# Supplementary material for: Adaptation to High Ethanol Reveals Complex Evolutionary Pathways
Source: PLoS Genet. 2015 Nov 6;11(11):e1005635. doi: 10.1371/journal.pgen.1005635 (PMC4636377; doi:10.1371/journal.pgen.1005635)
Supplement: S1 File — (XLS) [file pgen.1005635.s018.xls]

## Sheet: SNP_Reactor1
				Ploidy level	1	1	1	1	2	1	1	1	1	2	2	1	2	2	2	2	2	2	1	1	2	1	2	2	2	2	2	2	2	2	1	1	1
Chr	Pos	Gene	Ref	Alt	1.20.1	1.20.2	1.20.3	1.30.1	1.30.2	1.30.3	1.33.1	1.33.2	1.33.3	1.40.1	1.40.2	1.40.3	1.46.1	1.46.2	1.46.3	1.50.1	1.50.2	1.50.3	1.60.1	1.60.2	1.60.3	1.90.1	1.90.2	1.90.3	1.100.1	1.100.2	1.100.3	1.130.1	1.130.2	1.130.3	1.200.1	1.200.2	1.200.3
chrI	19971	INTERGENIC	C	T	0	0	0	0	0	0	0	0	0	0	0	0	0	0	0	0	0	0	0	0	0	0	0	0	0	0	0	0	0	0	0	0	1
chrI	19972	INTERGENIC	T	C	0	0	0	0	0	0	0	1	0	0	0	0	0	0	0	0	0	0	0	0	0	1	0	0	0	0	0	0	0	0	0	0	0
chrI	99151	DRS2	T	C	0	0	0	0	0	0	0	0	0	0	0	0	0	0	0	0	0	0	0	0	0	0	0	0	0.5	0.5	0	0.5	0	0.5	0	0	0
chrI	120983	PSK1	C	G	0	0	0	0	0	0	0	0	0	0	0	0	0	0	0	0	0	0	0	0	0	0	0	0	0	0	0	0	0.5	0	0	0	0
chrI	188824	INTERGENIC	A	G	0	0	0	0	0.5	0	0	0	0	0.5	0.5	0	0.5	0.5	0	0.5	0.5	0	0	0	0.5	0	0.5	0.5	0	0.5	0.5	0.5	0.5	0.5	0	0	0
chrI	188881	INTERGENIC	G	C	0	0	0	0	0.5	0	0	0	0	0.5	0.5	0	0.5	0.5	0.5	0.5	0.5	0.5	0	0	0.5	0	0.5	0.5	0.5	0.5	0.5	0.5	0.5	0.5	0	0	0
chrI	188939	INTERGENIC	A	G	1	0	0	0	0.5	0	0	0	0	0.5	0.5	0	0.5	0.5	0.5	0.5	0.5	0.5	0	0	0.5	0	0.5	0.5	0.5	0.5	0.5	0.5	0.5	0.5	0	0	0
chrII	16460	PKC1	G	T	0	0	0	0	0	0	0	0	0	0	0	0	0	0	0	0	0	0	0	0	0	0	0	0	0.5	0.5	0	0.5	0	0.5	0	0	0
chrII	144767	URA7	G	C	0	0	0	0	0	0	0	0	0	0	0	0	0	0	0	0	0	0	0	0	0	0	0	0	0	0	0	0	0	0	0	1	1
chrII	299452	RKM3	C	A	0	0	0	0	0	0	0	0	0	0	0	0	0	0	0	0	0	0	0	0	0	0	0	0	0	0	1	0	1	0	0	1	1
chrII	401747	SPT7	C	T	0	0	0	0	0	0	0	0	0	0	0	0	0	0	0	0	0	0	0	0	0	0	0	0	0	0	0	0	0.5	0	0	0	0
chrII	449869	YMC2	G	C	0	0	0	0	0	0	0	0	0	0	0	0	0	0	0	0	0	0	0	0	0	0	0	0	0	0	0	0	0	0	1	0	0
chrII	519100	IRA1	T	C	0	0	0	0	0	0	0	0	0	0	0	0	0	0	0	0	0	0	0	0	0	0	0	0	0	0	0	0	0.5	0	0	0	0
chrII	619848	KTR4	C	G	0	0	0	0	0	0	0	0	0	0	0	0	0	0	0	0	0	0	0	0	0	0	0	0	0	0	0	0	0.5	0	0	0	0
chrII	671073	YBR225W	C	T	0	0	0	0	0	0	0	0	0	0	0	0	0	0	0	0	0	0	0	0	0	0	0	0	0	0	0	0	0	0	0	0	1
chrII	675298	INTERGENIC	G	T	0	0	0	0	0	0	1	0	0	0	0	0	0	0	0	0	0	0	0	0	0	0	0	0	0	0	0	0	0	0	0	0	0
chrII	678715	ROT2	C	T	0	0	0	0	0	0	0	0	0	0	0	0	0	0	0	0	0	0	0	0	0	0	0	0	0	0	0	0	0	0	0	0	1
chrII	687520	YBR235W	G	A	0	0	0	0	0	0	0	0	0	0	0	0	0	0	0	0	0	0	0	0	0	0	0	0	0	0	0	0	1	0	0	0	0
chrII	778243	APM3	C	T	0	0	0	0	0	0	0	0	0	0	0	0	0	0	0	0	0	0	0	0	0	0	0	0	0	0	0	0	0.5	0	0	0	0
chrIII	29827	INTERGENIC	G	T	0	0	0	0	0	0	0	0	0	0	0	0	0	0	0	0	0	0	0	0	0	0	0	0	0.5	0.5	0	0	0	0	0	0	0
chrIII	257206	SRB8	T	C	0	0	0	0	0	0	0	0	0	0	0	0	0	1	1	0	0	0	0	0	0	0	0	0	0	0	0	0	0	0	0	0	0
chrIV	73820	GDH2	A	G	0	0	0	0	0	0	0	0	0	0	0	0	0	0	0	0	0	0	0	0	0	0	0	0	0.5	0.5	0	0	0	0	0	0	0
chrIV	203211	BPL1	G	A	0	0	0	0	0	0	0	0	0	0	0	0	0	0	0	0	0	0	0	0	0	0	0	0	0	0	0	0	0	0.5	0	0	0
chrIV	210739	INTERGENIC	C	T	0	0	0	0	0	0	0	0	0	0	0	0	0	0	0	0	0	0	0	0	0	0	0	0	0	0	0	0	0	0	0	1	0
chrIV	233105	VCX1	C	T	0	0	0	0	0	0	0	0	0	0	0	0	0	0	0	0	0	0	0	0	0	0	1	0	0	0	0	0	0	0	0	0	0
chrIV	544803	INTERGENIC	C	T	0	0	0	0	0	0	0	0	0	0	0	0	0	0	0	0	0	0	0	0	0	0	0	0	0.5	0	0	0	0	0	0	0	0
chrIV	552937	HEM12	G	C	0	0	0	0	0	0	0	0	0	0	0	0	0	0	0	0	0	0	0	0	0	0	0	0	1	1	0	1	0	1	0	0	0
chrIV	586839	DOA4	A	T	0	0	0	0	0	0	0	0	0	0	0	0	0	0	0	0	0	0	0	0	0	0	0	0	0	0	0	0	0	0.5	0	0	0
chrIV	630328	UBC13	A	G	0	0	0	0	0	0	0	0	0	0	0	0	0	0	0	0	0	0	0	0	0	0	0	0	0	0	1	0	1	0	0	1	1
chrIV	725875	YCF1	C	A	0	0	0	0	0	0	0	0	0	0	0	0	0	0	0	0	0	0	0	0	0	0	0	0	0	0.5	0	0	0	0	0	0	0
chrIV	773651	SAC3	C	G	0	0	0	0	0	0	0	0	0	0	0	0	0	0	0	0	0	0	0	0	0	0	0	0	0	0	0	0.5	0	0	0	0	0
chrIV	841339	RVB1	A	G	0	0	0	0	0	0	0	0	0	0	0	1	0	0	0	0	0	0	0	0	0	0	0	0	0	0	0	0	0	0	0	0	0
chrIV	941310	YDR239C	G	T	0	0	0	0	0	0	0	0	0	0	0	0	0	0	0	0.5	0	0	0	0	0	0	0	0	0	0	0	0	0	0	0	0	0
chrIV	977190	SWM1	G	A	0	0	0	0	0	0	0	0	0	0	0	1	0	0	0	0	0	0	0	0	0	0	0	0	0	0	0	0	0	0	0	0	0
chrIV	1309253	HKR1	C	A	0	0	0	0	0	0	0	0	0	0	0	0	0	0	0	0	0	0	0	0	0	0	0	0	0.5	0.5	0	0	0	0	0	0	0
chrIV	1354053	ECM11	T	G	0	0	0	0	0	0	0	0	0	0	0	0	0	0	0	0	0	0	0	0	0	0	0	0	0.5	0	0	0	0	0	0	0	0
chrIV	1389495	SPP41	G	T	0	0	0	0	0	0	0	0	0	0	0	0	0	0	0.5	0	0	0	0	0	0	0	0	0	0	0	0	0	0	0	0	0	0
chrIV	1498705	CAB1	G	T	0	0	0	0	0	0	0	0	0	0	0	0	0	0	0	0	0	0	0	0	0	0	0	0	0	0	0	0.5	0	0	0	0	0
chrV	29237	SIT1	A	G	0	0	0	0	0	0	0	0	0	0	0	0	0	0	0	0	0	0	0	0	0	0	0	0	0	0	0.5	0	0	0	0	0	0
chrV	60584	RML2	C	T	0	0	0	0	0	0	0	0	0	0	0	0	0	0	0	0	0	0	0	0	0	0	0	0	0	0	0	0	0	0	0	0	1
chrV	89281	MCM3	C	G	0	0	0	0	0	0	0	0	0	0	0.5	0	0	0	0	0	0	0	0	0	0	0	0	0	0	0	0	0	0	0	0	0	0
chrV	281418	INTERGENIC	C	A	0	0	0	0	0	0	0	0	0	0	0	0	0	0	0	0	0	0	0	0	0	0	0	0	0	0	0	0	0	0	0	0	1
chrV	289273	INTERGENIC	C	A	0	0	0	0	0	0	0	0	1	0	0	0	0	0	0	0	0	0	0	0	0	0	0	0	0	0	0	0	0	0	0	0	0
chrVI	52002	YFL040W	G	T	0	0	0	0	0	0	0	0	0	0	0	0	0	0	0	0	0	0	0	0	0	0	0	0	0.5	0.5	0	0	0	0	0	0	0
chrVI	58163	RUF21	G	A	0	0	0	0	0	0	0	0	0	0	0	0	0	0	0	0	0	0	0	0	0	0	0	0	0	0	0	0	0.5	0	0	0	0
chrVI	69216	RIM15	T	C	0	0	0	0	0	0	0	0	0	0	0	0	0	0	0	0	0	0	0	0	0	0	0	0	0	0	0	0.5	0	0.5	0	0	0
chrVII	51180	CSE1	G	A	0	0	0	0	0	0	0	0	0	0	0	0	0	0	0	0	0	0	0	0	0	0	0	0	0	0	0	0.5	0	0.5	0	0	0
chrVII	97545	SIP2	T	A	0	0	0	0	0	0	0	0	0	0	0	0	0	0	0	0	0	0	0	0	0	0	0	0.5	0	0	0	0	0	0	0	0	0
chrVII	339164	NUP145	G	T	0	0	0	0	0	0	0	0	0	0	0	0	0	0	0	0	0	0	0	0	0	0	1	0	0	0	0	0	0	0	0	0	0
chrVII	348470	MAD1	G	A	0	0	0	0	0	0	0	0	0	0	0	0	0	0	0	0	0	0	0	0	0	0	0	0	0	0	0	0.5	0	0	0	0	0
chrVII	418841	YGL041C-B	G	T	0	0	0	0	0	0	0	0	0	0	0	0	0	0	0	0	0	0	0	0	0	0	0	0	0	0	0	0	0	0	1	0	0
chrVII	465394	YGL015C	C	G	0	0	0	0	0	0	0	0	0	0	0	0	0	0	0	0	0	0	0	0	0	0	1	0	0	0	0	0	0	0	0	0	0
chrVII	471407	PDR1	G	A	0	0	0	0	0	0	0	0	0	0	0	0	0	0	0	0	0	0	0	0	0	0	0	0	0	0	0	0	0.5	0	0	0	0
chrVII	700699	tL	G	T	0	0	0	0	0	0	0	0	0	0	0	0	0	0	0	0	0	0	0	0	0	0	0	0	0	0	0	0	0	0	0	1	1
chrVII	791650	CCM1	C	A	0	0	0	0	0	0	0	0	0	0	0	0	0	0	0	0	0	0	0	0	0	0	0	0	0	0	0.5	0	0	0	0	0	0
chrVII	902460	INTERGENIC	G	A	0	0	0	0	0	0	0	0	0	0	0	0	0	0	0	0.5	0	0	0	0	0	0	0	0	0	0	0	0	0	0	0	0	0
chrVII	902486	INTERGENIC	C	T	0	0	0	0	0	0	0	0	0	0	0	0	0	0	0	0.5	0	0	0	0	0	0	0	0	0	0	0	0	0	0	0	0	0
chrVII	902502	INTERGENIC	T	C	0	0	0	0	0	0	0	0	0	0	0	0	0	0	0	0.5	0	0	0	0	0	0	0	0	0	0	0	0	0	0	0	0	0
chrVII	902791	YGR201C	G	A	0	0	0	0	0	0	0	0	0	0	0	0	0	0	0	0.5	0	0	0	0	0	0	0	0	0	0	0	0	0	0	0	0	0
chrVII	929325	CCH1	A	G	0	0	0	0	0	0	0	0	0	0	0	0	0	0	0	0	0	0	0	0	0	0	0	0	0	0	0	0	0	0.5	0	0	0
chrVII	1031311	YTA7	G	A	0	0	0	0	0	0	0	0	0	0	0	0	0	0	0	0	0.5	0	0	0	0	0	0	0	0	0	0	0	0	0	0	0	0
chrVII	1067546	IMA1	T	A	0	0	0	0	0	0	0	0	0	0	0	0	1	0	0	0	0	0	0	0	0	0	0	0	0	0	0	0	0	0	0	0	0
chrVIII	211190	CIC1	G	A	0	0	0	0	0	0	0	0	0	0	0	0	0	0	0	0	0	0	0	0	0	0	0	0	0	0	0	0.5	0	0	0	0	0
chrVIII	320958	SBE22	A	C	0	0	0	0	0	0	0	0	0	0	0	0	0	0	0	0	0	0.5	0	0	0	0	0	0	0	0	0	0	0	0	0	0	0
chrVIII	532692	INTERGENIC	C	A	0	0	0	0	0	0	0	0	0	0	0	0	0	0	0	0	0	0	0	0	0.5	0	0	0	0	0	0	0	0	0	0	0	0
chrVIII	532772	INTERGENIC	C	T	0	0	0	0	0	0	0	0	0	0	0	0	0	0	0	0	0	0	0	0	0	0	0	0	0.5	0	0	0	0	0	0	0	0
chrIX	30405	INTERGENIC	C	G	0	0	0	0	0	0	0	0	0	0	0	0	0	0	0	0	0	0	0	0	0	0	0	0	0	0	0	0	0	0.5	0	0	0
chrIX	54334	IMP2'	T	C	0	0	0	0	0	0	0	0	0	0	0	0	0	0	0	0	0	0	0	0	0	0	0	0	0	0	0	0	0	0	0	0	1
chrIX	56730	YIL152W	G	T	0	0	0	0	0	0	0	0	0	0	0	0	0	0	0	0	0	0	0	0	0	0	0	0	0	0	0	0.5	0	0.5	0	0	0
chrIX	68799	RPL40A	C	A	0	0	0	0	0	0	0	0	0	0	0	0	0	0	0	0	0	0.5	0	0	0	0	0	0	0	0	0	0	0	0	0	0	0
chrIX	95594	VHS2	G	C	0	0	0	0	0	0	0	0	0	0	0	0	0	0	0	0	0	0	0	0	0	0	0	0	0.5	0	0	0	0	0	0	0	0
chrIX	103160	ASG1	C	T	0	0	0	0	0	0	0	0	0	0	0	0	1	1	1	0	0	0	0	0	0	1	0	1	0	0	0	0	0	0	0	0	0
chrIX	299901	SSM4	C	G	0	0	0	0	0	0	0	0	0	0	0.5	0	0	0	0	0	0	0	0	0	0	0	0.5	0.5	0	0	0	0	0	0	0	0	0
chrIX	396184	ICR1	C	T	0	0	0	0	0	0	0	0	0	0	0	0	0	0	0	0	0	0	0	0	0	0	0	0	0	0	0	0	0.5	0	0	0	0
chrIX	413699	DAL7	G	T	0	0	0	0	0	0	0	0	0	0	0.5	0	0	0	0	0	0	0	0	0	0	0	0	0	0	0	0	0	0	0	0	0	0
chrX	108290	HAL5	G	C	0	0	0	0	0	0	0	0	0	0	0	0	0	0	0	0	0	0	0	0	0	0	0	0	0	0	0	0	0	0	1	0	0
chrX	219093	YJL107C	T	A	0	0	0	0	0	0	0	0	0	0	0	0	0	0	0	0	0	0	0	0	0	0	0	0	0	0	0	0	0	0	0	0	1
chrX	283544	INTERGENIC	C	T	0	0	0	0	0	0	0	0	0	0	0.5	0	0	0	0	0	0	0	0	0	0	0	0	0	0	0	0	0	0	0	0	0	0
chrX	314753	MPM1	A	T	0	0	0	0	0	0	0	0	0	0	0	0	0	0	0	0	0	0	1	0	0	0	0	0	0	0	0	0	0	0	0	0	0
chrX	348813	INTERGENIC	G	C	0	0	0	0	0	0	0	0	0	0	0	0	1	0	0	0	0	0	0	0	0	0	0	0	0	0	0	0	0	0	0	0	0
chrX	598149	JSN1	A	G	0	0	0	0	0	0	0	0	0	0	0	0	0	0	0	0	0	0	1	1	1	0	0	0	0	0	0	0	0	0	1	0	0
chrX	617925	tL	T	C	0	0	0	0	0	0	0	0	0	0.5	0	0	0	0	0	0	0	0	0	0	0	0	0	0	0	0	0	0	0	0	0	0	0
chrX	620619	INTERGENIC	T	C	0	0	0	0	0	0	0	0	0	0	0	0	0	0	0	0	0	0	0	0	0	0	0	0	0	0	0	0	0	0.5	0	0	0
chrXI	84741	HYM1	C	T	0	0	0	0	0	0	1	0	0	0	0	1	0	0	0	0	0	1	1	0	0	0	0	0	0	0	0	0	0	0	0	0	0
chrXI	519947	UTH1	G	T	0	0	0	0	0	0	0	0	0	0	0	0	0	0	0	0	0	0	0	0	0	0	0	0	0	0	0	0.5	0	0.5	0	0	0
chrXI	628899	YKR096W	C	T	0	0	0	0	0	0	0	0	0	0	0	0	0	0	0	0	0	0	0	0	0	0	0	0	0	0	0	0	0.5	0	0	0	0
chrXI	645014	INTERGENIC	A	T	0	0	0	0	0	0	0	0	0	0	0	0	0	0	0	0	0	0.5	0	0	0	0	0	0	0	0	0	0	0	0	0	0	0
chrXII	406519	ACE2	C	A	0	0	0	0	0	0	0	0	0	0	0	0	1	1	1	0	0	0	0	0	0	1	0	1	0	0	0	0	0	0	0	0	0
chrXII	580192	UTP13	G	A	0	0	0	0	0	0	0	0	0	0	0	0	0	0	0	0	0	0	0	0	1	0	0	0	0	0	0	0	0	0	0	0	0
chrXII	818469	INTERGENIC	T	A	0	0	0	0	0	0	0	0	0	0	0	1	0	0	0	0	0	0	0	0	0	0	0	0	0	0	0	0	0	0	0	0	0
chrXII	818475	INTERGENIC	A	T	0	0	1	0	0	0	0	0	0	0	0	0	0	0	0	0	0	0	0	0	0	0	0	0	0	0	0	0	0	0	0	0	0
chrXII	824231	KAP95	C	G	0	0	0	0	0	0	0	0	0	0	0	0	0	0	0	0	0	0	0	0	0	0	0	0	0	0.5	0	0	0	0	0	0	0
chrXII	857853	MDM30	G	C	0	0	0	0	0	0	0	0	0	0	0	0	0	0	0	0	0	0	0	0	0	0	1	0	0	0	0	0	0	0	0	0	0
chrXII	868817	VID22	C	G	0	0	0	0	0	0	0	0	0	0	0	0	0	0	0	0	0	0	0	0	0	0	0	0	0	0	0	0.5	0	0	0	0	0
chrXII	886578	SMC6	G	A	0	0	0	0	0	0	0	0	0	0	0	0	0	0	0	0	0	0	0	0	0	0	0	0	0	0	0	0	0	0	1	0	0
chrXIII	237477	PSP2	T	G	0	0	0	0	0	0	0	0	0	0	0	0	0	0	0	0	0	0	0	0	0	0	0	0	0	0	0	0	0	0.5	0	0	0
chrXIII	558126	TIF34	A	G	0	0	0	0	0	0	0	0	0	0	0	0	0	0	0	0	0	0	0	0	0	0	0	0	0	0	0	0	0	0	0	1	0
chrXIII	702092	GUA1	A	G	0	0	0	0	0	0	0	0	0	0	0	0	0	0	0	0	0	0	0	0	0	0	0	0	0.5	0.5	0	0	0	0	0	0	0
chrXIII	713819	INTERGENIC	C	A	0	0	0	0	0	0	0	0	0	0	0	0	0	0	0	0	0	0	0	0	0	0	0	0	0	0	0	0	0	0.5	0	0	0
chrXIII	819841	DSK2	C	G	0	0	0	0	0	0	0	0	0	0	0	0	0	0	0	0	0	0	0	0	0	0	0	0	0.5	0.5	0	0.5	0	0.5	0	0	0
chrXIII	908218	YMR317W	C	T	0	0	0	0	0	0	0	0	0	0.5	0.5	0	0.5	0.5	0	0.5	0.5	0.5	0	0	0	0	0.5	0.5	0	0	0.5	0	0	0.5	0	0	0
chrXIII	908658	YMR317W	T	C	0	0	0	0	0	0	0	0	0	0.5	0.5	0	0	0.5	0.5	0.5	0	0	0	0	0	0	0	0.5	0	0	0.5	0	0	0.5	0	0	0
chrXIII	908664	YMR317W	C	G	0	0	0	0	0	0	0	0	0	0.5	0.5	0	0	0.5	0.5	0.5	0	0	0	0	0	0	0	0.5	0	0	0	0	0	0.5	0	0	0
chrXIII	908678	YMR317W	C	T	0	0	0	0	0	0	0	0	0	0	0	0	0	0	0.5	0.5	0	0	0	0	0	0	0	0	0	0	0	0	0	0	0	0	0
chrXIII	908679	YMR317W	T	C	0	0	0	0	0	0	0	0	0	0	0	0	0	0	0.5	0.5	0	0	0	0	0	0	0	0	0	0	0	0	0	0	0	0	0
chrXIV	62235	RPS19B	C	A	0	0	0	0	0	0	0	0	0	0	0	0	0	0	0	0	0	0	0	0	0	1	0	0.5	0	0	0	0	0	0	0	0	0
chrXIV	90859	CAF40	C	T	0	1	0	0	0	0	0	0	0	0	0	0	0	0	0	0	0	0	0	0	0	0	0	0	0	0	0	0	0	0	0	0	0
chrXIV	178645	RAD50	C	G	0	0	0	0	0	0	0	0	0	0	0	0	0	0	0	0	0	0	1	0	0	0	0	0	0	0	0	0	0	0	0	0	0
chrXIV	213724	BNI4	C	T	0	0	0	0	0	0	0	0	0	0	0	0	0	0	0	0	0	0	0	0	0	0	0	0	0	0	0	0	0	0.5	0	0	0
chrXIV	741244	FRE4	C	A	0	0	0	0	0	0	0	0	0	0	0	0	0	0	0	0	0	0	0	0	0	0	0	0	0	0	1	0	0	0	0	0	0
chrXV	47034	SPT20	C	A	0	0	0	0	0	0	0	0	0	0	0	0	0	0	0	0	0	0	0	0	0	0	0	0	0	0.5	0	0	0	0	0	0	0
chrXV	47714	INTERGENIC	G	A	0	0	0	0	0	0	0	0	0	0	0	0	0	0	0	0	0	0	0	0	0	0	0	0	0	0	0	0.5	0	0.5	0	0	0
chrXV	199647	NUF2	G	C	0	0	0	0	0	0	0	0	0	0	0	0	0	0	0	0	0	0	0	0	0	0	0	0	0	0	0	0	0	0	0	1	1
chrXV	273416	MDM38	G	A	0	0	0	0	0	0	0	0	0	0	0	0	0	0	0	0	0	0	0	0	0	0	0.5	0	0	0	0	0	0	0	0	0	0
chrXV	387046	DFG16	G	A	0	0	0	0	0	0	0	0	0	0	0	0	0	0	0	0	0	0	0	0	0	0	0	0	0	0	0	0	0.5	0	0	0	0
chrXV	426006	ETT1	C	T	0	0	0	0	0	0	0	0	0	0	0	0	0	0	0	0	0	0	0	0	0	0	0	0	0.5	0.5	0	0.5	0	0.5	0	0	0
chrXV	514432	INTERGENIC	A	C	0	0	0	0	0	0	0	0	0	0	0	0	0	0	0	0.5	0	0	0	0	0	0	0	0	0	0	0	0	0	0	0	0	0
chrXV	573436	VPS17	T	G	0	0	0	0	0	0	0	0	0	0	0	0	0	0	0	0	0	0	0	0	0	0	0	0	0	0	0	0	0	0	0	1	1
chrXV	611659	INTERGENIC	C	A	0	0	0	0	0	0	0	0	0	0	0	0	0	0	0	0	0	0	0	0	0	0	0	0.5	0	0	0	0	0	0	0	0	0
chrXV	616975	INTERGENIC	T	C	0	0	0	0	0	0	0	0	0	0	0	0	0	0	0	0	0	0	0	1	0	0	0	0	0	0	0	0	0	0	0	0	0
chrXV	646168	SEY1	A	G	0	0	0	0	0	0	0	0	0	0	0	0	0	0	0	0	0	0	0	0	0	0	0	0	0	0	0	0	0	0.5	0	0	0
chrXV	649179	INTERGENIC	C	A	0	0	0	0	0	0	0	0	0	0	0	0	0	0	0	0	0	0	0	0	0	0	0	0	0	0	1	0	1	0	0	1	1
chrXV	815683	GCD1	A	G	0	0	0	0	0	0	0	0	0	0	0	0	0	0	0	0	0	0.5	0	0	0	0	0	0	0	0	0	0	0	0	0	0	0
chrXV	842685	INTERGENIC	A	T	0	0	0	0	0	0	0	0	0	0.5	0	0	0	0	0	0	0	0	0	0	0	0	0	0	0	0	0	0	0	0	0	0	0
chrXV	928686	MYO2	A	G	0	0	0	0	0	0	0	0	0	0	0	0	0	0	0	0	0	0	0	0	0	0	0	0	0	0	0	0	0.5	0	0	0	0
chrXV	962484	RPA190	G	C	0	0	0	0	0	0	0	0	0	0	0	0	0	0	0	0	0	0	0	0	0	1	0	1	0	0	0	0	0	0	0	0	0
chrXV	963860	RPA190	G	A	0	0	0	0	0	0	0	0	0	0	0	0	0	0	0	0	0	0	0	0	0	0	0	0	0	0	0	0.5	0	0	0	0	0
chrXV	982508	REV1	C	T	0	0	0	0	0	0	0	0	0	0.5	0	0	0	0	0	0	0	0	0	0	0	0	0	0	0	0	0	0	0	0	0	0	0
chrXV	998399	INTERGENIC	T	C	0	0	0	0	0	0	0	0	0	0	0	0	0	0	0	0	0	0	0	0	0	0	0	0	0	0	1	0	0	0	0	0	0
chrXV	1005771	GDS1	A	C	0	0	0	0	1	0	0	0	0	0	0	0	0	0	0	0	0	0	0	0	0	0	0	0	0	0	0	0	0	0	0	0	0
chrXV	1016536	PRT1	A	T	0	0	0	0	0	0	0	0	0	0	0	0	0	0	0	0	0	0	0	0	0	0	0	0	0	0	0	0	0	0.5	0	0	0
chrXV	1036928	NUD1	A	C	0	0	0	0	0	0	0	0	0	0	0	0	0	0	0	0	0.5	0	0	0	0	0	0	0	0	0	0	0	0	0	0	0	0
chrXV	1060168	INTERGENIC	C	G	0	0	0	0	0	0	0	0	0	0	0	0	0	0	0	0	0	0	0	0	0	1	0	1	0	0	0	0	0	0	0	0	0
chrXVI	373999	SSU1	C	G	0	0	0	0	0	0	0	0	0	0	0	0	0	0	0	0	0	0	0	0	0	0	0	0	0	0	0	0	0	0.5	0	0	0
chrXVI	865022	SGV1	G	A	0	0	0	0	0	0	0	0	0	0	0	0	0	0	0	0	0	0	0	0	0	0	0	0	0	0	0	0	0	0.5	0	0	0

## Sheet: SNP_Reactor2
				Ploidy level	1	1	1	1	1	2	2	1	1	1	1	1	2	2	1	2	2	2	1	1	1	1	2	1	1	1	2	2	2	2	2	2	2	2	2	2	2	2	2
Chr	Pos	Gene	Ref	Alt	2.20.1	2.20.2	2.20.3	2.30.1	2.30.2	2.30.3	2.40.1	2.40.2	2.40.3	2.46.1	2.46.2	2.46.3	2.50.1	2.50.2	2.50.3	2.60.1	2.60.2	2.60.3	2.70.1	2.70.2	2.70.3	2.80.1	2.80.2	2.80.3	2.85.1	2.85.2	2.85.3	2.90.1	2.90.2	2.90.3	2.100.1	2.100.2	2.100.3	2.130.1	2.130.2	2.130.3	2.200.1	2.200.2	2.200.3
chrI	79671	YAL034C-B	G	T	0	0	0	0	0	0	0	0	0	0	0	0	0	0	0	0	0	0	0	0	0	0	0	0	0	0	0	0	0	0	0	0	0	0	0	0	0.5	0.5	0.5
chrI	188824	INTERGENIC	A	G	0	0	0	0	0	0	0.5	0	0	0	0	0	0.5	0.5	0	0.5	0	0.5	0	0	0	0	0	0	0	0	0	0.5	0.5	0	0.5	0.5	0	0	0.5	0	0.5	0	0.5
chrI	188881	INTERGENIC	G	C	0	0	0	0	0	0.5	0.5	0	0	0	0	0	0.5	0.5	0	0.5	0.5	0.5	0	0	0	0	0.5	0	0	0	0.5	0.5	0.5	0.5	0.5	0.5	0.5	0.5	0.5	0.5	0.5	0.5	0.5
chrI	188939	INTERGENIC	A	G	0	0	0	0	0	0.5	0.5	0	0	0	0	0	0.5	0.5	0	0.5	0.5	0.5	1	0	0	0	0.5	0	0	0	0.5	0.5	0.5	0.5	0.5	0.5	0.5	0.5	0.5	0.5	0.5	0.5	0.5
chrI	189031	INTERGENIC	A	G	0	0	0	0	0	0	0.5	0	0	0	0	0	0	0	0	0	0	0	0	0	0	0	0	0	0	0	0	0	0	0	0	0	0	0	0	0	0	0	0
chrI	195926	SWH1	C	A	0	0	0	0	0	0	0	0	0	0	0	0	0	0	0	0	0	0	0	0	0	0	0	0	0	0	0	0	0	0	0.5	0	0	0	0	0	0	0	0
chrII	48852	MRP21	A	G	0	0	0	0	0	0	0	0	0	0	0	0	0	0	0	0	0	0	0	0	0	0	0	0	0	0	0	0	0	0	0	0	0	0	0	0	0.5	0.5	0.5
chrII	84412	INTERGENIC	A	T	0	0	0	0	0	0	0	0	0	0	0	0	0	0	0	0	0	0	0	0	0	0	0	0	0	0	0	0	0	0	0	0	0	0	0	0.5	0.5	0.5	0.5
chrII	111072	YBL059W	G	T	0	0	0	0	0	0	0	0	0	0	0	0	0	0	0	0	0	0	0	0	0	0	0	0	0	0	1	1	1	1	0	1	1	1	1	1	1	1	1
chrII	143640	INTERGENIC	T	G	0	0	0	0	0	0	0	0	0	0	0	0	0	0	0	0	0	0	0	0	0	0	0	0	0	0	0	0	0	0	0	0	0	0.5	0	0	0	0	0
chrII	157984	STU1	C	T	0	0	0	0	0	0	0	0	0	0	0	0	0	0	0	0	0	0	0	0	0	0	0	0	0	0	0	0	0	0.5	0	0	0	0	0	0	0	0	0
chrII	198917	INTERGENIC	G	A	0	0	0	0	0	0	0	0	0	0	0	0	0	0	0	0	0	0	0	0	0	0	0	0	0	0	0	0	0	0	0	0	0	0.5	0	0	0	0	0
chrII	275357	GAL7	A	T	0	0	0	0	0	0	0	0	0	0	0	0	0	0	0	0	0	0	0	0	0	0	0.5	0	0	0	0	0	0	0	0	0	0	0	0	0	0	0	0
chrII	278603	INTERGENIC	G	T	0	0	0	0	0	0	0	0	0	0	0	0	0	0	0	0	0	0	0	0	0	0	0	0	0	0	0	0	0	0	0	0	0	0	0	0	0.5	0.5	0
chrII	293127	ETR1	T	C	0	0	0	0	0	0	0	0	0	0	0	0	0	0	0	0	0	0	0	0	0	0	0	0	0	0	0	0	0	0	0	0	0	0	0	0	0	0.5	0
chrII	308692	TLC1	G	A	0	0	0	0	0	0	0	0	0	0	0	0	0	0	1	0	0	0	0	0	0	0	0	0	0	0	0	0	0	0	0	0	0	0	0	0	0	0	0
chrII	503054	HSL7	C	A	0	0	0	0	0	0	0	0	0	0	0	0	0	0	0	0	0	0	0	0	0	0	0	0	0	0	0	0	0	0	0	0.5	0.5	0	0	0	0	0	0
chrII	521860	IRA1	C	A	0	0	0	0	0	0	0	0	1	0	0	0	0	0	0	0	0	0	0	0	0	0	0	0	0	0	0	0	0	0	0	0	0	0	0	0	0	0	0
chrII	569216	UBS1	C	T	0	0	0	0	0	0	0	0	0	0	0	0	0	0	0	0	0	0	0	0	0	0	0	0	0	0	0	0	0	0	0	0.5	0.5	0	0	0	0	0	0
chrII	632968	YBR204C	C	T	0	0	0	0	0	0	0	0	0	0	0	0	0	0	0	0	0	0	0	0	0	0	0	0	0	0	0	0	0	0	0	0	0	0	0.5	0	0	0	0
chrII	645284	INTERGENIC	T	C	0	0	0	0	0	0	0	0	0	0	0	0	0	0	0	0	0	0	0	0	0	0	0	0	0	0	0	0	0	0	0	0	0	0	0.5	0	0	0	0
chrII	711542	INTERGENIC	T	C	0	0	0	0	0	0	0	0	0	0	0	0	0	0	0	0	0	0	0	0	0	0	0	0	0	0	0	0	0	0	0	0	0	0	0	0	0.5	0.5	0.5
chrII	721545	MRPS5	G	A	0	0	0	0	0	0	0	0	0	0	0	0	0	0	0	0	0	0	0	0	0	0	0	0	0	0	0	0	0	0	0	0	0	0	0	0.5	0	0	0
chrII	749300	UBX7	C	A	0	0	0	0	0	0	0	0	0	0	0	0	0	0	0	0	0	0	0	0	0	0	0	0	0	0	0	0	0	0	0	0	0	0	0	0	0.5	0.5	0.5
chrII	794431	PCA1	C	T	0	0	0	0	0	0	0	0	0	0	0	0	0	0	0	0	0	0	0	0	0	0	0	0	0	0	1	1	1	1	0	1	1	1	1	1	1	1	1
chrIII	68349	INTERGENIC	T	A	0	0	0	0	0	0	0	0	0	0	0	0	0	0	0	0	0	0	0	0	0	0	0	0	0	0	0	0	0.5	0	0	0	0	0	0	0	0	0	0
chrIII	101579	YCL012C	A	G	0	0	0	0	0	0	0	0	0	0	0	0	0	0	0	0	0	0	0	0	0	0	0	0	0	0	0	0	0	0	0	0	0	0	0	0	0.5	0.5	0.5
chrIII	102960	GBP2	A	G	0	0	0	0	0	0	0	0	0	0	0	0	0	0	0	0	0	0	0	0	0	0	0	0	0	0	0	0	0	0.5	0	0	0	0	0	0	0	0	0
chrIII	123665	INTERGENIC	G	T	0	0	0	0	0	0	0	0	0	0	0	0	0	0	0	0	0	0	0	0	0	0	0	0	0	0	0	0	0	0	0	0	0	0	0	0	0.5	0.5	0.5
chrIII	154099	PET18	G	T	0	0	0	0	0	0	0	0	0	0	0	0	0	0	0	0	0	0	0	0	0	0	0	0	0	0	0	0	0	0	0	0	0	0	0	0.5	0	0	0
chrIII	206281	YCR043C	A	C	0	0	0	0	0	0	0.5	0	0	0	0	0	0	0	0	0	0	0	0	0	0	0	0	0	0	0	0	0	0	0	0	0	0	0	0	0	0	0	0
chrIII	208085	INTERGENIC	G	T	0	0	0	0	0	0	0	0	0	0	0	0	0	0	0	0	0	0	0	0	0	0	0	0	0	0	0	0	0	0	0	0	0	0	0	0	0.5	0.5	0.5
chrIII	236424	INTERGENIC	C	G	0	0	0	0	0	0	0	0	0	0	0	0	0	0	0	0	0	0	0	0	0	0	0	0	0	0	0	0	0	0	0	0	0	0	0	0	0.5	0.5	0.5
chrIII	250820	PAT1	G	A	0	0	0	0	0	0	0	0	0	0	0	0	0	0	0	0	0	0	0	0	0	0	0	0	0	0	0	0	0	0	0	0	0	0	0	0	0.5	0	0
chrIII	260694	TUP1	C	T	0	0	0	0	0	0	0	0	0	0	0	0	0	0	0	0	0	0	0	0	0	0	0	0	0	0	0	0	0	0	0.5	0	0	0	0	0	0	0	0
chrIII	274633	KIN82	T	C	0	0	0	0	0	0	0	0	0	0	0	0	0	0	0	0	0	0	0	0	0	0	0	0	0	0	0	0	0	0	0	0	0	0	0.5	0	0	0	0
chrIV	111125	INTERGENIC	A	G	0	0	0	0	0	0	0	0	0	0	0	0	0	0	0	0	0	0	0	0	0	0	0	0	0	0	0	0	0	0	0.5	0	0	0	0	0	0	0	0
chrIV	167013	YDL163W	G	A	0	0	0	0	0	0	0	0	0	0	0	0	0	0	0	0	0	0	0	0	0	0	0	0	0	0	0	0	0	0	0.5	0	0	0	0	0	0	0	0
chrIV	190233	NOP14	A	G	0	0	0	0	0	0	0	0	0	0	1	0	0	0	0	0	0	0	0	0	0	0	0	0	0	0	0	0	0	0	0	0	0	0	0	0	0	0	0
chrIV	199720	YDL144C	G	C	0	0	0	0	0	0	0	0	0	0	0	0	0	0	0	0	0	0	0	0	0	0	0	0	0	0	0	0	0	0	0	0	0	0	0	0	0	0.5	0
chrIV	242183	INTERGENIC	G	A	0	0	0	0	0	0	0	0	0	0	0	0	0	0	0	0	1	0	0	0	0	0	0	0	0	0	0	0	0	0	0	0	0	0	0	0	0	0	0
chrIV	471687	INTERGENIC	G	A	0	0	0	0	0	0	0	0	0	0	0	0	0	0	0	0	0	0	0	0	0	0	0	0	0	0	0	0	0	0	0	0	0	0	0.5	0	0	0	0
chrIV	484340	GCV1	G	A	0	0	0	0	0	0	0	0	0	0	0	0	0	0	0	0	0	0	0	0	0	0	0	0	0	0	0	0	0	0	0.5	0	0	0	0	0	0	0	0
chrIV	493850	YDR026C	A	G	0	0	0	0	0	0	0	0	0	0	0	0	0	0	0	0	0	0	0	0	0	0	0	0	0	0	0	0	0	0	0	0	0	0	0	0	0.5	0.5	0.5
chrIV	508448	MRH1	C	A	0	0	0	0	0	0	0	0	0	0	0	0	0	0	0	0	0	0	0	0	0	0	0	0	0	0	0	0	0	0	0	0	0	0	0	0	0	0	0.5
chrIV	589576	INTERGENIC	C	A	0	0	0	0	0	0	0	0	0	0	0	0	0	0	0	0	0	0	0	0	0	0	0	0	0	0	0	0	0	0	0	0	0	0	0	0	0.5	0.5	0.5
chrIV	596157	TPS2	A	T	0	0	0	0	0	0	0	0	0	0	0	0	0	0	0	0	0	0	0	0	1	0	0	0	0	0	0	0	0	0	0	0	0	0	0	0	0	0	0
chrIV	623543	YDR089W	G	T	0	0	0	0	0	0	0	0	0	0	0	0	0	0	0	0	0	0	0	0	0	0	0	0	0	0	0	0	0	0	0.5	0	0	0	0	0	0	0	0
chrIV	630300	UBC13	G	T	0	0	0	0	0	0	0	0	0	0	0	0	0	0	0	0	0	0	0	0	0	0	0	1	0	0	0	0	0	0	0	0	0	0	0	0	0	0	0
chrIV	704112	SWF1	G	T	0	0	0	0	0	0	0.5	0	0	0	0	0	0	0	0	0	0	0	0	0	0	0	0	0	0	0	0	0	0	0	0	0	0	0	0	0	0	0	0
chrIV	718755	INTERGENIC	A	G	0	0	0	0	0	0	0	0	0	0	0	0	0	0	0	0	0	0	0	0	0	0	0	0	0	0	0	0	0	0	0	0	0	0	0	0	0	0	0.5
chrIV	759302	NUM1	T	C	0	0	0	0	0	0	0	0	0	0	0	0	0	0	0	0	0	0	0	0	0	0	0	0	0	0	0	0	0	0	0	0	0	0	0	0	0	0.5	0.5
chrIV	759314	NUM1	T	C	0	0	0	0	0	0	0	0	0	0	0	0	0	0	0	0	0	0	0	0	0	0	0	0	0	0	0	0	0	0	0	0	0	0	0	0	0	0.5	0.5
chrIV	771251	HOM2	A	G	0	1	0	0	0	0	0	0	0	0	0	0	0	0	0	0	0	0	0	0	0	0	0	0	0	0	0	0	0	0	0	0	0	0	0	0	0	0	0
chrIV	775828	INTERGENIC	G	A	0	0	0	0	0	0	0	0	0	0	0	0	0	0	0	0	0	0	0	0	0	0	0	0	0	0	0	0	0	0	0	0	0	0	0	0	0.5	0.5	0.5
chrIV	802805	INTERGENIC	C	T	0	0	0	0	0	0	0	0	0	0	0	0	0	0	0	0	0	0	0	0	0	0	0	0	0	0	0	0	0	0	0	0	0	0	0	0	0	0	0.5
chrIV	847744	MSS116	C	G	0	0	0	0	0	0	0	0	0	0	0	0	0	0	0	0	0	0	0	0	0	0	0	0	0	0	0	0	0.5	0	0	0	0	0	0	0	0	0	0
chrIV	955724	INTERGENIC	C	T	0	0	0	0	0	0	0	0	0	0	0	0	0	0	0	0	0	0	0	0	0	0	0	0	0	0	0	0	0	0	0	0	0	0	0	0.5	0	0	0
chrIV	978288	EXG2	A	G	0	0	0	0	0	0	0	0	0	0	0	0	0	0	0	0	0	0	0	0	0	0	0	0	0	0	0	0	0	0	0	0	0	0	0	0.5	0	0	0
chrIV	1024908	INTERGENIC	C	A	0	0	0	0	0	0	0	0	0	0	0	0	0	0	0	0	0	0	0	0	0	0	0	0	0	0	0	0	0	0	0	0	0	0	0	0	0	0	0.5
chrIV	1030597	DPP1	T	C	0	0	0	0	0	0	0	0	0	0	0	0	0	0	0	0	0	0	0	0	0	0	0	0	0	0	0	0	0	0	0	0	0	0	0.5	0	0	0	0
chrIV	1054762	INTERGENIC	A	T	0	0	0	0	0	0	0	0	0	0	0	0	0	0	0	0	0	0	0	0	0	0	0	0	0	0	0	0	0	0	0	0	0	0	0	0	0.5	0.5	0.5
chrIV	1176470	ATP22	C	T	0	0	0	0	0	0	0	0	0	0	0	0	0	0	0	0	0	0	0	0	0	0	0	1	0	0	0	0	0	0	0	0	0	0	0	0	0	0	0
chrIV	1204779	ESF1	T	G	0	0	0	0	0	0	0	0	0	0	0	0	0	0	0	0	0	0	0	0	0	0	0	0	0	0	0.5	0	0	0	0	0	0	0	0	0	0	0	0
chrIV	1269832	INTERGENIC	T	A	0	0	0	0	0	0	0	0	0	0	0	0	0	0	0	0	0	0	0	0	0	0	0	0	0	0	0	0	0	0	0	0.5	0.5	0	0	0	0	0	0
chrIV	1339361	THI74	A	C	0	0	0	0	0	0	0	0	0	0	0	0	0	0	0	0	0	0	1	0	0	0	0	0	0	0	0	0	0	0	0	0	0	0	0	0	0	0	0
chrIV	1381912	HEH2	C	A	0	0	0	0	0	0	0	0	0	0	0	0	0	0	0	0	0	0	0	0	0	0	0	0	0	0	0	0	0	0	0	0	0	0	0	0	0	0	0.5
chrIV	1382672	PFA5	C	T	0	0	0	0	0	0	0	0	0	0	0	0	0	0	0	0	0	0	0	0	0	0	0	0	0	0	0	0	0	0	0	0	0	0	0	0	0.5	0.5	0.5
chrIV	1390885	SPP41	C	A	0	0	0	0	0	0	0	0	0	0	0	0	0	0	0	0	0	0	0	0	0	0	0	0	0	0	0	0	0	0	0	0	0	0	0.5	0	0	0	0
chrIV	1398164	TLG1	A	G	0	0	0	0	0	0	0	0	0	0	0	0	0	0	0	0	0	0	0	0	0	0	0	0	0	0	0	0	0	0	0	0	0	0	0	0.5	0	0	0
chrIV	1472543	YDR514C	C	A	0	0	0	0	0	0	0	0	0	0	0	0	0	0	0	0	0	0	0	0	0	0	0	0	0	0	0	0	0	0	0	0	0	0	0	0.5	0	0	0
chrIV	1493841	INTERGENIC	A	G	0	0	0	0	0	0	0	0	0	0	0	0	0	0	0	0	0	0	0	0	0	0	0	0	0	0	0	0	0	0.5	0	0	0	0	0	0	0	0	0
chrIV	1495898	INTERGENIC	C	A	0	0	0	0	0	0	0	0	0	0	0	0	0	0	0	0	0	0	0	0	0	0	0	0	0	0	0.5	0.5	0.5	0.5	0	0.5	0.5	0.5	0.5	0.5	0.5	0.5	0.5
chrV	44467	PCM1	G	A	0	0	0	0	0	0	0	0	0	0	0	0	0	0	0	0	0	0	0	0	0	0	0	1	0	0	0	0	0	0	0	0	0	0	0	0	0	0	0
chrV	60442	RML2	C	A	0	0	0	0	0	0	0	0	0	0	0	0	0	0	0	0	0	0	1	1	0	0	0	0	0	0	0	0	0	0	0	0	0	0	0	0	0	0	0
chrV	76615	YEF1	A	T	0	0	0	0	0	0	0	0	0	0	0	0	0	0	0	0	0	0	0	0	0	0	0	0	0	0	0	0	0	0	0	0	0	0	0	0	0	0	0.5
chrV	78788	UTR2	C	A	0	0	0	0	0	0	0	0	0	0	0	0	0	0	0	0	0	0	0	0	0	0	0	0	0	0	0	0	0	0	0	0	0	0	0	0.5	0	0	0
chrV	176378	INTERGENIC	G	A	0	0	0	0	0	0	0	0	0	0	0	0	0	0	0	0	0	0	0	0	0	0	0	0	0	0	0	0	0	0	0	0	0	0	0.5	0	0	0	0
chrV	328066	YER084W-A	C	T	0	0	0	0	0	0	0	0	0	0	0	0	0	0	0	0	0	0	0	0	0	0	0	0	0	0	0	0	0	0	0	0	0	0.5	0	0	0	0	0
chrV	374206	GLE2	T	G	0	0	0	0	0	0	0	0	0	0	0	0	0	0	0	0	0	0	0	0	0	0	0	0	0	0	0	0	0	0	0	0	0	0	0	0.5	0	0	0
chrV	390955	BOI2	T	C	0	0	0	0	0	0	0	0	0	0	0	0	0	0	0	0	0	0	0	0	0	0	0	0	0	0	0	0	0	0	0	0	0	0	0	0.5	0	0	0
chrV	470045	UBP3	C	T	0	0	0	0	0	0	0	0	0	0	0	0	0	0	0	0	0	0	0	0	0	0	0	0	0	0	0	0	0	0	0	0	0	0	0.5	0	0	0	0
chrV	524031	RPH1	C	A	0	0	0	0	0	0	0	0	0	0	0	0	0	0	0	0	0	0	0	0	0	0	0	0	0	0	0.5	0	0	0	0	0	0	0	0	0	0	0	0
chrV	552681	FMP10	G	A	0	0	0	0	0	0	0	0	0	0	0	0	0	0	0	0	0	0	0	0	0	0	0	1	0	0	0	0	0	0	0	0	0	0	0	0	0	0	0
chrVI	29617	YFL052W	T	A	0	0	0	0	0	0	0	0	0	0	0	0	0	0	0	0	0	0	0	0	0	0	0	0	0	0	0	0	0	0	0	0	0	0	0	0	0	0	0.5
chrVI	53019	INTERGENIC	A	G	0	0	0	0	0	0	0	0	0	0	0	0	0	0	0	0	0	0	0	0	0	0	0	0	0	0	0	0	0	0	0	0	0	0	0	0	0.5	0.5	0.5
chrVI	106311	INTERGENIC	G	T	0	0	0	0	0	0	0	0	0	0	0	0	0	0	0	0	0	0	0	0	0	0	0	0	0	0	0	0	0	0	0	0	0	0	0	0	0	0	0.5
chrVI	107770	INTERGENIC	T	A	0	0	0	0	0	0	0	0	0	0	0	0	0	0	0	0	0	0	0	0	0	0	0	0	0	0	0	0	0	0	0	0	0	0	0	0	0.5	0	0.5
chrVI	171052	IOC3	G	T	0	0	0	0	0	0	0	0	0	0	0	0	0	0	0	0	0	0	0	0	0	0	0	0	0	0	0	0	0	0	0	0	0	0	0.5	0	0	0	0
chrVI	211408	PTR3	A	G	0	0	0	0	0	0	0	0	0	0	0	0	0	0	0	0	0	0	0	0	0	0	0	0	0	0	0	0	0	0	0	0	0	0.5	0	0	0	0	0
chrVII	75408	INTERGENIC	C	A	0	0	0	0	0	0	0	0	0	0	0	0	0	0	0	0	0	0	0	0	0	0	0	1	0	0	0	0	0	0	0	0	0	0	0	0	0	0	0
chrVII	97689	SIP2	C	T	0	0	0	0	0	0	0	0	0	0	0	0	0	0	0	0	0	0	0	0	0	0	0	0	0	0	0	0	0	0	0.5	0	0	0	0	0	0	0	0
chrVII	158308	GTS1	G	T	0	0	0	0	0	0	0	0	0	0	0	0	0	0	0	0	0	0	0	0	0	0	0	0	0	0	0	0	0	0	0	0	0	0	0	0	0.5	0.5	0
chrVII	180955	NUP49	G	A	0	0	0	0	0	0	0	0	0	0	0	0	0	0	0	0	0	0	0	0	0	0	0	0	0	0	0	0	0	0	0	0	0	0	0	0	0.5	0	0
chrVII	213235	AMS1	C	A	0	0	0	0	0	0	0	0	0	0	0	0	0	0	0	0	0	0	0	0	0	0	0	0	0	0	0	0	0	0	0	0	0	0	0	0.5	0	0	0
chrVII	243927	YGL140C	C	T	0	0	0	0	0	0	0	0	0	0	0	0	0	0	0	0	0	0	0	0	0	0	0	0	0	0	0	0	0	0	0	0	0	0	0	0	0.5	0.5	0
chrVII	878291	INTERGENIC	A	G	0	0	0	0	0	0	0	0	0	0	0	0	0	0	0	0	0	0	1	1	0	0	0	0	0	0	0	0	0	0	0	0	0	0	0	0	0	0	0
chrVII	890782	FYV8	T	C	0	0	0	0	0	0	0	0	0	0	0	0	0	0	0	0	0	0	0	0	0	0	0	0	0	0	0	0	0	0	0	0	0	0	0	0	0.5	0.5	0
chrVII	924882	CCH1	C	A	0	0	0	0	0	0	0	0	0	0	0	0	0	0	0	0	0	0	0	0	0	0	0	0	0	0	0	0	0	0	0	0	0	0	0	0	0.5	0.5	0
chrVII	955900	PHO81	C	T	0	0	0	0	0	0	0	0	0	0	0	0	0	0	0	0	0	0	0	0	0	0	0	0	0	0	0	0	0	0	0	0	0	0.5	0	0	0	0	0
chrVII	961616	YGR235C	A	C	0	0	0	0	0	0	0	0	0	0	0	0	0	0	1	0	0	0	0	0	0	0	0	0	0	0	0	0	0	0	0	0	0	0	0	0	0	0	0
chrVII	999560	INTERGENIC	A	T	0	0	0	0	0	0	0	0	0	0	0	0	0	0	0	0	0	0	0	0	0	0	0	0	0	0	0	0	0	0	0.5	0	0	0	0	0	0	0	0
chrVII	1047893	CWC22	G	T	0	0	0	0	0	0	0	0	0	0	0	0	0	0	0	0	0	0	0	0	0	0	0	0	0	0	0	0	0	0	0	0.5	0.5	0	0	0	0	0	0
chrVIII	23269	EFM1	G	A	0	0	0	0	0	0	0	0	0	0	0	0	0	0	0	0	0	0	0	0	0	0	0	0	0	0	0	0	0	0	0	0	0	0	0	0	0	0	0.5
chrVIII	111509	INTERGENIC	A	T	0	0	0	0	0	0	0	0	0	0	0	0	0	0	0	0	0	0	0	0	0	0	0	0	0	0	0	0	0	0	0	0	0	0	0	0	0.5	0	0.5
chrVIII	129297	INTERGENIC	A	C	0	0	0	0	0	0	0	0	0	0	0	0	0	0	0	0	0	0	0	0	0	0	0	0	0	0	0	0	0	0	0	0	0	0	0	0	0.5	0	0
chrVIII	242495	INTERGENIC	G	T	0	0	0	0	0	0	0	0	0	0	0	0	0	0	0	0	0	0	0	0	0	0	0	0	0	0	0	0	0	0	0.5	0	0	0	0	0	0	0	0
chrVIII	261109	IRE1	C	T	0	0	0	0	0	0	0	0	0	0	0	0	0	0	0	0	0	0	0	0	0	0	0	0	0	0	0	0	0	0	0	0	0	0	0	0	0.5	0	0.5
chrVIII	417060	KEL1	T	A	0	0	0	0	0	0	0	0	0	0	0	0	0	0	0	0	0	0	0	0	0	0	0	0	0	0	0	0	0	0	0	0	0	0	0	0	0.5	1	0.5
chrVIII	458471	INTERGENIC	T	A	0	0	0	0	0	0	0	0	0	0	0	0	0	0	0	0	0	0	0	0	0	1	0	0	0	0	0	0	0	0	0	0	0	0	0	0	0	0	0
chrVIII	460859	STB5	G	A	0	0	0	0	0	0	0	0	0	0	0	0	0	0	0	0	0	0	0	0	0	0	0	0	0	0	0	0	0	0	0	0	0	0	0	0	0	0.5	0
chrVIII	465603	YHR180W	C	T	0	0	0	0	0	0	0	0	0	0	0	0	0	0	0	0	0	0	0	0	0	0	0	0	0	0	0	0	0	0	0	0	0	0	0	0	0	0	0.5
chrVIII	480161	KOG1	C	A	0	0	0	0	0	0	0	0	0	0	0	0	0	0	0	0	0	0	0	0	0	0	0	0	0	0	0	0	0	0	0	0	0	0	0	0	0.5	0.5	0.5
chrVIII	495689	RIX1	C	A	0	0	0	0	0	0	0	0	0	0	0	0	0	0	0	0	0	0	0	0	0	0	0	0	0	0	0	0	0	0	0	0.5	0.5	0	0.5	0	0	0	0
chrIX	48363	UBP7	A	T	0	0	0	0	0	0	0	0	0	0	0	0	0	0	0	0	0	0	0	0	0	0	0	0	0	0	0	0	0	0	0.5	0	0	0	0	0	0	0	0
chrIX	102959	ASG1	G	T	0	0	0	0	0	0	0	0	0	0	0	0	0	0	0	0	0	0	0	0	0	0	1	0	0	0	0	0	0	0	0	0	0	0	0	0	0	0	0
chrIX	137247	RPI1	C	A	0	0	0	0	0	0	0	0	0	0	0	0	0	1	0	0	0	0	0	0	0	0	0	0	0	0	0	0	0	0	0	0	0	0	0	0	0	0	0
chrIX	202625	SDS3	T	G	0	0	0	0	0	0	0	0	0	0	0	0	0	0	0	0	0	0	0	0	0	0	0	0	0	0	0.5	1	0	0.5	0	0.5	0.5	0.5	0.5	0.5	0.5	0.5	0.5
chrIX	215281	YIL077C	T	G	0	0	0	0	0	0	0	0	0	0	0	0	0	1	0	0	0	0	0	0	0	0	0	0	0	0	0	0	0	0	0	0	0	0	0	0	0	0	0
chrIX	270701	INTERGENIC	C	A	0	0	0	0	0	0	0	0	0	0	0	0	0	0	0	0	0	0	0	0	0	0	0	0	0	0	0	0	0	0	0	0	0	0	0	0	0.5	0.5	0.5
chrIX	299901	SSM4	C	G	0	0	0	0	0	0	0	0	0	0	0	0	0.5	0	0	0	0	0	0	0	0	0	0	0	0	0	0	0	0	0	0	0	0	0	0	0	0	0	0
chrIX	302431	YIL028W	G	T	0	0	0	0	0	0	0	0	0	0	0	0	0	0	0	0	0	0	0	0	0	0	0	0	0	0	0	0	0	0	0	0	0	0	0.5	0	0	0	0
chrIX	358627	MPH1	G	T	0	0	0	0	0	0	0	0	0	0	0	0	0	0	0	0	0	0	0	0	0	0	0	0	0	0	0	0	0	0	0	0	0	0	0	0	0	0	0.5
chrIX	368209	PAN1	G	A	0	0	0	0	0	0	0	0	0	0	0	0	0	0	0	0	0	0	0	0	0	0	0	0	0	0	0	0	0	0	0	0	0	0	0	0.5	0	0	0
chrIX	395644	ICR1	C	A	0	0	0	0	0	0	0	0	0	0	0	0	0	0	0	0	0	0	0	0	0	0	0	0	0	0	0	0	0	0	0	0	0	0	0	0	0.5	0.5	0.5
chrIX	402094	DAL81	T	C	0	0	0	0	0	0	0	0	0	0	0	0	0	0	0	0	0	0	0	0	0	0	0	0	0	0	0	0	0	0	0	0	0	0	0	0	0	0.5	0
chrX	27438	HXT8	T	C	0	0	0	0	0	0	0	0	0	0	0	0	0	0	0	0	0	0	0	0	0	0	0	0	0	0	0	0	0	0	0	0	0	1	0	0	0	0	0
chrX	32789	YJL213W	T	G	0	0	0	0	0	0	0	0	0	0	0	0	0	0	0	0	0	0	0	0	0	0	0	0	0	0	0	0	0	0	0	0	0	0	0	0	0.5	0.5	0.5
chrX	49353	YJL206C	C	T	0	0	0	0	0	0	0	0	0	0	0	0	0	0	0	0	0	0	0	0	0	0	0	0	0	0	0	0	0	0	0	0	0	0	0.5	0	0	0	0
chrX	108593	HAL5	T	C	0	0	0	0	0	0	0	0	0	0	0	0	0	0	0	0	0	0	0	0	0	0	0	0	0	0	0	0	0	0	0	0	0	0.5	0	0	0	0	0
chrX	219709	YJL107C	G	T	0	0	0	0	0	0	0	0	0	0	0	0	0	0	0	0	0	0	0	0	0	0	0	0	0	0	0	0	0	0	0	0	0	0	0.5	0	0	0	0
chrX	256849	INTERGENIC	G	T	0	0	0	0	0	0	0	0	0	0	0	0	0	0	0	0	0	0	0	0	0	0	0	0	0	0	0	0	0	0	0	0	0	0	0	0	0.5	0.5	0.5
chrX	381606	KAR2	G	T	0	0	0	0	0	0	0	0	0	0	0	0	0	0	0	0	0	0	0	0	0	0	0	0	0	0	0.5	0.5	0.5	0.5	0	0.5	0.5	0.5	0.5	0.5	0.5	0.5	0.5
chrX	471558	BNA1	A	G	0	0	0	0	0	0	0	0	0	0	0	0	0	0	0	0	0	0	0	0	0	0	0	0	0	0	0	0	0.5	0	0	0	0	0	0	0	0	0	0
chrX	598128	JSN1	A	G	0	0	0	0	0	0	0	0	0	0	0	0	0	0	0	0	0	0	0	0	1	0	0	0	0	0	0	0	0	0	0	0	0	0	0	0	0	0	0
chrX	598140	JSN1	A	G	0	0	0	0	0	0	0	0	0	0	0	0	0	0	0	0	0	1	0	0	0	0	0	0	0	0	0	0	0	0	0	0	0	0	0	0	0	0	0
chrX	598149	JSN1	A	G	0	0	0	0	0	0	0	0	0	0	0	0	0	0	0	0	1	0	0	0	0	0	0	0	0	0	0	0	0	0	0	0	0	0	0	0	0	0	0
chrX	621091	URA8	T	C	0	0	0	0	0	0	0	0	0	0	0	0	0	0	0	0	0	0	0	0	0	0	0	0	0	0	0	0	0	0	0	0	0	0	0	0.5	0	0	0
chrX	658802	INTERGENIC	A	G	0	0	0	0	0	0	0	0	0	0	0	0	0	0	0	0	0	0	0	0	0	0	0	0	0	0	0	0	0	0	0	0	0	0	0	0	0.5	0.5	0.5
chrX	698144	YJR142W	G	A	0	0	0	0	0	0	0	0	0	0	0	0	0	0	0	0	0	0	0	0	0	0	0	0	0	0	0	0	0	0	0	0	0.5	0	0	0	0	0	0
chrX	711031	INTERGENIC	C	A	0	0	0	0	0	0	0	0	0	0	0	0	0	0	0	0	0	0	0	0	0	0	0	0	0	0	0	0.5	0	0	0	0	0	0	0	0	0	0	0
chrXI	34250	INTERGENIC	A	T	0	0	0	0	0	0	0	0	0	0	0	0	0	0	0	0	0	0	0	0	0	0	0	0	0	0	0	0	0	0	0	0	0	0	0	0	0	0.5	0
chrXI	260424	INTERGENIC	G	A	0	0	0	0	0	0	0	0	0	0	0	0	0	0	0	0	0	0	0	0	0	0	0	0	0	0	0	0	0	0	0	0	0	0	0.5	0	0	0	0
chrXI	370510	UGP1	C	G	0	0	0	0	0	0	0	0	0	0	0	0	0	0	0	0	0	0	0	0	0	0	0	0	0	0	0	0	0	0	0.5	0	0	0	0	0	0	0	0
chrXI	389147	INTERGENIC	G	T	0	0	0	0	0	0	0	0	0	0	0	0	0	0	0	0	0	0	0	0	0	0	0	0	0	0	0	0	0	0	0	0	0	0	0	0	0	0	0.5
chrXI	410510	PUT3	A	C	0	0	0	0	0	0	0	0	0	0	0	0	0	0	0	0	0	0	0	0	0	0	0	0	0	0	0	0	0	0	0	0	0	0	0	0	0	0	0.5
chrXI	570780	BET3	C	A	0	0	0	0	0	0	0	0	0	0	0	0	0	0	0	0	0	0	0	0	0	0	0	0	0	0	0	0	0	0.5	0	0	0	0	0	0	0	0	0
chrXI	579699	INTERGENIC	T	G	0	0	0	0	0	0	0	0	0	0	0	0	0	1	0	0	0	0	0	0	0	0	0	0	0	0	0	0	0	0	0	0	0	0	0	0	0	0	0
chrXII	40270	COF1	C	T	0	0	0	0	0	0	0	0	0	0	0	0	0	0	0	0	0	0	0	0	0	0	0	0	0	0	0	0	0	0	0	0	0	0	0	0	0.5	0	0
chrXII	43758	YBT1	G	A	0	0	0	0	0	0	0	0	0	0	0	0	0	0	0	0	0	0	0	0	0	0	0	1	0	0	0	0	0	0	0	0	0	0	0	0	0	0	0
chrXII	65124	UBI4	C	T	0	0	0	0	0	0	0	0	0	0	0	0	0	0	0	0	0	0	0	0	0	0	0.5	0	0	0	0	0	0	0	0	0	0	0	0	0	0	0	0
chrXII	72268	RIX7	T	C	0	0	0	0	0	0	0	0	0	0	0	0	0	0	0	0	0	0	0	0	0	0	0	0	0	0	0	0	0	0	0.5	0	0	0	0	0	0	0	0
chrXII	120532	BPT1	A	C	0	0	0	0	0	0	0	0	0	0	0	0	0	0	0	0	0	0	0	0	0	0	0	0	0	0	0	0	0	0	0	0	0	0	0	0	0.5	0.5	0.5
chrXII	172222	INTERGENIC	G	A	0	0	0	0	0	0	0	0	0	0	0	0	0	0	0	0	0	0	0	0	0	0	0	0	0	0	0	0	0	0	0	0	0	0	0	0	0	0	0.5
chrXII	184970	INTERGENIC	T	C	0	0	0	0	0	0	0	0	0	0	0	0	0	0	0	0	0	0	0	0	0	0	0	0	0	0	0	0	0	0	0.5	0	0	0	0	0	0	0	0
chrXII	201559	INTERGENIC	G	T	0	0	0	0	0	0	0	0	0	0	0	0	0	0	0	0	0	0	0	0	0	0	0	0	0	0	0	0	0	0	0	0	0	0	0	0	0	0.5	0
chrXII	260146	REX2	C	T	0	0	0	0	0	0	0	0	0	0	0	0	0	0	0	0	0	0	0	0	0	0	0.5	0	0	0	0	0	0	0	0	0	0	0	0	0	0	0	0
chrXII	290810	GAL2	A	G	0	0	0	0	0	0	0	0	0	0	0	0	0	0	0	0	0	0	0	0	0	0	0	0	0	0	0	0.5	0	0	0	0	0	0	0	0	0	0	0
chrXII	338379	CHA4	A	T	0	0	0	0	0	0	0	0	0	0	0	0	0	0	0	0	0	0	0	0	0	0	0	0	0	0	0	0	0	0	0	0	0	0	0	0	0	0	0.5
chrXII	391988	INTERGENIC	G	T	0	0	0	0	0	0	0	0	0	0	0	0	0	0	0	0	0	0	0	0	0	0	0	0	0	0	0	0	0	0	0	0	0	0	0	0	0	0.5	0
chrXII	394111	INTERGENIC	T	C	0	0	0	0	0	0	0	0	0	0	0	0	0	0	0	0	0	0	0	0	0	0	0	0	0	0	0.5	0.5	0.5	0.5	0	0.5	0.5	0.5	0.5	0.5	1	0.5	0.5
chrXII	437234	PEP3	G	T	0	0	0	0	0	0	0	0	0	0	0	0	0	0	0	0	0	0	0	0	0	0	0	0	0	0	0	0	0	0	0	0	0	0	0.5	0	0	0	0
chrXII	547196	NOP56	C	T	0	0	0	0	0	0	0	0	0	0	0	0	0	0	0	0	0	0	0	0	0	0	0	0	0	0	0	0	0	0	0	0	0	0	0	0.5	0	0	0
chrXII	559190	HRD3	A	G	0	0	0	0	0	0	0	0	0	0	0	0	0	0	0	0	0	0	0	0	0	0	0	0	0	0	0	0	0	0	0	0.5	1	0	0	0	0	0	0
chrXII	583175	IFH1	G	A	0	0	0	1	0	0	0	0	0	0	0	0	0	0	0	0	0	0	0	0	0	0	0	0	0	0	0	0	0	0	0	0	0	0	0	0	0	0	0
chrXII	703692	YLR278C	G	T	0	0	0	0	0	0	0	0	0	0	0	0	0	0	0	0	0	0	0	0	0	0	0	0	0	0	0	0	0	0	0	0	0	0	0	0.5	0	0	0
chrXII	812527	FKS1	T	G	0	0	0	0	0	0	0	0	0	0	0	0	0	0	0	0	0	0	0	0	1	0	0	0	0	0	0	0	0	0	0	0	0	0	0	0	0	0	0
chrXII	822117	INTERGENIC	A	T	0	0	0	1	0	0	0	0	0	0	0	0	0	0	0	0	0	0	0	0	0	0	0	0	0	0	0	0	0	0	0	0	0	0	0	0	0	0	0
chrXII	833245	YLR352W	G	T	0	0	0	0	0	0	0	0	0	0	0	0	0	0	0	0	0	0	0	0	0	0	0	0	0	0	0	0	0	0	0	0	0	0	0	0	0	0	0.5
chrXII	849484	YLR361C-A	C	T	0	0	0	0	0	0	0	0	0	0	0	0	0	0	0	0	0	0	0	0	0	0	0	0	0	0	0	0	0	0	0	0	0	0	0	0	0	0	0.5
chrXII	879482	CSR1	G	C	0	0	0	0	0	0	0	0	0	0	0	0	0	0	0	0	1	0	0	0	0	0	0	0	0	0	0	0	0	0	0	0	0	0	0	0	0	0	0
chrXII	960523	YLR419W	C	T	0	0	0	0	0	0	0	0	0	0	0	0	0	0	0	1	0	0	0	0	0	0	0	0	0	0	0	0	0	0	0	0	0	0	0	0	0	0	0
chrXIII	153878	NTE1	C	A	0	0	0	0	0	0	0	0	0	0	0	0	0	0	0	0	0	0	0	0	0	0	0	0	0	0	0	0	0	0	0	0	0	0	0.5	0	0	0	0
chrXIII	183481	INTERGENIC	T	C	0	0	0	0	0	0	0	0	0	0	0	0	0	0	0	0	0	0	0	0	0	0	0	0	0	0	0	0	0	0	0.5	0	0	0	0	0	0	0	0
chrXIII	209083	INTERGENIC	T	A	0	0	0	0	0	0	0	0	0	0	0	0	0	0	0	0	0	0	0	0	0	0	0	0	0	0	0	0	0	0	0	0	0	0.5	0	0	0	0	0
chrXIII	217533	USA1	G	T	0	0	0	0	0	0	0	0	0	0	0	0	0	0	0	0	0	0	0	0	0	0	0	0	0	0	0	0	0	0.5	0	0	0	0	0	0	0	0	0
chrXIII	303362	SOK2	T	C	0	0	0	0	0	0	0	0	0	0	0	0	0	0	0	0	0	0	0	0	0	0	0	0	0	0	0	0	0	0	0	0	0	0	0	0	0	0	0.5
chrXIII	309683	INTERGENIC	T	C	0	0	0	0	0	0	0	0	0	0	0	0	0	0	0	0	0	0	0	0	0	0	0	0	0	0	0	0	0	0	0	0	0	0	0	0	0	0	0.5
chrXIII	317596	MAC1	T	C	0	0	0	0	0	0	0	0	0	0	0	0	0	0	0	0	0	0	0	0	0	0	0	0	0	0	0	0	0	0	0	0	0	0	0	0.5	0	0	0
chrXIII	322081	MRPL3	A	G	0	0	0	0	0	0	0	0	0	0	0	0	0	0	0	0	0	0	0	0	0	0	0	1	0	0	0	0	0	0	0	0	0	0	0	0	0	0	0
chrXIII	349207	SUB1	C	A	0	0	0	0	0	0	0	0	0	0	0	0	0	0	0	0	0	0	0	0	0	0	0	0	0	0	0	0	0	0	0	0	0	0.5	0	0	0	0	0
chrXIII	549181	SIP5	T	G	0	0	0	0	0	0	0	0	0	0	0	0	0	0	0	0	0	0	0	0	0	0	0	0	1	1	0	0	0	0	0	0	0	0	0	0	0	0	0
chrXIII	622440	CTL1	C	A	0	0	0	0	0	0	0	0	0	0	0	0	0	0	0	0	0	0	0	0	0	0	0	0	0	0	0	0	0	0	0	0	0	0	0	0.5	0	0	0
chrXIII	648459	GYL1	T	G	0	0	0	0	0	0	0	0	0	0	0	0	0	0	0	0	0	0	0	0	0	0	0	0	0	0	0	0	0	0	0	0	0	0	0	0	0	0	0.5
chrXIII	687696	YMR210W	T	A	0	0	0	0	0	0	0	0	0	0	0	0	0	0	0	0	0	0	0	0	0	0	0	0	0	0	0	0	0	0	0	0	0.5	0	0	0	0	0	0
chrXIII	701732	INTERGENIC	G	T	0	0	0	0	0	0	0	0	0	0	0	0	0	0	0	0	0	0	0	0	0	0	0	0	0	0	0	0	0	0	0	0	0	0	0	0.5	0	0	0
chrXIII	733669	PEP5	C	A	0	0	0	0	0	0	0	0	0	0	0	0	0	0	0	0	0	0	0	0	0	0	0	0	0	0	0	0	0	0	0	0	0	0	0	0	0	0	0.5
chrXIII	747982	INTERGENIC	G	T	0	0	0	0	0	0	0	0	0	0	0	0	0	0	0	0	0	0	0	0	0	0	0	0	0	0	0.5	0	0	0	0	0	0	0	0	0	0	0	0
chrXIII	845825	HSH155	A	G	0	0	0	0	0	0	0	0	0	0	0	0	0	0	0	0	0	0	0	0	0	0	0	0	0	0	0	0	0	0	0	0.5	0	0	0	0	0	0	0
chrXIII	865210	DYN3	T	C	0	0	0	0	0	0	0	0	0	0	0	0	0	0	0	0	0	0	0	0	0	0	0	0	0	0	0	0	0	0	0	0.5	0	0	0	0	0	0	0
chrXIII	896028	YMR310C	C	A	0	0	0	0	0	0	0	0	0	0	0	0	0	0	0	0	0	0	0	0	0	0	0	0	0	0	0	0	0	0	0	0.5	0	0	0	0	0	0	0
chrXIII	908218	YMR317W	C	T	0	0	0	0	0	0.5	0.5	0	0	0	0	0	0.5	0.5	0	0.5	0	0.5	0	0	0	0	0	0	0	0	0	0.5	0.5	0.5	0	0.5	0.5	0	0	0	0	0.5	0.5
chrXIII	908658	YMR317W	T	C	0	0	0	0	0	0	0.5	0	0	0	0	0	0	0	0	0.5	0	0	0	0	0	0	0	0	0	0	0.5	0	0	0	0	0.5	0	0	0	0	0.5	0	0
chrXIII	908664	YMR317W	C	G	0	0	0	0	0	0	0.5	0	0	0	0	0	0	0	0	0.5	0	0	0	0	0	0	0	0	0	0	0.5	0	0	0	0	0.5	0	0	0	0	0.5	0	0
chrXIII	908678	YMR317W	C	T	0	0	0	0	0	0	0	0	0	0	0	0	0	0	0	0.5	0	0	0	0	0	0	0	0	0	0	0	0	0	0	0	0	0	0	0	0	0	0	0
chrXIII	908679	YMR317W	T	C	0	0	0	0	0	0	0	0	0	0	0	0	0	0	0	0.5	0	0	0	0	0	0	0	0	0	0	0	0	0	0	0	0	0	0	0	0	0	0	0
chrXIV	131496	BNI1	G	A	0	0	0	0	0	0	0	0	0	0	0	0	0	0	0	0	0	0	0	0	0	0	0	0	0	0	0	0.5	0.5	0.5	0	0	0	0	0	0.5	0.5	0.5	0.5
chrXIV	171807	MRPL17	T	C	0	0	0	0	0	0	0	0	0	0	0	0	0	0	0	0	0	0	0	0	0	0	0	0	0	0	0	0	0	0	0	0	0	0	0	0	0.5	0.5	0.5
chrXIV	176651	RAD50	G	T	0	0	0	0	0	0	0	0	0	0	0	0	0	0	0	0	0	0	0	0	0	0	0	0	0	0	0	0	0	0	0	0	0	0	0	0	0	0	0.5
chrXIV	231742	POP1	C	A	0	0	0	0	0	0	0	0	0	0	0	0	0	0	0	0	0	0	0	0	0	0	0	0	0	0	0	0	0	0	0	0	0	0	0.5	0	0	0	0
chrXIV	254967	YNL208W	G	A	0	0	0	0	0	0	0	0	0	0	0	0	0	0	0	0	0	0	0	0	0	0	0	0	0	0	0	0.5	0.5	0.5	0	0	0	0	0	0.5	0.5	0.5	0.5
chrXIV	263975	YNL200C	A	G	0	0	0	0	0	0	0	0	0	0	0	0	0	0	0	0	0	0	0	0	0	0	0	0	0	0	0	0	0	0	0.5	0	0	0	0	0	0	0	0
chrXIV	297773	INTERGENIC	T	A	0	0	0	0	0	0	0	0	0	0	0	0	0	0	0	0	0	0	0	0	0	0	0	0	0	0	0.5	0	0	0	0	0	0	0	0	0	0	0	0
chrXIV	348342	RPC31	A	C	0	0	0	0	0	0	0	0	0	0	0	0	0	0	0	0	0	0	0	0	0	0	0	0	0	0	0	0	0	0	0	0.5	0.5	0	0	0	0	0	0
chrXIV	376213	KRE33	C	A	0	0	0	0	0	0	0	0	0	0	0	0	0	0	0	0	0	0	0	0	0	0	0	0	0	0	0	0	0	0	0	0	0	0	0	0.5	0	0	0
chrXIV	437855	AIM37	A	G	0	0	0	0	0	0	0	0	0	0	0	0	0	0	0	0	0	0	0	0	0	0	0	0	0	0	0	0	0	0	0	0	0	0	0	0	0	0	0.5
chrXIV	585510	INTERGENIC	G	T	0	0	0	0	0	0	0	0	0	0	0	0	0	0	0	0	0	0	0	0	0	0	0	0	0	0	0	0	0	0	0	0	0	0.5	0	0	0	0	0
chrXIV	587124	YNL024C	G	C	0	0	0	0	0	0	0	0	0	0	0	0	0	0	0	0	0	0	0	0	0	0	1	0	0	0	0	0	0	0	0	0	0	0	0	0	0	0	0
chrXIV	607521	HEF3	G	T	0	0	0	0	0	0	0	0	0	0	0	0	0	0	0	0	0	0	0	0	0	0	0	0	0	0	0	0	0	0	0	0	0	0	0.5	0	0	0	0
chrXIV	618919	SIS1	T	C	0	0	0	0	0	0	0	0	0	0	0	0	0	0	0	0	0	0	0	0	0	0	0	0	0	0	0	0	0	0	0	0	0	0	0.5	0	0	0	0
chrXIV	623378	HRB1	G	T	0	0	0	0	0	0	0	0	0	0	0	0	0	0	0	0	0	0	0	0	0	0	0	0	0	0	0	0	0	0	0	0	0	0	0	0	0.5	0.5	0.5
chrXIV	746237	INTERGENIC	C	A	0	0	0	0	0	0	0	0	0	0	0	0	0	0	0	0	0	0	0	0	0	0	0	0	0	0	0	0	0	0	0	0	0	0	0.5	0	0	0	0
chrXV	32863	INTERGENIC	G	A	0	0	0	0	0	0	0	0	0	0	0	0	0	1	0	0	0	0	0	0	0	0	0	0	0	0	0	0	0	0	0	0	0	0	0	0	0	0	0
chrXV	62759	RTC1	T	G	0	0	0	0	0	0	0	0	0	0	0	0	0	0	0	0	0	0	0	0	0	0	0	0	0	0	0	0	0	0	0	0	0	0	0	0	0.5	0.5	0.5
chrXV	142253	RFC4	T	C	0	0	0	0	0	0	0	0	0	0	0	0	0	0	0	0	0	0	0	0	0	0	0	0	0	0	0	0	0	0	0	0	0	0	0	0	0	0	0.5
chrXV	176606	IRA2	G	A	0	0	0	0	0	0	0	0	0	0	0	0	0	0	0	0	0	0	0	0	0	0	0	0	0	0	0.5	0.5	0.5	0.5	0	0.5	0.5	0.5	0.5	0.5	0.5	0.5	0.5
chrXV	274718	tS	G	T	0	0	0	0	0	0	0	0	0	0	0	0	0	0	0	0	0	0	0	0	0	0	0	0	0	0	0	0	0	0	0	0	0	0.5	0	0	0	0	0
chrXV	277685	INTERGENIC	C	T	0	0	0	0	0	0	0	0	0	0	0	0	0	0	0	0	0	0	0	0	0	0	0	0	0	0	0	0	0	0	0	0	0	0	0	0.5	0	0	0
chrXV	303419	INTERGENIC	A	G	0	0	0	0	0	0	0	0	0	0	0	0	0	0	0	0	0	0	0	0	0	0	0	0	0	0	0	0	0	0	0	0	0	0	0	0	0	0	0.5
chrXV	320484	SIN3	G	T	0	0	0	0	0	0	0	0	0	0	0	0	0	0	0	0	0	0	0	0	0	0	0	0	0	0	0	0	0	0	0	0.5	0.5	0	0	0	0	0	0
chrXV	410872	WHI2	G	A	0	0	0	0	0	0	0	0	0	0	0	0	0	0	0	0	0	0	0	0	0	0	0	0	0	0	0	0	0	0	0	0.5	0	0	0	0	0	0	0
chrXV	412197	WHI2	C	A	0	0	0	0	0	0	0	0	0	0	0	0	1	0	0	0	0	0	0	0	0	0	0	0	0	0	0	0	0	0	0	0	0	0	0	0	0	0	0
chrXV	529364	TFC7	A	T	0	0	0	0	0	0	0	0	0	0	0	0	0	0	0	0	0	0	0	0	0	0	0	0	0	0	0	0	0	0	0	0	0	0.5	0	0	0	0	0
chrXV	612941	INTERGENIC	A	G	0	0	0	0	0	0	0	0	0	0	0	0	0	0	0	0	0	0	0	0	0	0	0	0	0	0	0	0.5	0	0	0	0	0	0	0	0	0	0	0
chrXV	632461	PET123	G	A	0	0	0	0	0	0	0	0	0	0	0	0	0	0	0	0	0	0	0	0	0	0	0	0	0	0	0	0.5	0.5	0.5	0	0	0	0	0	0.5	0.5	0.5	0.5
chrXV	642942	DDP1	A	C	0	0	0	0	0	0	0	0	0	0	0	0	0	0	0	0	0	0	0	0	0	0	0	0	0	0	0	0	0	0	0.5	0	0	0	0	0	0	0	0
chrXV	678405	RPS30B	A	T	0	0	0	0	0	0	0	0	0	0	0	0	0	0	0	0	0	0	0	0	0	0	0	0	0	0	0	0	0	0	0	0	0	0	0	0	0.5	0	0.5
chrXV	805098	SEC63	A	T	0	0	0	0	0	0	0	0	0	0	0	1	0	0	0	0	0	0	0	0	0	0	0	0	0	0	0	0	0	0	0	0	0	0	0	0	0	0	0
chrXV	821176	PNT1	G	A	0	0	0	0	0	0	0	0	0	0	0	0	0	0	0	0	0	0	0	0	0	0	0	0	0	0	0	0	0	0	0	0	0	0	0	0.5	0	0	0
chrXV	842526	SNR5	A	T	0	0	0	0	0	0	0	0	0	0	0	0	0	0	0	0	0	0	0	0	0	0	0	0	0	0	0.5	0	0	0	0	0	0	0	0	0	0	0	0
chrXV	906727	COT1	C	A	0	0	0	0	0	0	0	0	0	0	0	0	0	0	0	0	0	0	0	0	0	0	0	0	0	0	0	0	0	0	0.5	0	0	0	0	0	0	0	0
chrXV	907314	COT1	G	A	0	0	0	0	0	0	0	0	0	0	0	0	0	0	0	0	0	0	0	0	0	0	0	0	0	0	0	0	0	0	0	0	0	0	0.5	0	0	0	0
chrXV	956201	TEA1	C	T	0	0	0	0	0	0	0	0	0	0	0	0	0	0	0	0	0	0	0	0	0	0	0	0	0	0	0	0	0	0	0.5	0	0	0	0	0	0	0	0
chrXV	960334	INTERGENIC	A	T	0	0	0	0	0	0	0	0	0	0	0	0	0	0	0	0	0	0	0	0	0	0	0	0	0	0	0	0	0	0.5	0	0	0	0	0	0	0	0	0
chrXV	966497	INTERGENIC	T	C	0	0	0	0	0	0	0	0	0	0	0	1	0	0	0	0	0	0	0	0	0	0	0	0	0	0	0	0	0	0	0	0	0	0	0	0	0	0	0
chrXV	994369	MNE1	A	G	0	0	0	0	0	0	0	0	0	0	0	0	0	0	0	0	0	0	0	0	0	0	0	0	0	0	0	0	0	0	0	0	0	0	0.5	0	0	0	0
chrXV	1011091	INTERGENIC	C	A	0	0	0	0	0	0	0	0	0	0	0	0	0	0	0	0	0	0	0	0	0	0	0	0	0	0	0	0	0	0	0	0	0	0	0	0	0.5	0	0
chrXV	1013622	PDE2	G	T	0	0	0	0	0	0	0	0	0	0	0	0	0	0	0	0	0	0	0	0	0	1	0	0	0	0	0	0	0	0	0	0	0	0	0	0	0	0	0
chrXV	1014169	PDE2	A	T	0	0	0	0	0	0	0	0	0	0	0	0	0	0	0	0	0	0	0	0	0	0	0	1	0	0	0	0	0	0	0	0	0	0	0	0	0	0	0
chrXV	1031003	INTERGENIC	T	G	0	0	0	0	0	0	0	0	0	0	0	0	0	0	0	0	0	0	0	0	0	0	0	0	0	0	0	0	0	0	0	0	0	0	0	0	0	0	0.5
chrXV	1047537	ATF1	G	A	0	0	0	0	0	0	0	0	0	0	0	0	0	0	0	0	0	0	0	0	0	0	0	0	0	0	0	0	0	0	0.5	0	0	0	0	0	0	0	0
chrXVI	107040	INTERGENIC	C	A	0	0	0	0	0	0	0	0	0	0	0	0	0	0	0	0	0	0	0	0	0	0	0	0	0	0	0	0	0	0	0	0	0	0	0	0	0.5	0.5	0
chrXVI	142128	BMS1	A	C	0	0	0	0	0	0	0	0	0	0	0	0	0	0	0	0.5	0	0	0	0	0	0	0	0	0	0	0	0	0	0	0	0	0	0	0	0	0	0	0
chrXVI	297058	INTERGENIC	C	T	0	0	0	0	0	0	0	0	0	0	0	0	0	0	0	0	0	0	0	0	0	0	0.5	0	0	0	0	0	0	0	0	0	0	0	0	0	0	0	0
chrXVI	425036	YPL068C	C	T	0	0	0	0	0	0	0	0	0	0	0	0	0	0	0	0	0	0	0	0	0	0	0	0	0	0	0	0	0	0	0	0	0	0	0.5	0	0	0	0
chrXVI	448284	PDR12	T	A	0	0	0	0	0	0	0	0	0	0	0	0	0	0	0	0	0	0	0	0	0	0	0	0	0	0	0	0	0	0	0	0	0	0	0	0	0	0	0.5
chrXVI	486970	YPL034W	C	A	0	0	0	0	0	0	0	0	0	0	0	0	0	0	0	0	0	0	0	0	0	0	0	0	0	0	0	0	0	0	0.5	0	0	0	0	0	0	0	0
chrXVI	488884	INTERGENIC	A	G	0	0	0	0	0	0	0	0	0	0	0	0	0	0	0	0	0	0	0	0	0	0	0	0	0	0	0	0.5	0.5	0.5	0	0	0	0	0	0.5	0.5	0.5	0.5
chrXVI	511839	INTERGENIC	C	A	0	0	0	0	0	0	0	0	0	0	0	0	0	0	0	0	0	0	0	0	0	0	0	0	0	0	0.5	0	0	0	0	0	0	0	0	0	0	0	0
chrXVI	551595	LSP1	A	T	0	0	0	0	0	0	0	0	0	0	0	0	0	0	0	0	0	0	0	0	0	0	0	0	0	0	0	0	0	0	0	0	0	0	0	0	0.5	0.5	0.5
chrXVI	561838	YPR003C	G	T	0	0	0	0	0	0	0	0	0	0	0	0	0	0	0	0	0	0	0	0	0	0	0	0	0	0	0	0.5	0.5	0.5	0	0	0	0	0	0.5	0.5	0.5	0.5
chrXVI	700420	INTERGENIC	A	T	0	0	0	0	0	0	0	0	0	0	0	0	0	0	0	0	0	0	0	0	0	0	0	0	0	0	0	0	0	0	0	0	0	0.5	0	0	0	0	0
chrXVI	756448	RGC1	C	G	0	0	0	0	0	0	0	0	0	0	0	0	0	0	0	0	0	0	0	0	0	0	0	0	0	0	0	0	0	0	0	0	0	0	0	0	0.5	0.5	0.5
chrXVI	765332	YPR117W	G	T	0	0	0	0	0	0	0	0	0	0	0	0	0	0	0	0	0	0	0	0	0	0	0	0	0	0	0	0	0	0	0.5	0	0	0	0	0	0	0	0
chrXVI	890987	DPB2	T	G	0	0	0	0	0	0	0	0	0	0	0	0	0	0	0	0	0	0	0	0	1	0	0	0	0	0	0	0	0	0	0	0	0	0	0	0	0	0	0
chrXVI	898353	SEC23	T	C	0	0	0	0	0	0	0	1	0	0	0	0	0	0	0	0	0	0	0	0	0	0	0	0	0	0	0	0	0	0	0	0	0	0	0	0	0	0	0
chrXVI	903708	GDB1	C	A	0	0	0	0	0	0	0	0	0	0	0	0	0	0	0	0	0	0	0	0	0	0	0	0	0	0	0	0	0.5	0.5	0	0	0	0	0	0	0	0	0
chrXVI	917813	RPC82	C	A	0	0	0	0	0	0	0	0	0	0	0	0	0	0	0	0	0	0	0	0	0	0	0	0	0	0	0	0	0	0	0	0	0	0	0.5	0	0	0	0

## Sheet: SNP_Reactor3
				Ploidy level	2	2	2	2	2	2	2	2	2
Chr	Pos	Gene	Ref	Alt	3.40.1	3.40.2	3.40.3	3.100.1	3.100.3	3.100.2	3.200.1	3.200.2	3.200.3
chrI	27126	FLO9	T	C	0	0	1	0	0	0	0	1	0
chrI	27129	FLO9	C	G	0	0	1	0	0	0	0	1	0
chrI	189031	INTERGENIC	A	G	0	0.5	0	0	0	0	0	0	0
chrII	59664	INTERGENIC	A	T	0	0	0	0	0	0	0	0.5	0.5
chrII	507277	MEC1	A	G	0.5	0	0.5	0	0	0	0	0	0
chrII	590954	DTR1	G	T	0	0	0	0	0	0	0	0.5	0.5
chrII	603059	GDT1	A	G	0.5	0	0.5	0	0	0	0	0	0
chrII	741565	MRPL37	G	T	0	0	0	0	0	0	0.5	0.5	0.5
chrIV	50530	INTERGENIC	T	C	0	0	0	0	0	0	0	0	0.5
chrIV	156197	INTERGENIC	A	G	0.5	0	0.5	0	0	0	0	0	0
chrIV	209604	RPO21	G	A	0	0	0	0	0	0	0	0	0.5
chrIV	500938	INTERGENIC	C	A	0	0	0	0	0.5	0	0	0	0
chrIV	544803	INTERGENIC	C	T	0	0	0	0.5	0	0	0	0	0
chrIV	547341	HEM13	G	C	0	0	0	0	0	0	1	1	1
chrIV	1032362	INTERGENIC	A	G	0	0	0	0	0	0.5	0	0	0
chrIV	1273868	INTERGENIC	G	T	0	0	0	0	0	0	0	0.5	0.5
chrIV	1503246	INTERGENIC	C	A	0	0	0	0	0	0	0.5	0.5	0.5
chrV	26801	HPA3	G	C	0	0	0	0	0	0	0	0	0.5
chrV	269744	RPL34A	G	C	0	0	0	0	0	0	0	0.5	0.5
chrVII	122270	tK	C	T	0	0	0	0	0	0	0	0.5	0
chrVII	176209	KEM1	C	A	0	0	0	0	0.5	0	0	0	0
chrVII	457184	GET1	G	T	0	0	0	0	0	0	0	0	0.5
chrVII	625572	ART5	T	A	0	0	0	0.5	0	0	0	0	0
chrVII	667598	PRP31	G	A	0	0	0	0	0	0.5	0	0	0
chrVII	901606	ELP2	C	G	0	0	0	0	0	0	0.5	0	0
chrVII	1060451	INTERGENIC	G	C	0.5	0	0	0	0	0	0	0	0
chrVIII	36001	RPL8A	G	C	0	0	0	0	0	0	0	0.5	0.5
chrVIII	45731	INTERGENIC	A	C	0	0	0	0	0	0	0	0.5	0.5
chrVIII	249747	INTERGENIC	C	T	0	0	0	0	0	0	0	0	0.5
chrVIII	484249	PTH1	T	G	0	0	0	0	0	0	0.5	0	0
chrIX	103484	ASG1	G	T	0	0	0	0	0.5	0.5	0.5	0.5	0.5
chrIX	373748	PRI1	C	A	0	0	0	0	0	0.5	0	0	0
chrX	77589	SWE1	G	T	0	0	0	1	0	0	0	0	0
chrX	500108	RAD26	G	T	0	0	0	0	0	0	0.5	0	0
chrX	537039	YJR054W	C	T	0	0	0	0	0.5	0.5	0.5	0.5	0.5
chrXI	294105	YKL075C	T	G	0	0	0	0	0.5	0	0	0	0
chrXII	329880	IOC2	G	T	0	0	0.5	0	0	0	0	0	0
chrXII	747403	INTERGENIC	C	T	0	0	0	0	0.5	0.5	1	1	1
chrXII	789693	INTERGENIC	T	A	0	0	0	0.5	0	0	0	0	0
chrXII	789694	INTERGENIC	C	A	0	0	0	0.5	0	0	0	0	0
chrXII	800460	SGD1	C	A	0	0	0	0.5	0	0	0	0	0
chrXII	923000	DUS3	G	A	0	0	0	0	0	0	0	0	0.5
chrXII	1002572	IMD3	G	T	0	0	0	0.5	0	0	0	0	0
chrXII	1028510	INTERGENIC	G	T	0	0	0	0.5	0	0	0	0	0
chrXII	1028511	INTERGENIC	C	T	0	0	0	0.5	0	0	0	0	0
chrXIII	89234	RPM2	C	A	0	0	0	0	0	0	0	0.5	0
chrXIII	240185	PPZ1	C	A	0	0	0	0	0	0	0	0.5	0.5
chrXIII	367273	CSM3	G	C	0	0	0	0	0	0	0	0.5	0.5
chrXIII	731479	INTERGENIC	T	C	0	0	0	0	0	0.5	0	0	0
chrXIII	760112	FAA4	C	G	0	0	0	0	0.5	0.5	0.5	0.5	0.5
chrXIII	802153	PPA2	G	T	0	0	0	0	0.5	0.5	0.5	0.5	0.5
chrXIII	819322	DSK2	G	T	0	0	0	0	0.5	0.5	0.5	0.5	0.5
chrXIII	822630	INTERGENIC	A	T	0	0	0	0	0	0	0	0.5	0
chrXIII	823989	PGM3	C	T	0	0	0	0	0	0	0.5	0	0
chrXIII	908218	YMR317W	C	T	0.5	0.5	0	0	0.5	0	0	0	0
chrXIII	908611	YMR317W	G	A	0.5	0	0.5	0	0.5	0	0.5	0.5	0
chrXIII	908617	YMR317W	G	A	0.5	0	0.5	0	0.5	0	0.5	0.5	0
chrXIII	908647	YMR317W	G	T	0.5	0	0.5	0	0.5	0	0.5	0.5	0
chrXIII	908664	YMR317W	C	G	0.5	0	0.5	0	0.5	0	0	0.5	0
chrXIII	908678	YMR317W	C	T	0	0	0.5	0	0	0	0	0.5	0
chrXIII	908679	YMR317W	T	C	0	0	0.5	0	0	0	0	0.5	0
chrXIV	243501	RAP1	C	T	0	0	0	0	0	0	0.5	0.5	0.5
chrXIV	467219	MKT1	A	G	0	0	0	0	0	0	0.5	0	0
chrXV	177808	IRA2	G	A	0	0	0	0.5	0	0	0	0	0
chrXV	236482	GAL11	A	G	0	0	0	0	0	0.5	0	0	0
chrXV	290329	YOL019W	G	A	0	0	0	0	0	0	0	0	0.5
chrXV	589087	SFL1	G	A	0	0	0	0	0	0	0	0.5	0
chrXV	836876	INTERGENIC	C	T	0	0	0	0	0	0	0	0.5	0
chrXV	1048091	INTERGENIC	G	T	0	0	0	0	0	0	0	0.5	0
chrXVI	15557	YPL277C	C	T	0	0	0	0	0	0.5	0	0	0
chrXVI	129020	GRE1	C	A	0	0	0	0	0.5	0.5	0.5	0	0
chrXVI	148364	CBP3	C	A	0	0	0	0	0.5	0.5	0.5	0	0
chrXVI	196710	MRN1	T	G	0	0	0	0	0	0	0	0.5	0
chrXVI	463219	DIG1	A	T	0	0	0	0	0	0	0	1	1
chrXVI	720558	INTERGENIC	T	G	0	0	0	0	0	0	0.5	0	0

## Sheet: SNP_Reactor4
				Ploidy level	2	2	2	2	2	2	2	2	2
Chr	Pos	Gene	Ref	Alt	4.40.1	4.40.2	4.40.3	4.100.1	4.100.2	4.100.3	4.200.1	4.200.2	4.200.3
chrI	25488	FLO9	G	A	0	0	0	0	0	0	0	1	0
chrI	25497	FLO9	G	A	0	0	0	0	0	0	0	1	0
chrI	27126	FLO9	T	C	0	0	0	1	0	0	0	0	0
chrI	27129	FLO9	C	G	0	0	0	1	0	0	0	0	0
chrI	189031	INTERGENIC	A	G	0	0	0	0	0.5	0.5	0.5	0	0.5
chrII	461032	INTERGENIC	T	G	0	0	0	0.5	0.5	0	0	0	0
chrII	465643	CYC8	T	A	0	0	0	0	0	0	0.5	0	0.5
chrII	487364	PTC4	T	A	0	0	0	0	0	0	0.5	0	0.5
chrII	533321	YBR144C	A	C	0	0	0	0	0	0	0.5	0	0.5
chrII	671626	YBR225W	C	A	0	0	0	0	0	0	0.5	0.5	0.5
chrII	741565	MRPL37	G	T	0	0	0	0	0	0	0.5	0.5	0.5
chrIII	38425	APA1	T	A	0	0	0	0	0	0	0.5	0.5	0.5
chrIV	547341	HEM13	G	C	0	0	0	0	0	0	1	1	1
chrIV	729642	RGP1	C	T	0	0	0	0	0	0	0	0.5	0
chrIV	933089	LYS4	T	G	0	0	0	0	0	0	0.5	0	0.5
chrIV	997330	AKR1	G	A	0	0	0	0	0	0.5	0	0	0
chrIV	1221624	VPS74	G	A	0	0	0	0	0	0	0.5	0.5	0.5
chrIV	1258808	SPT3	G	T	0	0	0	0	0	0	0.5	0	0.5
chrIV	1273357	DIT2	C	T	0	0	0	0	0.5	0	0	0	0
chrIV	1503246	INTERGENIC	C	A	0	0	0	0	0	0	0	0.5	0
chrVI	71637	RIM15	G	A	0	0	0	0	0	0.5	0	0	0
chrVIII	450341	SPC97	C	G	0	0	0.5	0	0	0	0	0	0
chrVIII	484249	PTH1	T	G	0	0	0	0	0	0	0.5	0.5	0.5
chrVIII	525929	FLO5	C	A	0	0	0	0	0	0.5	0	0	0
chrVIII	532772	INTERGENIC	C	T	0	0	0	0	0	0	0.5	0	0
chrIX	103484	ASG1	G	T	0	0	0	0	0	0	0.5	0.5	0.5
chrIX	103713	ASG1	C	A	0	0	0	0.5	0.5	0	0	0	0
chrIX	265180	SYG1	C	A	0	0	0	0	0	0.5	0	0	0
chrX	21486	INTERGENIC	C	G	0	0	0	0	0	0	0.5	0	0
chrX	53065	RCY1	C	T	0	0	0	0	0	0	0	0	0.5
chrX	436298	INTERGENIC	T	A	0	0	0	0	0	0	0.5	0	0.5
chrX	537039	YJR054W	C	T	0	0	0	0	0	0	0.5	0.5	0.5
chrX	669578	NMD5	C	T	0	0	0	0.5	0.5	0	0	0	0
chrXI	73204	PEX1	C	T	0	0	0	0	0.5	0	0	0	0
chrXII	420000	NHA1	G	A	0	0	0	0	0	0	0.5	0	0.5
chrXII	747403	INTERGENIC	C	T	0	0	0	0	0	0	1	1	1
chrXII	859524	INTERGENIC	A	T	0	0	0	0.5	0	0	0	0	0
chrXII	1048651	FMP27	A	T	0	0	0	0.5	0.5	0.5	0	0	0
chrXIII	84715	UTP14	A	G	0	0	0	0	0	0	0.5	0	0.5
chrXIII	760112	FAA4	C	G	0	0	0	0	0	0	0.5	0.5	0.5
chrXIII	802153	PPA2	G	T	0	0	0	0	0	0	0.5	0.5	0.5
chrXIII	819322	DSK2	G	T	0	0	0	0	0	0	0.5	0.5	0.5
chrXIII	822629	INTERGENIC	C	T	0	0	0	0	0	0	0.5	0	0
chrXIII	822630	INTERGENIC	A	T	0	0	0	0	0	0	0.5	0	0
chrXIII	823989	PGM3	C	T	0	0	0	0	0	0	0.5	0.5	0.5
chrXIII	875846	UBP15	T	G	0	0	0	0	0	1	0	0	0
chrXIII	908218	YMR317W	C	T	0	0.5	0.5	0.5	0.5	0.5	0.5	0	0.5
chrXIII	908611	YMR317W	G	A	0.5	0.5	0.5	0	0.5	0.5	0.5	0.5	0.5
chrXIII	908617	YMR317W	G	A	0.5	0.5	0.5	0	0.5	0.5	0.5	0.5	0.5
chrXIII	908647	YMR317W	G	T	0.5	0.5	0.5	0	0.5	0.5	0.5	0.5	0.5
chrXIII	908658	YMR317W	T	C	0.5	0.5	0.5	0	0.5	0.5	0	0.5	0
chrXIII	908664	YMR317W	C	G	0.5	0.5	0.5	0	0.5	0.5	0	0	0
chrXIV	243501	RAP1	C	T	0	0	0	0	0	0	0.5	0.5	0.5
chrXIV	467219	MKT1	A	G	0	0	0	0	0	0	0.5	0.5	0.5
chrXIV	720270	POP2	C	G	0	0	0	0	0.5	0	0	0	0
chrXV	588712	SFL1	G	A	0	0	0	0	0	0.5	0	0	0
chrXV	1016434	PRT1	T	G	0	0	0	0	0	1	0	0	0
chrXVI	129020	GRE1	C	A	0	0	0	0	0	0	0.5	0.5	0.5
chrXVI	148364	CBP3	C	A	0	0	0	0	0	0	0.5	0.5	0.5
chrXVI	179000	APL5	A	G	0	0	0	0	0.5	0	0	0	0
chrXVI	205885	TCO89	A	T	0	0	0.5	0	0	0	0	0	0

## Sheet: SNP_Reactor5
				Ploidy level	2	2	2	2	2	2	2	2	2
Chr	Pos	Gene	Ref	Alt	5.40.1	5.40.2	5.40.3	5.100.1	5.100.2	5.100.3	5.200.1	5.200.2	5.200.3
chrI	27126	FLO9	T	C	0	0	0	0	1	0	0	0	0
chrI	27129	FLO9	C	G	0	0	0	0	1	0	0	0	0
chrII	247101	UGA2	C	T	0	0	0	0	0	0	0.5	0.5	0
chrII	577375	NPL4	C	T	0	0	0	0	0	0	0.5	0.5	0
chrII	767041	DUG2	C	A	0	0	0	0	0	0	0	0	0.5
chrIII	141993	YCR015C	G	T	0	0	0	0	0	0	0	0	0.5
chrIV	93192	HEM3	C	T	0	0	0	0	0	0	0	0	0.5
chrIV	93537	HEM3	A	C	0	0	0	0	0	0	0.5	0.5	0
chrIV	695715	KIN1	G	T	0	0	0	0	0	0	0.5	0.5	0
chrIV	929435	INTERGENIC	A	G	0	0	0	0	0	0	0.5	0.5	0
chrIV	943991	SNU56	C	A	0	0	0	0	0	0	0.5	0.5	0
chrIV	1334251	INTERGENIC	A	T	0	0	0	0	0	0	0.5	0.5	0.5
chrIV	1336387	PPZ2	G	T	0	0	0	0	0	0	0.5	0.5	0
chrIV	1358929	INTERGENIC	T	G	0.5	0	0	0	0	0	0	0	0
chrIV	1489310	INTERGENIC	A	T	0	0	0	0	0	0	1	1	0.5
chrV	75663	INTERGENIC	T	G	0	0	0	0.5	0	0.5	0	0	0
chrV	117242	YEL020C-B	A	G	0.5	0.5	0.5	0.5	0.5	0.5	0	0	0
chrV	440784	GDI1	A	C	0	0	0	0.5	0.5	0.5	0	0	0
chrVI	112930	HXT10	A	C	0	0	0	0.5	0	0.5	0	0	0
chrVII	481475	PMA1	C	A	0	0	0	0.5	0	0.5	0	0	0
chrVII	552995	GSC2	A	G	0	0	0	0	0	0	0.5	0.5	0
chrVII	706246	CLB6	A	G	0	0	0	0.5	0.5	0.5	0	0	0
chrVIII	416303	KEL1	T	G	0	0	0	0	0	0	0	0	0.5
chrIX	191105	UTP25	T	C	0	0	0	0	0	0	0.5	0.5	0
chrIX	211511	AIR1	T	G	0.5	0.5	0.5	0.5	0.5	0.5	0	0	0
chrX	126996	SSY5	C	T	0	0.5	0	0	0	0	0	0	0
chrX	383392	INTERGENIC	T	A	0	0	0	0	0	0	0.5	0	0
chrX	492942	RAV1	A	C	0	0	0	0.5	0	0.5	0	0	0
chrX	658095	VPS70	G	T	0	0	0	0	0	0	0.5	0.5	0.5
chrXI	243929	GFA1	C	T	0	0	0	0	0	0	0	0	0.5
chrXI	243933	GFA1	C	A	0	0	0	0	0	0	0.5	0.5	0
chrXI	392211	PAN3	G	T	0	0	0	0	0	0	0	0	0.5
chrXI	616333	PTR2	G	A	0	0	0	0.5	0	0.5	0	0	0
chrXII	44000	YBT1	G	A	0	0	0	0	0	0	0	0	0.5
chrXII	214830	INTERGENIC	C	G	0	0	0	0	0	0	0	0	0.5
chrXII	369810	CCW12	T	C	0	0	0	0	0	0	0.5	0.5	0
chrXII	777662	VPS65	G	T	0	0	0	0	0	0	0.5	0	0
chrXII	863371	ROM2	G	T	0.5	0.5	0.5	0.5	0.5	0.5	0	0	0
chrXII	1048651	FMP27	A	T	0	0	0	0	0	0	0.5	0	0
chrXIII	153952	NTE1	G	A	0	0	0	0.5	0	0.5	0	0	0
chrXIII	312260	STB4	A	G	0	0	0	0	0	0	0.5	0.5	0
chrXIII	345628	MSN2	G	C	0	0	0	0.5	0.5	0.5	0	0	0
chrXIII	390231	FET3	C	T	0	0	0	0	0	0	0.5	0	0
chrXIII	408911	INTERGENIC	G	C	0	0	0	0.5	0.5	0.5	0	0	0
chrXIII	487413	MYO5	C	A	0	0	0	0.5	0.5	0.5	0	0	0
chrXIII	537942	YMR134W	G	A	0	0	0	0	0	0	0.5	0.5	0
chrXIII	580786	DNF3	C	G	0	0	0	0	0	0	0	0	0.5
chrXIII	602783	ALD2	T	G	0	0	0	0	0	0	0.5	0.5	0
chrXIII	820741	FCP1	C	G	0	0	0	0	0	0	0.5	0	0
chrXIII	908218	YMR317W	C	T	0.5	0.5	0.5	0.5	0.5	0	0	0	0.5
chrXIII	908611	YMR317W	G	A	0.5	0.5	0.5	0.5	0.5	0.5	0.5	0.5	0.5
chrXIII	908617	YMR317W	G	A	0.5	0.5	0.5	0.5	0.5	0.5	0.5	0.5	0.5
chrXIII	908647	YMR317W	G	T	0.5	0.5	0.5	0.5	0.5	0.5	0.5	0.5	0.5
chrXIII	908658	YMR317W	T	C	0.5	0.5	0	0.5	0	0	0.5	0.5	0
chrXIII	908664	YMR317W	C	G	0.5	0.5	0	0	0	0	0	0.5	0
chrXIV	221641	JJJ1	G	T	0	0	0	0	0	0	0	0	0.5
chrXIV	761993	BSC5	G	T	0	0	0	0	0	0	1	1	0
chrXV	215633	MAM3	T	C	0	0	0.5	0	0	0	0	0	0
chrXV	517370	INTERGENIC	G	A	0	0	0	0	0	0	0	0	0.5
chrXV	608374	MDM32	G	A	0	0	0	0.5	0.5	0.5	0	0	0
chrXV	661917	INTERGENIC	A	G	0	0	0	0	0	0	0	0	0.5
chrXV	811564	INTERGENIC	T	C	0.5	0	0	0	0	0	0	0	0
chrXV	928331	MYO2	A	C	0	0	0	0.5	0.5	0.5	0	0	0
chrXV	1016269	PRT1	T	C	0	0	0	1	1	1	0	0	0
chrXVI	321466	MEI5	C	G	0.5	0	0	0	0	0	0	0	0
chrXVI	616038	ATH1	C	T	0.5	0.5	0.5	0.5	0.5	0.5	0	0	0
chrXVI	896417	AOS1	G	T	0	0	0	0	0	0	0.5	0.5	0

## Sheet: SNP_Reactor6
				Ploidy level	2	2	2	2	2	2	2	2	2
Chr	Pos	Gene	Ref	Alt	6.40.1	6.40.2	6.40.3	6.100.1	6.100.2	6.100.3	6.200.1	6.200.2	6.200.3
chrI	15605	INTERGENIC	C	T	0	0	0	0.5	0.5	0.5	0	0	0
chrI	15776	INTERGENIC	C	T	0	0	0	0.5	0	0	0	0	0
chrI	20188	INTERGENIC	C	T	0	0	0	0	0	0	0	1	1
chrI	20521	INTERGENIC	T	A	0	0	0	0	0	0	0	0	0.5
chrI	20851	INTERGENIC	A	T	0	0	0	0.5	0.5	0.5	0	0	0
chrI	21667	YAL064W	C	T	0	0	0	0	0	0.5	0	0	0
chrI	22952	INTERGENIC	G	T	0	0	0	0	0	0	0.5	0	0
chrI	23923	INTERGENIC	A	T	0	0	0	0.5	0.5	0.5	0	0	0
chrI	25434	FLO9	A	T	0	0	0	0.5	0.5	0.5	0.5	1	1
chrI	25488	FLO9	G	A	0	0	0	1	0	0	0	1	1
chrI	25497	FLO9	G	A	0	0	0	1	0	0	0	1	1
chrI	27126	FLO9	T	C	1	0	0	0	0	0	1	0	0
chrI	27129	FLO9	C	G	1	0	0	0	0	0	1	0	0
chrI	27898	FLO9	G	A	0	0	0	0	0	0.5	0	0	0
chrI	30059	INTERGENIC	A	T	0	0	0	0.5	0.5	0.5	0	0	0
chrI	30762	INTERGENIC	A	T	0	0	0	0.5	0	0	0	0	0
chrI	31858	GDH3	T	G	0	0	0	0.5	0	0	0	0	0
chrI	34643	BDH2	G	A	0	0	0	0	0	0	0.5	0	0
chrI	35617	BDH1	C	T	0	0	0	0	0	0.5	0	0	0
chrI	37477	CNE1	C	T	0	0	0	0	0	0.5	0	0	0
chrI	38043	CNE1	A	G	0	0	0	0	0	0	0	0.5	0.5
chrI	42327	PEX22	T	C	0	0	0	0	0	0.5	0	0	0
chrI	42420	PEX22	G	A	0	0	0	0	0	0.5	0	0	0
chrI	43053	ACS1	G	A	0	0	0	0	0	0.5	0	0	0
chrI	45999	FLC2	C	G	0	0	0.5	0	0	0	0	0	0
chrI	47469	FLC2	T	A	0	0	0	0.5	0.5	0.5	0.5	0	0
chrI	48094	FLC2	T	A	0	0	0	0	0	0	0.5	0	0
chrI	52156	AIM2	G	A	0	0	0	0	0	0	0	0.5	0
chrI	52581	AIM2	T	A	0	0	0	0	0	0	0.5	0	0
chrI	54601	YAL047W-A	A	T	0	0	0	0	0	0.5	0	0	0
chrI	55752	SPC72	T	C	0	0	0	0	0	0.5	0	0	0
chrI	56378	SPC72	C	T	0	0	0	0	0	0.5	0	0	0
chrI	57624	YAL044W-A	A	G	0	0	0	0	0	0	0	0.5	0.5
chrI	58391	GCV3	G	A	0	0	0	0	0	0	0	0.5	0
chrI	63919	CDC24	A	T	0	0	0	0	0	0	0	0.5	0
chrI	64024	CDC24	C	T	0	0	0	0	0	0.5	0	0	0
chrI	65359	CDC24	G	T	0	0	0	0	0	0	0	0.5	0.5
chrI	66086	CLN3	G	T	0	0	0	0	0	0.5	0	0	0
chrI	66087	CLN3	G	T	0	0	0	0	0	0.5	0	0	0
chrI	66544	CLN3	T	A	0	0	0	0.5	0.5	0.5	0.5	0	0
chrI	70139	INTERGENIC	G	A	0	0	0	0	0	0.5	0	0	0
chrI	70821	INTERGENIC	A	T	0	0	0	0.5	0.5	0.5	0.5	0.5	0.5
chrI	71957	CDC19	G	A	0	0	0	0	0	0.5	0	0	0
chrI	72707	CDC19	C	T	0	0	0	0	0	0	0	0.5	0
chrI	74818	YAL037W	T	C	0	0	0	0	0	0.5	0	0	0
chrI	75124	RBG1	G	A	0	0	0	0	0	0	0	0.5	0.5
chrI	77339	FUN12	T	A	0	0	0	0	0	0	0	0.5	0.5
chrI	77818	FUN12	A	T	0	0	0	0	0	0.5	0	0	0
chrI	82409	INTERGENIC	T	A	0	0	0	0	0	0	0.5	0	0
chrI	83493	PRP45	G	A	0	0	0	0	0	0.5	0	0	0
chrI	84212	PRP45	C	A	0	0	0	0	0	0.5	0	0	0
chrI	85155	GIP4	G	T	0	0	0	0.5	0.5	0.5	0.5	0.5	0.5
chrI	85357	GIP4	G	A	0	0	0	0	0	0.5	0	0	0
chrI	86699	GIP4	T	A	0	0	0	0	0	0	0.5	0	0
chrI	86947	GIP4	A	G	0	0	0	0	0	0.5	0	0	0
chrI	93666	FRT2	A	T	0	0	0	0.5	0.5	0.5	0.5	0.5	0.5
chrI	94690	SAW1	G	A	0	0	0	0.5	0.5	0.5	0	0	0
chrI	96311	DRS2	A	T	0	0	0	0.5	0	0	0	0	0
chrI	96678	DRS2	C	T	0	0	0	0.5	0.5	0.5	0	0	0
chrI	98380	DRS2	C	T	0	0	0	0	0	0	0.5	0	0
chrI	100571	MAK16	C	T	0	0	0	0	0	0.5	0	0	0
chrI	103501	LTE1	G	A	0	0	0	0	0	0	0	0.5	0
chrI	104143	LTE1	A	G	0	0	0	0	0	0	0	0.5	0.5
chrI	107229	PMT2	C	A	0	0	0	0	0.5	0	0	0	0
chrI	110350	FUN26	T	A	0	0	0	0	0	0	0.5	0	0
chrI	110933	CCR4	G	T	0	0	0	0	0	0.5	0	0	0
chrI	113028	CCR4	A	G	0	0	0	0	0	0.5	0	0	0
chrI	113548	INTERGENIC	C	T	0	0	0	0	0	0	0.5	0.5	0.5
chrI	113566	INTERGENIC	A	T	0	0	0	0	0	0.5	0	0	0
chrI	117793	FUN30	A	G	0	0	0	0.5	0	0	0	0	0
chrI	119783	INTERGENIC	A	G	0	0	0	0.5	0.5	0.5	0	0	0
chrI	123893	PSK1	C	T	0	0	0	0	0	0.5	0	0	0
chrI	124695	INTERGENIC	C	T	0	0	0	0	0	0	0	0.5	0.5
chrI	125201	TPD3	G	A	0	0	0	0.5	0.5	0.5	0	0	0
chrI	128652	SYN8	G	A	0	0	0	0	0	0	0	0.5	0.5
chrI	128991	SYN8	A	T	0	0	0	0	0	0	0.5	0	0
chrI	129406	DEP1	C	A	0	0	0	0	0	0	0	0.5	0.5
chrI	132619	SWC3	A	G	0	0	0	0	0	0.5	0	0	0
chrI	134237	MDM10	T	C	0	0	0	0	0	0	0.5	0	0
chrI	136627	SPO7	A	T	0	0	0	0	0	0	0	0	0.5
chrI	139598	SSA1	G	T	0	0	0	0	0	0.5	0	0	0
chrI	141267	YAL004W	A	T	0	0	0	0	0	0	0	0.5	0
chrI	141621	INTERGENIC	A	T	0	0	0	0	0	0	0.5	0	0
chrI	143121	EFB1	C	T	0	0	0	0	0	0.5	0	0	0
chrI	143277	INTERGENIC	A	G	0	0	0	0	0	0.5	0	0	0
chrI	144892	VPS8	C	T	0	0	0	0	0	0.5	0	0	0
chrI	145418	VPS8	A	T	0	0	0	0	0	0	0.5	0	0
chrI	153744	NUP60	A	G	0	0	0	0	0	0	0	0.5	0
chrI	154138	ERP1	A	G	0	0	0	0	0	0	0	0.5	0.5
chrI	155606	SWD1	T	C	0	0	0	0.5	0	0	0	0	0
chrI	155981	SWD1	G	A	0	0	0	0	0	0.5	0	0	0
chrI	157386	RFA1	C	A	0	0	0	0	0	0	0	0.5	0.5
chrI	158544	RFA1	C	T	0	0	0	0	0	0.5	0	0	0
chrI	158612	RFA1	C	T	0	0	0	0	0	0	0	0.5	0
chrI	159542	SEN34	G	T	0	0	0	0	0	0.5	0	0	0
chrI	171471	KIN3	T	C	0	0	0	0	0	0	0	0.5	0.5
chrI	172532	CDC15	C	T	0	0	0	0.5	0.5	0.5	0	0	0
chrI	174739	CDC15	C	T	0	0	0	0	0	0	0.5	0	0
chrI	179149	INTERGENIC	G	A	0	0	0	0	0	0	0	0.5	0.5
chrI	180786	INTERGENIC	G	A	0	0	0	0	0	0.5	0	0	0
chrI	182356	INTERGENIC	T	A	0	0	0	0.5	0.5	0.5	0	0	0
chrI	183141	INTERGENIC	C	A	0	0	0	0	0	0	0.5	0	0
chrI	185439	YAR028W	C	A	0	0	0	0	0	0.5	0	0	0
chrI	188430	MST28	C	A	0	0	0	0	0	0	0	0	0.5
chrI	188699	MST28	T	A	0	0	0	0	0	0	0	0.5	0.5
chrI	188725	MST28	G	A	0	0	0	0	0	0	0	0.5	0.5
chrI	190892	YAT1	G	A	0	0	0	0	0	0	0.5	0.5	0.5
chrI	192123	YAT1	G	A	0	0	0	0	0	0	0.5	0	0
chrI	195210	SWH1	G	A	0	0	0	0	0	0.5	0	0	0
chrI	196880	INTERGENIC	G	T	0	0	0	0	0	0	0	0.5	0.5
chrI	198536	INTERGENIC	C	A	0	0	0	0.5	0.5	0.5	0	0	0
chrI	202777	INTERGENIC	T	A	0	0	0	0	0	0	0.5	0	0
chrI	209004	INTERGENIC	C	A	0	0	0	0	0	0	0.5	0	0
chrI	209807	INTERGENIC	T	A	0	0	0	0	0	0	0	0.5	0.5
chrI	210820	INTERGENIC	G	A	0	0	0	0	0	0	0.5	0	0
chrII	16382	PKC1	C	T	0	0	0	0	0	0	0.5	0	0
chrII	17745	INTERGENIC	G	A	0	0	0	0	0	0	0.5	0	0
chrII	19074	YBL104C	C	T	0	0	0	0	0	0	0.5	0.5	0.5
chrII	19877	YBL104C	A	T	0	0	0	0	0	0	0.5	0	0
chrII	22234	RTG3	C	T	0	0	0	0	0	0.5	0	0	0
chrII	24223	SFT2	G	A	0	0	0	0	0	0	0	0.5	0.5
chrII	24369	SFT2	C	T	0	0	0	0	0	0	0.5	0	0
chrII	24457	SFT2	C	A	0	0	0	0	0	0	0.5	0.5	0.5
chrII	25662	ECM21	T	A	0	0	0	0	0	0	0.5	0	0
chrII	38051	ATP1	T	A	0	0	0	0	0	0	0.5	0	0
chrII	39519	BNA4	A	T	0	0	0	0.5	0.5	0.5	0	0	0
chrII	42656	BRN1	C	T	0	0	0	0	0	0.5	0	0	0
chrII	43813	YBL094C	G	A	0	0	0	0	0	0.5	0	0	0
chrII	44022	YBL094C	C	T	0	0	0	0	0	0.5	0	0	0
chrII	46629	SCS22	A	T	0	0	0	0	0	0	0.5	0.5	0.5
chrII	49904	AVT5	G	A	0	0	0	0	0	0	0.5	0	0
chrII	54538	TEL1	A	T	0	0	0	0	0	0	0.5	0	0
chrII	57255	TEL1	C	T	0	0	0	0.5	0	0	0	0	0
chrII	67999	CDC27	A	G	0	0	0	0.5	0	0	0	0	0
chrII	68590	CDC27	G	A	0	0	0	0	0.5	0	0	0	0
chrII	69163	CDC27	T	C	0	0	0	0	0	0.5	0	0	0
chrII	72085	YBL081W	A	T	0	0	0	0	0	0	0.5	0	0
chrII	75379	NUP170	G	A	0	0	0	0	0	0	0.5	0	0
chrII	76691	NUP170	A	T	0	0	0	0	0	0	0.5	0	0
chrII	78211	NUP170	G	A	0	0	0	0	0	0	0	0.5	0.5
chrII	83963	ILS1	C	T	0	0	0	0	0	0	0.5	0	0
chrII	84856	SSA3	T	A	0	0	0	0	0	0	0.5	0	0
chrII	86128	SSA3	A	G	0	0	0	0	0	0.5	0	0	0
chrII	86875	AAR2	T	A	0	0	0	0	0	0	0.5	0	0
chrII	88062	INTERGENIC	C	T	0	0	0	0.5	0.5	0.5	0.5	0.5	0.5
chrII	89653	INTERGENIC	G	A	0	0	0	0	0	0.5	0	0	0
chrII	92183	INTERGENIC	A	T	0	0	0	0	0	0	0	0	0.5
chrII	95984	INTERGENIC	A	T	0	0	0	0	0	0.5	0	0	0
chrII	96203	INTERGENIC	A	T	0	0	0	0	0	0	0	0.5	0
chrII	96337	INTERGENIC	G	A	0	0	0	0	0	0.5	0	0	0
chrII	98668	SEF1	T	A	0	0	0	0	0	0	0	0.5	0.5
chrII	99195	SEF1	G	A	0	0	0	0	0	0.5	0	0	0
chrII	101100	PRX1	C	T	0	0	0	0.5	0.5	0.5	0.5	0.5	0.5
chrII	101405	INTERGENIC	G	A	0	0	0	0	0	0	0	0.5	0
chrII	106272	SKT5	C	A	0	0	0	0	0	0	0.5	0	0
chrII	112892	PTH2	T	A	0	0	0	0	0	0	0.5	0	0
chrII	114437	PTC3	G	T	0	0	0	0	0	0.5	0	0	0
chrII	114985	PTC3	C	T	0	0	0	0	0	0.5	0	0	0
chrII	115069	PTC3	A	T	0	0	0	0.5	0	0	0	0	0
chrII	117735	TOD6	C	T	0	0	0	0	0	0	0	0.5	0.5
chrII	117809	TOD6	A	T	0	0	0	0	0	0.5	0	0	0
chrII	119666	YBL053W	G	A	0	0	0	0	0	0	0.5	0.5	0.5
chrII	124182	PIN4	A	T	0	0	0	0.5	0.5	0.5	0	0	0
chrII	124939	INTERGENIC	C	T	0	0	0	0	0	0.5	0	0	0
chrII	126476	INTERGENIC	C	T	0	0	0	0	0	0	0	0.5	0
chrII	126516	INTERGENIC	C	T	0	0	0	0	0	0	0	0.5	0
chrII	131566	EDE1	T	C	0	0	0	0	0	0	0	0.5	0
chrII	133130	PSY4	A	G	0	0	0	0	0	0.5	0	0	0
chrII	133447	PSY4	A	T	0	0	0	0	0	0.5	0	0	0
chrII	136218	YBL044W	C	T	0	0	0	0	0	0.5	0	0	0
chrII	136493	INTERGENIC	G	T	0	0	0	0	0	0	0.5	0	0
chrII	136547	INTERGENIC	A	G	0	0	0	0	0	0.5	0	0	0
chrII	136916	ECM13	T	A	0	0	0	0	0	0.5	0	0	0
chrII	137160	ECM13	T	A	0	0	0	0	0	0.5	0	0	0
chrII	140531	INTERGENIC	A	T	0	0	0	0.5	0.5	0.5	0	0	0
chrII	142309	ERD2	C	T	0	0	0	0	0	0	0	0.5	0
chrII	148700	APL3	G	A	0	0	0	0	0	0.5	0	0	0
chrII	149518	APL3	T	G	0	0	0	0.5	0	0	0	0	0
chrII	149743	APL3	G	A	0	0	0	0	0	0	0.5	0	0
chrII	150151	APL3	T	C	0	0	0	0	0	0.5	0	0	0
chrII	151231	INTERGENIC	G	A	0	0	0	0	0	0.5	0	0	0
chrII	152936	POL12	C	T	0	0	0	0	0	0	0	0.5	0.5
chrII	153941	STU1	A	T	0	0	0	0	0	0	0.5	0	0
chrII	155878	STU1	C	T	0	0	0	0	0	0	0.5	0	0
chrII	158446	INTERGENIC	C	T	0	0	0	0.5	0	0	0	0	0
chrII	159303	RIB1	C	T	0	0	0	0.5	0.5	0.5	0	0	0
chrII	160256	HEK2	G	A	0	0	0	0	0	0	0	0.5	0.5
chrII	160790	HEK2	A	C	0	0	0	0	0	0.5	0	0	0
chrII	161360	INTERGENIC	A	T	0	0	0	0	0	0	0.5	0	0
chrII	163530	PET9	A	T	0	0	0	0.5	0.5	0.5	0	0	0
chrII	168042	INTERGENIC	G	T	0	0	0	0	0	0	0	0.5	0.5
chrII	169761	INTERGENIC	C	T	0	0	0	0.5	0.5	0.5	0	0	0
chrII	171883	RRN10	C	T	0	0	0	0	0	0	0.5	0	0
chrII	173385	NCL1	G	A	0	0	0	0	0	0	0	0.5	0.5
chrII	175025	MCM2	C	A	0	0	0	0	0	0.5	0	0	0
chrII	181785	HAP3	A	T	0	0	0	0	0	0	0	0.5	0.5
chrII	181868	HAP3	A	T	0	0	0	0.5	0.5	0.5	0	0	0
chrII	183025	RFT1	G	A	0	0	0	0	0	0	0.5	0	0
chrII	184916	APN2	A	G	0	0	0	0	0	0.5	0	0	0
chrII	185788	APN2	G	T	0	0	0	0	0	0	0	0.5	0.5
chrII	190109	PEP1	C	T	0	0	0	0	0	0	0	0.5	0
chrII	190817	PEP1	C	T	0	0	0	0	0	0	0	0.5	0.5
chrII	191006	PEP1	G	T	0	0	0	0	0	0	0.5	0	0
chrII	191550	PEP1	C	T	0	0	0	0	0	0	0.5	0.5	0.5
chrII	195857	INTERGENIC	A	G	0	0	0	0	0	0	0	0.5	0
chrII	200141	RRN6	A	T	0	0	0	0	0	0.5	0	0	0
chrII	202221	FMT1	G	A	0	0	0	0	0	0.5	0	0	0
chrII	202471	FMT1	G	A	0	0	0	0	0	0.5	0	0	0
chrII	202989	FMT1	G	A	0	0	0	0	0	0.5	0	0	0
chrII	203665	YBL012C	C	A	0	0	0	0	0	0	0.5	0.5	0.5
chrII	214768	SLA1	G	A	0	0	0	0	0	0	0.5	0	0
chrII	227722	UTP20	A	C	0	0	0	0	0	0.5	0	0	0
chrII	227945	UTP20	C	T	0	0	0	0	0	0	0	0.5	0
chrII	229078	UTP20	G	A	0	0	0	0	0	0	0	0.5	0.5
chrII	233590	UTP20	G	T	0	0	0	0	0	0.5	0	0	0
chrII	234331	UTP20	G	A	0	0	0	0	0	0	0	0.5	0.5
chrII	236109	INTERGENIC	A	T	0	0	0	0.5	0	0	0	0	0
chrII	237368	ECM15	T	C	0	0	0	0	0	0.5	0	0	0
chrII	243473	COQ1	A	T	0	0	0	0	0	0.5	0	0	0
chrII	247181	UGA2	G	T	0	0	0	0	0	0	0	0.5	0
chrII	248495	UGA2	A	T	0	0	0	0	0	0.5	0	0	0
chrII	250543	DSF2	C	T	0	0	0	0	0	0	0.5	0	0
chrII	253727	FLR1	C	T	0	0	0	0	0	0.5	0	0	0
chrII	257811	IPP1	G	A	0	0	0	0	0	0.5	0	0	0
chrII	258596	INTERGENIC	A	T	0	0	0	0	0	0.5	0	0	0
chrII	269108	MNN2	C	A	0	0	0	0	0	0.5	0	0	0
chrII	270036	INTERGENIC	A	T	0	0	0	0	0	0.5	0	0	0
chrII	270809	INTERGENIC	C	G	0	0	0	0	0	0	0.5	0	0
chrII	276543	GAL10	C	A	0	0	0	0	0	0.5	0	0	0
chrII	279308	GAL1	T	A	0	0	0	0.5	0	0	0	0	0
chrII	281532	FUR4	G	A	0	0	0	0	0	0.5	0	0	0
chrII	287893	CHS3	G	T	0	0	0	0	0	0	0.5	0	0
chrII	292974	ETR1	C	T	0	0	0	0.5	0.5	0.5	0	0	0
chrII	295187	YPK3	A	T	0	0	0	0	0	0	0.5	0	0
chrII	295810	YPK3	C	T	0	0	0	0	0	0.5	0	0	0
chrII	297986	INTERGENIC	G	A	0	0	0	0	0	0.5	0	0	0
chrII	300964	RPL4A	G	A	0	0	0	0	0	0	0	0.5	0
chrII	302050	EDS1	G	T	0	0	0	0	0	0	0	0.5	0
chrII	302942	EDS1	T	A	0	0	0	0	0	0.5	0	0	0
chrII	303620	EDS1	C	T	0	0	0	0	0	0	0	0.5	0.5
chrII	306463	PDX3	C	T	0	0	0	0	0	0	0	0.5	0
chrII	313350	CHS2	C	T	0	0	0	0	0	0.5	0	0	0
chrII	316025	ATP3	C	T	0	0	0	0	0	0	0	0.5	0
chrII	318233	INTERGENIC	C	T	0	0	0	0	0	0	0.5	0	0
chrII	324623	TCM62	T	A	0	0	0	0	0	0	0.5	0	0
chrII	325917	TCM62	A	T	0	0	0	0	0	0	0.5	0	0
chrII	329542	GIP1	T	C	0	0	0	0	0	0.5	0	0	0
chrII	330122	INTERGENIC	C	T	0	0	0	0	0	0	0.5	0	0
chrII	335174	REB1	C	T	0	0	0	0	0	0	0	0.5	0.5
chrII	335996	REB1	C	T	0	0	0	0.5	0.5	0.5	0	0	0
chrII	337097	INTERGENIC	G	A	0	0	0	0	0	0.5	0	0	0
chrII	337980	REG2	C	T	0	0	0	0	0	0	0.5	0.5	0.5
chrII	339644	INTERGENIC	G	A	0	0	0	0	0	0.5	0	0	0
chrII	340261	YBR053C	C	A	0	0	0	0	0	0.5	0	0	0
chrII	340540	YBR053C	T	C	0	0	0	0	0	0	0	0.5	0.5
chrII	343511	YRO2	T	A	0	0	0	0	0	0	0	0.5	0
chrII	346216	PRP6	T	C	0	0	0	0	0	0	0.5	0	0
chrII	348211	YBR056W	G	A	0	0	0	0	0	0	0	0.5	0.5
chrII	348374	YBR056W	G	A	0	0	0	0	0	0	0	0.5	0
chrII	349060	YBR056W	G	A	0	0	0	0	0	0.5	0	0	0
chrII	352526	MUM2	T	C	0	0	0	0.5	0	0	0	0	0
chrII	358572	AKL1	A	T	0	0	0	0	0	0	0.5	0	0
chrII	360053	AKL1	G	A	0	0	0	0.5	0	0	0	0	0
chrII	360677	ORC2	A	T	0	0	0	0	0	0	0	0.5	0.5
chrII	362937	INTERGENIC	C	T	0	0	0	0.5	0	0	0	0	0
chrII	364356	INTERGENIC	G	A	0	0	0	0	0	0	0.5	0	0
chrII	365160	TRM7	C	T	0	0	0	0	0	0	0	0.5	0.5
chrII	365649	TRM7	C	T	0	0	0	0.5	0	0	0	0	0
chrII	373106	INTERGENIC	A	C	0	0	0	0	0	0.5	0	0	0
chrII	376459	INTERGENIC	A	T	0	0	0	0	0	0	0	0.5	0.5
chrII	376519	INTERGENIC	G	A	0	0	0	0	0	0	0.5	0	0
chrII	378473	INTERGENIC	C	T	0	0	0	0	0.5	0	0	0	0
chrII	387865	YBR074W	G	A	0	0	0	0	0	0	0.5	0	0
chrII	390137	INTERGENIC	G	T	0	0	0	0	0	0	0.5	0	0
chrII	395794	RPG1	C	A	0	0	0	0	0	0	0	0.5	0.5
chrII	396373	RPG1	C	A	0	0	0	0	0	0	0.5	0	0
chrII	396534	RPG1	C	T	0	0	0	0	0	0	0	0.5	0.5
chrII	401259	SPT7	A	C	0	0	0	0	0	0	0.5	0	0
chrII	401918	SPT7	C	T	0	0	0	0	0	0	0.5	0	0
chrII	406685	UBC4	A	T	0	0	0	0	0	0.5	0	0	0
chrII	408345	INTERGENIC	G	A	0	0	0	0	0	0	0.5	0	0
chrII	409958	TEC1	G	A	0	0	0	0	0	0.5	0	0	0
chrII	411538	MIS1	G	C	0	0	0	0	0	0	0	0.5	0
chrII	412413	MIS1	G	A	0	0	0	0	0	0.5	0	0	0
chrII	414037	INTERGENIC	G	A	0	0	0	0	0	0	0.5	0	0
chrII	416914	INTERGENIC	G	A	0	0	0	0	0	0.5	0	0	0
chrII	422362	IST2	G	T	0	0	0	0.5	0.5	0.5	0	0	0
chrII	423997	RFC5	C	A	0	0	0	0	0	0.5	0	0	0
chrII	428335	PHO3	G	A	0	0	0	0	0	0.5	0	0	0
chrII	430646	PHO5	G	A	0	0	0	0	0	0.5	0	0	0
chrII	431077	INTERGENIC	T	G	0	0	0	0	0	0	0	0.5	0.5
chrII	432837	PBY1	G	A	0	0	0	0	0	0.5	0	0	0
chrII	434978	RXT2	T	A	0	0	0	0.5	0.5	0.5	0	0	0
chrII	436634	YBR096W	A	T	0	0	0	0	0	0	0.5	0	0
chrII	437165	VPS15	T	C	0	0	0	0	0	0.5	0	0	0
chrII	440112	VPS15	T	A	0	0	0	0	0	0	0	0.5	0.5
chrII	440992	VPS15	G	A	0	0	0	0	0	0.5	0	0	0
chrII	441477	INTERGENIC	G	A	0	0	0	0	0	0.5	0	0	0
chrII	446424	EXO84	T	C	0	0	0	0	0	0.5	0	0	0
chrII	446598	EXO84	C	A	0	0	0	0	0	0	0.5	0.5	0.5
chrII	447528	INTERGENIC	G	A	0	0	0	0	0	0	0.5	0	0
chrII	452172	INTERGENIC	A	T	0	0	0	0	0	0	0.5	0	0
chrII	453660	INTERGENIC	G	T	0	0	0	0	0	0.5	0	0	0
chrII	456300	AIM3	T	C	0	0	0	0.5	0	0	0	0	0
chrII	459032	ALG1	G	A	0	0	0	0	0	0	0.5	0	0
chrII	461240	YSA1	C	T	0	0	0	0	0	0.5	0	0	0
chrII	463094	CYC8	C	A	0	0	0	0	0	0.5	0	0	0
chrII	468375	RAD16	C	T	0	0	0	0	0	0	0	0.5	0.5
chrII	470678	LYS2	A	T	0	0	0	0	0	0	0.5	0	0
chrII	470811	LYS2	A	G	0	0	0	0	0	0.5	0	0	0
chrII	471681	LYS2	A	T	0	0	0	0	0	0	0	0.5	0
chrII	473233	LYS2	A	T	0	0	0	0	0.5	0	0	0	0
chrII	475534	TKL2	C	T	0	0	0	0	0	0.5	0	0	0
chrII	479346	MUD1	G	A	0	0	0	0.5	0.5	0.5	0	0	0
chrII	479865	MUD1	A	T	0	0	0	0	0	0.5	0	0	0
chrII	490703	INTERGENIC	C	A	0	0	0	0	0	0.5	0	0	0
chrII	491466	VMA2	T	A	0	0	0	0.5	0.5	0.5	0.5	0.5	0.5
chrII	495109	OPY1	T	A	0	0	0	0	0	0	0.5	0	0
chrII	495874	SHE3	G	A	0	0	0	0	0	0	0	0.5	0
chrII	496553	SHE3	T	G	0	0	0	0	0	0.5	0	0	0
chrII	499096	CCZ1	G	A	0	0	0	0	0	0	0	0.5	0.5
chrII	501219	AGP2	C	A	0	0	0	0	0	0	0	0.5	0
chrII	501603	INTERGENIC	T	A	0	0	0	0	0	0	0	0.5	0.5
chrII	507559	MEC1	G	A	0	0	0	0	0	0	0	0	0.5
chrII	507910	MEC1	T	C	0	0	0	0	0	0.5	0	0	0
chrII	508755	MEC1	G	A	0	0	0	0	0	0.5	0	0	0
chrII	508898	MEC1	G	T	0	0	0	0	0	0.5	0	0	0
chrII	510309	MEC1	G	A	0	0	0	0	0	0.5	0	0	0
chrII	510519	MEC1	C	T	0	0	0	0	0	0.5	0	0	0
chrII	510893	MEC1	G	A	0	0	0	0	0	0.5	0	0	0
chrII	515005	YBR138C	T	A	0	0	0	0	0	0	0.5	0	0
chrII	515636	INTERGENIC	G	T	0	0	0	0	0	0	0.5	0	0
chrII	518829	IRA1	T	A	0	0	0	0.5	0.5	0.5	0	0	0
chrII	521788	IRA1	C	T	0	0	0	0	0	0	0.5	0	0
chrII	523101	IRA1	C	A	0	0	0	0	0	0.5	0	0	0
chrII	529115	MAK5	T	A	0	0	0	0	0	0	0.5	0	0
chrII	530264	MAK5	G	A	0	0	0	0	0	0.5	0	0	0
chrII	530531	MAK5	A	T	0	0	0	0	0	0	0.5	0	0
chrII	531336	SUP45	A	T	0	0	0	0	0	0.5	0	0	0
chrII	531475	SUP45	A	T	0	0	0	0	0	0	0.5	0	0
chrII	533308	YBR144C	G	A	0	0	0	0	0	0	0	0.5	0
chrII	535189	INTERGENIC	G	T	0	0	0	0	0	0.5	0	0	0
chrII	537246	RTC2	C	A	0	0	0	0	0.5	0	0	0	0
chrII	538382	YSW1	T	A	0	0	0	0.5	0.5	0.5	0.5	0.5	0.5
chrII	539117	YSW1	A	T	0	0	0	0	0	0	0	0.5	0.5
chrII	539916	INTERGENIC	G	A	0	0	0	0	0	0.5	0	0	0
chrII	540779	ARA1	G	A	0	0	0	0	0	0.5	0	0	0
chrII	544371	TBS1	C	T	0	0	0	0	0	0	0.5	0	0
chrII	546086	INTERGENIC	T	C	0	0	0	0	0	0	0.5	0	0
chrII	546613	SPP381	G	A	0	0	0	0	0	0	0	0.5	0
chrII	546921	SPP381	A	T	0	0	0	0.5	0.5	0.5	0.5	0.5	0.5
chrII	547494	RIB7	A	T	0	0	0	0.5	0	0	0	0	0
chrII	547872	RIB7	C	T	0	0	0	0	0	0.5	0	0	0
chrII	548375	RPB5	C	T	0	0	0	0.5	0.5	0.5	0.5	0.5	0.5
chrII	548936	RPB5	T	A	0	0	0	0	0	0.5	0	0	0
chrII	549156	INTERGENIC	A	T	0	0	0	0.5	0.5	0.5	0	0	0
chrII	550778	CNS1	A	T	0	0	0	0	0	0	0.5	0	0
chrII	551100	INTERGENIC	G	T	0	0	0	0	0	0	0.5	0	0
chrII	552000	SLI15	C	A	0	0	0	0	0	0.5	0	0	0
chrII	553679	ICS2	G	A	0	0	0	0	0	0	0	0.5	0
chrII	554700	INTERGENIC	T	A	0	0	0	0.5	0.5	0.5	0	0	0
chrII	555986	INTERGENIC	A	T	0	0	0	0	0	0.5	0	0	0
chrII	557410	AMN1	T	G	0	0	0	0	0	0.5	0	0	0
chrII	557554	AMN1	C	T	0	0	0	0	0	0.5	0	0	0
chrII	557900	AMN1	C	A	0	0	0	0	0	0.5	0	0	0
chrII	558110	AMN1	G	T	0	0	0	0	0	0.5	0	0	0
chrII	558544	INTERGENIC	G	A	0	0	0	0	0	0.5	0	0	0
chrII	558893	IFA38	C	T	0	0	0	0	0	0	0	0.5	0.5
chrII	559418	IFA38	C	T	0	0	0	0	0	0.5	0	0	0
chrII	559594	IFA38	G	A	0	0	0	0	0	0.5	0	0	0
chrII	561895	CSH1	G	T	0	0	0	0	0	0	0	0.5	0
chrII	563701	TOS1	A	T	0	0	0	0	0	0	0	0.5	0.5
chrII	564220	TOS1	C	T	0	0	0	0	0	0.5	0	0	0
chrII	564661	INTERGENIC	A	G	0	0	0	0	0	0	0	0	0.5
chrII	565069	INTERGENIC	A	T	0	0	0	0	0	0	0.5	0	0
chrII	566387	EXO5	T	A	0	0	0	0	0	0	0.5	0	0
chrII	569004	UBS1	A	C	0	0	0	0	0	0	0	0.5	0
chrII	570036	TYR1	A	C	0	0	0	0	0	0	0	0.5	0.5
chrII	571710	POP7	A	T	0	0	0	0	0	0	0.5	0	0
chrII	573731	INTERGENIC	C	T	0	0	0	0	0	0.5	0	0	0
chrII	573974	SSE2	C	T	0	0	0	0.5	0.5	0.5	0.5	0.5	0.5
chrII	574279	SSE2	G	T	0	0	0	0	0	0	0	0.5	0
chrII	574695	SSE2	A	T	0	0	0	0	0	0	0	0.5	0.5
chrII	581445	INTERGENIC	G	T	0	0	0	0	0	0	0.5	0	0
chrII	582094	UMP1	G	A	0	0	0	0	0	0	0.5	0.5	0.5
chrII	583001	SWD3	T	A	0	0	0	0.5	0.5	0.5	0	0	0
chrII	586453	INTERGENIC	C	T	0	0	0	0	0	0	0	0.5	0.5
chrII	587195	FZO1	A	T	0	0	0	0.5	0.5	0.5	0.5	0.5	0.5
chrII	588607	FZO1	C	T	0	0	0	0	0	0.5	0	0	0
chrII	589026	FZO1	G	A	0	0	0	0	0	0	0	0.5	0.5
chrII	590241	DTR1	C	T	0	0	0	0	0	0	0	0.5	0.5
chrII	593423	INTERGENIC	A	T	0	0	0	0	0	0	0.5	0	0
chrII	594245	SMP1	G	T	0	0	0	0	0	0	0.5	0	0
chrII	596394	YPC1	T	A	0	0	0	0	0	0	0	0.5	0
chrII	601713	PCH2	G	A	0	0	0	0	0	0	0.5	0	0
chrII	606582	RPL21A	G	T	0	0	0	0	0	0	0	0	0.5
chrII	610167	AIM4	G	A	0	0	0	0.5	0.5	0.5	0	0	0
chrII	610685	MSI1	T	A	0	0	0	0.5	0	0	0	0	0
chrII	610927	MSI1	C	T	0	0	0	0	0	0.5	0	0	0
chrII	611589	MSI1	A	T	0	0	0	0	0.5	0	0	0	0
chrII	612760	PGI1	C	T	0	0	0	0	0	0	0.5	0.5	0.5
chrII	614092	YBR196C-A	A	T	0	0	0	0	0	0	0	0.5	0.5
chrII	616423	TAF5	A	T	0	0	0	0	0	0	0	0.5	0.5
chrII	618288	TAF5	A	C	0	0	0	0.5	0	0	0	0	0
chrII	622204	BEM1	A	G	0	0	0	0	0	0	0.5	0	0
chrII	626406	MCM7	C	A	0	0	0	0	0	0.5	0	0	0
chrII	628025	MCM7	T	G	0	0	0	0	0	0.5	0	0	0
chrII	633785	KTR3	C	A	0	0	0	0	0	0	0	0.5	0.5
chrII	635073	INTERGENIC	T	A	0	0	0	0	0	0.5	0	0	0
chrII	635790	FTH1	G	A	0	0	0	0	0	0.5	0	0	0
chrII	636200	FTH1	G	A	0	0	0	0	0	0	0	0.5	0.5
chrII	636876	DUR1	C	A	0	0	0	0	0	0.5	0	0	0
chrII	638641	DUR1	T	C	0	0	0	0.5	0.5	0.5	0	0	0
chrII	638671	DUR1	G	A	0	0	0	0	0	0	0.5	0.5	0.5
chrII	639129	DUR1	C	T	0	0	0	0	0	0	0	0.5	0.5
chrII	640245	DUR1	C	A	0	0	0	0	0	0.5	0	0	0
chrII	640399	DUR1	T	A	0	0	0	0.5	0.5	0.5	0.5	0.5	0.5
chrII	640934	DUR1	C	T	0	0	0	0	0	0	0.5	0	0
chrII	645566	ERV15	T	A	0	0	0	0	0	0	0.5	0	0
chrII	649933	INTERGENIC	A	T	0	0	0	0	0	0.5	0	0	0
chrII	650837	MET8	G	A	0	0	0	0	0	0.5	0	0	0
chrII	651401	INTERGENIC	T	A	0	0	0	0.5	0.5	0.5	0	0	0
chrII	653765	HPC2	G	A	0	0	0	0	0	0	0.5	0	0
chrII	656174	YBP1	G	A	0	0	0	0	0	0	0.5	0	0
chrII	662825	YBR219C	G	A	0	0	0	0	0	0.5	0	0	0
chrII	663152	YBR220C	G	A	0	0	0	0	0	0	0.5	0.5	0.5
chrII	664146	YBR220C	C	A	0	0	0	0	0	0.5	0	0	0
chrII	665197	PDB1	G	A	0	0	0	0	0	0	0	0	0.5
chrII	665275	PDB1	G	A	0	0	0	0	0	0.5	0	0	0
chrII	665833	PDB1	C	T	0	0	0	0	0	0	0	1	1
chrII	668397	INTERGENIC	G	A	0	0	0	0.5	0.5	0.5	0.5	0	0
chrII	670971	YBR225W	C	A	0	0	0	0	0	0.5	0	0	0
chrII	671033	YBR225W	G	A	0	0	0	0	0	0.5	0	0	0
chrII	671072	YBR225W	C	T	0	0	0	0	0	0.5	0	0	0
chrII	674423	MCX1	G	A	0	0	0	0	0	0.5	0	0	0
chrII	675271	INTERGENIC	T	A	0	0	0	0	0	0	0	0.5	0.5
chrII	677978	ROT2	T	C	0	0	0	0	0	0	0.5	0	0
chrII	678198	ROT2	T	A	0	0	0	0	0	0	0.5	0	0
chrII	682501	SWC5	T	C	0	0	0	0	0	0.5	0	0	0
chrII	682991	SWC5	C	T	0	0	0	0.5	0	0	0	0	0
chrII	683572	PBP2	G	A	0	0	0	0	0	0	0.5	0	0
chrII	685394	INTERGENIC	G	T	0	0	0	0	0	0.5	0	0	0
chrII	687369	YBR235W	A	G	0	0	0	0	0	0	0.5	0	0
chrII	689901	YBR235W	C	A	0	0	0	0	0	0	0.5	0	0
chrII	696559	YBR238C	A	T	0	0	0	0	0	0	0.5	0	0
chrII	697503	INTERGENIC	C	T	0	0	0	0	0	0	0.5	0	0
chrII	698548	ERT1	C	T	0	0	0	0	0	0	0	0	0.5
chrII	698829	ERT1	A	T	0	0	0	0	0	0	0.5	0	0
chrII	699408	ERT1	C	T	0	0	0	0	0	0	0.5	0	0
chrII	702228	INTERGENIC	C	T	0	0	0	0	0	0	0.5	0	0
chrII	702885	YBR241C	C	T	0	0	0	0	0	0	0.5	0	0
chrII	704620	INTERGENIC	T	C	0	0	0	0	0	0	0.5	0	0
chrII	708155	ISW1	G	A	0	0	0	0	0	0	0.5	0	0
chrII	708199	ISW1	G	C	0	0	0	0	0	0	0.5	0	0
chrII	709270	ISW1	T	A	0	0	0	0.5	0.5	0.5	0	0	0
chrII	710465	ISW1	T	A	0	0	0	0	0	0	0	0.5	0.5
chrII	711229	ISW1	C	A	0	0	0	0.5	0.5	0.5	0	0	0
chrII	712016	RRT2	G	A	0	0	0	0	0	0	0.5	0	0
chrII	715593	HIS7	C	T	0	0	0	0	0	0.5	0	0	0
chrII	715664	HIS7	T	G	0	0	0	0.5	0.5	0.5	0.5	1	1
chrII	716507	INTERGENIC	G	T	0	0	0	0.5	0.5	0.5	0	0	0
chrII	716812	INTERGENIC	C	T	0	0	0	0	0	0	0	0.5	0.5
chrII	717866	ARO4	G	A	0	0	0	0	0	0	0	0.5	0
chrII	718784	INTERGENIC	G	A	0	0	0	0.5	0.5	0.5	0.5	1	1
chrII	720058	SPO23	G	A	0	0	0	0	0	0	0	0.5	0.5
chrII	721225	INTERGENIC	T	A	0	0	0	0.5	0.5	0.5	0.5	1	1
chrII	721989	MRPS5	T	A	0	0	0	0.5	0.5	0.5	0.5	0	0
chrII	723661	INTERGENIC	G	A	0	0	0	0	0	0	0	0.5	0
chrII	723740	TRS20	T	G	0	0	0	0	0	0	0.5	1	1
chrII	724466	MTC4	C	T	0	0	0	0	0	0	0	1	1
chrII	724636	MTC4	G	A	0	0	0	0	0.5	0	0	0	0
chrII	725177	MTC4	C	A	0	0	0	0	0	0.5	0	0	0
chrII	725732	MTC4	G	A	0	0	0	0	0	0.5	0	0	0
chrII	727802	RIB5	C	T	0	0	0	0	0	0.5	0	0	0
chrII	735750	AIM5	G	A	0	0	0	0	0	0	0.5	0	0
chrII	737518	SHM1	G	A	0	0	0	0	0	0	0.5	0	0
chrII	737842	YPT10	C	T	0	0	0	0	0	0	0.5	0	0
chrII	738046	YPT10	T	A	0	0	0	0	0	0.5	0	0	0
chrII	738171	YPT10	C	A	0	0	0	0.5	0.5	0.5	0	0	0
chrII	739306	TSC10	C	T	0	0	0	0	0	0	0.5	0	0
chrII	741479	MRPL37	A	T	0	0	0	0	0	0	0.5	0	0
chrII	741815	INTERGENIC	C	T	0	0	0	0	0	0.5	0	0	0
chrII	743359	BIT2	T	A	0	0	0	0	0	0.5	0	0	0
chrII	743416	BIT2	A	T	0	0	0	0	0	0.5	0	0	0
chrII	744170	BIT2	G	A	0	0	0	0	0	0.5	0	0	0
chrII	746798	HSM3	C	A	0	0	0	0	0	0	0.5	0	0
chrII	747787	HSM3	G	A	0	0	0	0	0	0	0	0.5	0
chrII	749060	UBX7	C	T	0	0	0	0	0	0.5	0	0	0
chrII	750222	CHK1	T	A	0	0	0	0	0	0	0.5	1	1
chrII	750705	CHK1	G	A	0	0	0	0	0	0	0	0.5	0.5
chrII	751928	RIF1	T	A	0	0	0	0	0	0	0	0.5	0.5
chrII	751976	RIF1	T	C	0	0	0	0	0	0.5	0	0	0
chrII	752052	RIF1	T	A	0	0	0	0	0	0.5	0	0	0
chrII	755017	RIF1	A	T	0	0	0	0.5	0.5	0.5	0	0	0
chrII	756740	RIF1	C	T	0	0	0	0	0	0	0	0.5	0
chrII	757523	INTERGENIC	T	A	0	0	0	0	0	0	0.5	0	0
chrII	759919	PPS1	T	C	0	0	0	0	0	0.5	0	0	0
chrII	760674	DPB3	T	A	0	0	0	0	0	0	0.5	0	0
chrII	761580	PAF1	C	A	0	0	0	0.5	0	0	0	0	0
chrII	761615	PAF1	G	A	0	0	0	0	0	0	0	0.5	0.5
chrII	762608	INTERGENIC	G	A	0	0	0	0	0	0	0	0.5	0
chrII	762862	SAF1	T	A	0	0	0	0.5	0.5	0.5	0	0	0
chrII	763801	SAF1	C	T	0	0	0	0	0	0	0.5	0	0
chrII	764463	SAF1	C	T	0	0	0	0	0	0.5	0	0	0
chrII	764506	SAF1	C	A	0	0	0	0	0	0.5	0	0	0
chrII	766869	DUG2	A	T	0	0	0	0	0	0	0.5	1	1
chrII	767339	DUG2	C	A	0	0	0	0	0	0	0	1	1
chrII	767491	DUG2	C	T	0	0	0	0	0	0	0.5	0	0
chrII	769191	SSH1	C	A	0	0	0	0	0	0.5	0	0	0
chrII	770782	INTERGENIC	C	A	0	0	0	0	0	0.5	0	0	0
chrII	771536	YBR284W	G	A	0	0	0	0	0	0	0	0.5	0.5
chrII	774126	YBR285W	T	C	0	0	0	0	0	0	0	1	1
chrII	774717	APE3	G	A	0	0	0	0	0	0	0.5	0	0
chrII	774996	APE3	T	C	0	0	0	0	0	0.5	0	0	0
chrII	775233	APE3	G	A	0	0	0	0	0	0	0.5	0	0
chrII	776303	APE3	T	C	0	0	0	0	0	0.5	0	0	0
chrII	776649	YBR287W	G	A	0	0	0	0	0	0.5	0	0	0
chrII	777079	YBR287W	G	A	0	0	0	0	0	0	0	0.5	0.5
chrII	777321	YBR287W	A	G	0	0	0	0	0	0.5	0	0	0
chrII	777397	YBR287W	A	G	0	0	0	0	0	0	0.5	0	0
chrII	777772	YBR287W	G	A	0	0	0	0.5	0.5	0.5	0	0	0
chrII	778640	APM3	C	T	0	0	0	0	0	0.5	0	0	0
chrII	778759	APM3	C	T	0	0	0	0	0	0.5	0	0	0
chrII	779493	INTERGENIC	G	T	0	0	0	0.5	0.5	0.5	0	0	0
chrII	780822	SNF5	G	T	0	0	0	0	0	0	0.5	0.5	0.5
chrII	780822	SNF5	G	A	0	0	0	0	0	0	0.5	0.5	0.5
chrII	781176	SNF5	G	A	0	0	0	0	0	0	0.5	0	0
chrII	781400	SNF5	C	T	0	0	0	0	0	0.5	0	0	0
chrII	785285	INTERGENIC	A	G	0	0	0	0	0	0.5	0	0	0
chrII	785808	INTERGENIC	G	A	0	0	0	0	0	0.5	0	0	0
chrII	786055	INTERGENIC	T	A	0	0	0	0	0	0.5	0	0	0
chrII	786106	INTERGENIC	A	T	0	0	0	0.5	0.5	0.5	0	0	0
chrII	787211	VBA2	G	A	0	0	0	0	0	0	0.5	0	0
chrII	787235	VBA2	C	T	0	0	0	0	0	0.5	0	0	0
chrII	789068	INTERGENIC	C	T	0	0	0	0	0	0.5	0	0	0
chrII	789468	SUL1	C	T	0	0	0	0	0	0	0	0.5	0
chrII	790992	SUL1	A	T	0	0	0	0	0	0	0.5	0	0
chrII	791395	SUL1	A	T	0	0	0	0	0	0	0	0.5	0.5
chrII	791549	SUL1	C	T	0	0	0	0	0	0	0.5	1	1
chrII	792672	INTERGENIC	A	G	0	0	0	0.5	0.5	0.5	0	0	0
chrII	796450	PCA1	T	C	0	0	0	0	0	0	0	0.5	0
chrII	796837	PHO89	C	T	0	0	0	0	0	0	0.5	0	0
chrII	796862	PHO89	G	A	0	0	0	0	0	0	0.5	0	0
chrIII	16735	CHA1	G	A	0	0	0	0	0	0.5	0	0	0
chrIII	20885	MRC1	C	T	0	0	0	0	0	0	0	0.5	0
chrIII	23016	KRR1	C	T	0	0	0	0	0	0.5	0	0	0
chrIII	23820	FYV5	C	T	0	0	0	0	0	0	0	0.5	0.5
chrIII	26167	PRD1	C	T	0	0	0	0	0	0	0	0.5	0
chrIII	26361	PRD1	G	A	0	0	0	0	0	0	0	0.5	0.5
chrIII	29602	INTERGENIC	A	T	0	0	0	0	0	0.5	0	0	0
chrIII	29866	INTERGENIC	C	T	0	0	0	0	0	0.5	0	0	0
chrIII	33111	SPB1	G	A	0	0	0	0	0	0	0.5	0	0
chrIII	35978	LRE1	A	T	0	0	0	0.5	0.5	0.5	0.5	0.5	0.5
chrIII	37150	LRE1	T	A	0	0	0	0	0	0	0	0.5	0
chrIII	37267	LRE1	G	T	0	0	0	0	0	0.5	0	0	0
chrIII	39348	INTERGENIC	C	T	0	0	0	0	0	0.5	0	0	0
chrIII	42237	SPS22	G	A	0	0	0	0.5	0.5	0.5	0.5	0.5	0.5
chrIII	45928	EMC1	G	A	0	0	0	0	0	0.5	0	0	0
chrIII	46875	EMC1	C	T	0	0	0	0	0	0	0.5	0	0
chrIII	47104	INTERGENIC	C	T	0	0	0	0	0	0	0.5	0.5	0.5
chrIII	52343	INTERGENIC	T	C	0	0	0	0	0	0.5	0	0	0
chrIII	62432	LSB5	A	T	0	0	0	0	0	0	0.5	0	0
chrIII	63027	MXR2	A	T	0	0	0	0	0	0.5	0	0	0
chrIII	64351	STE50	C	T	0	0	0	0	0	0	0	0.5	0
chrIII	66975	HIS4	A	T	0	0	0	0	0	0	0.5	0.5	0.5
chrIII	70714	RNQ1	A	T	0	0	0	0	0	0	0.5	0	0
chrIII	75056	FRM2	G	T	0	0	0	0	0	0.5	0	0	0
chrIII	76277	AGP1	A	T	0	0	0	0	0	0	0	0.5	0
chrIII	77081	AGP1	A	T	0	0	0	0	0	0	0.5	0.5	0.5
chrIII	77402	AGP1	C	T	0	0	0	0	0	0	0.5	0	0
chrIII	79246	KCC4	T	C	0	0	0	0	0	0.5	0	0	0
chrIII	80270	KCC4	G	A	0	0	0	0	0	0.5	0	0	0
chrIII	83745	YCL021W-A	A	T	0	0	0	0	0	0.5	0	0	0
chrIII	97162	BUD3	A	C	0	0	0	0	0	0.5	0	0	0
chrIII	97493	BUD3	A	T	0	0	0	0	0	0.5	0	0	0
chrIII	98980	BUD3	A	T	0	0	0	0	0	0	0	0.5	0.5
chrIII	99441	BUD3	C	T	0	0	0	0	0	0.5	0	0	0
chrIII	101181	BUD3	A	T	0	0	0	0	0	0	0	0.5	0.5
chrIII	103185	GBP2	C	G	0	0	0	0	0	0.5	0	0	0
chrIII	103397	INTERGENIC	G	A	0	0	0	0	0	0.5	0	0	0
chrIII	108272	LDB16	C	T	0	0	0	0	0	0	0	0.5	0
chrIII	108686	LDB16	C	T	0	0	0	0	0	0	0	0.5	0.5
chrIII	110067	PGS1	G	A	0	0	0	0	0	0	0.5	0	0
chrIII	113061	INTERGENIC	T	C	0	0	0	0	0	0.5	0	0	0
chrIII	114107	INTERGENIC	C	T	0	0	0	0	0	0	0	0.5	0.5
chrIII	120632	INTERGENIC	A	T	0	0	0	0	0	0	0	0.5	0.5
chrIII	121662	CIT2	C	T	0	0	0	0	0	0.5	0	0	0
chrIII	128862	SAT4	A	T	0	0	0	0	0	0	0	0	0.5
chrIII	129125	SAT4	A	T	0	0	0	0	0	0.5	0	0	0
chrIII	132095	INTERGENIC	A	G	0	0	0	0	0	0.5	0	0	0
chrIII	132835	ADY2	G	A	0	0	0	0	0	0	0.5	0	0
chrIII	134338	ADP1	T	A	0	0	0	0	0	0.5	0	0	0
chrIII	136867	ADP1	T	A	0	0	0	0	0.5	0	0	0	0
chrIII	140668	POL4	C	T	0	0	0	0	0	0.5	0	0	0
chrIII	144693	INTERGENIC	A	T	0	0	0	0	0	0.5	0	0	0
chrIII	145570	CWH43	G	A	0	0	0	0	0	0.5	0	0	0
chrIII	146892	CWH43	T	A	0	0	0	0	0.5	0	0	0	0
chrIII	147803	INTERGENIC	C	T	0	0	0	0.5	0.5	0.5	0.5	0.5	0.5
chrIII	157088	HSP30	C	T	0	0	0	0	0	0.5	0	0	0
chrIII	157755	YCR022C	C	T	0	0	0	0	0	0.5	0	0	0
chrIII	158812	YCR023C	G	A	0	0	0	0	0	0.5	0	0	0
chrIII	162920	INTERGENIC	A	G	0	0	0	0	0	0.5	0	0	0
chrIII	163955	INTERGENIC	A	G	0	0	0	0	0	0	0	0	0.5
chrIII	168071	INTERGENIC	G	T	0	0	0	0	0	0	0.5	0	0
chrIII	174141	SYP1	C	A	0	0	0	0	0	0	0	0.5	0
chrIII	174325	SYP1	T	A	0	0	0	0	0	0	0.5	0	0
chrIII	175233	SYP1	T	C	0	0	0	0	0	0.5	0	0	0
chrIII	175786	SYP1	G	A	0	0	0	0	0	0	0	0.5	0.5
chrIII	176091	SYP1	T	A	0	0	0	0	0	0	0.5	0	0
chrIII	181485	BPH1	G	A	0	0	0	0.5	0.5	0.5	0.5	0.5	0.5
chrIII	182079	BPH1	T	A	0	0	0	0.5	0.5	0.5	0	0	0
chrIII	182980	BPH1	G	A	0	0	0	0	0	0.5	0	0	0
chrIII	183837	BPH1	G	A	0	0	0	0	0	0.5	0	0	0
chrIII	184569	BPH1	G	A	0	0	0	0	0	0.5	0	0	0
chrIII	184670	BPH1	T	A	0	0	0	0	0	0	0	0.5	0
chrIII	186564	SNT1	C	T	0	0	0	0	0	0	0	0.5	0
chrIII	191093	FEN1	G	A	0	0	0	0	0	0	0.5	0	0
chrIII	192367	RRP43	C	T	0	0	0	0	0	0.5	0	0	0
chrIII	194142	RBK1	A	T	0	0	0	0	0	0.5	0	0	0
chrIII	196391	PHO87	G	A	0	0	0	0	0	0	0.5	0	0
chrIII	202080	TAF2	C	T	0	0	0	0	0	0.5	0	0	0
chrIII	203475	TAF2	A	T	0	0	0	0	0	0	0.5	0	0
chrIII	204957	TAF2	A	C	0	0	0	0	0	0.5	0	0	0
chrIII	205164	TAF2	G	A	0	0	0	0	0	0	0	0.5	0.5
chrIII	208274	RRT12	T	A	0	0	0	0	0	0.5	0	0	0
chrIII	208655	RRT12	C	T	0	0	0	0.5	0.5	0.5	0	0	0
chrIII	209901	INTERGENIC	A	T	0	0	0	0.5	0.5	0.5	0.5	0.5	0.5
chrIII	216440	RSC6	C	T	0	0	0	0	0	0.5	0	0	0
chrIII	218682	CTR86	A	G	0	0	0	0	0	0.5	0	0	0
chrIII	220420	INTERGENIC	A	T	0	0	0	0	0	0.5	0	0	0
chrIII	222268	PWP2	A	G	0	0	0	0	0	0	0	0	0.5
chrIII	222709	PWP2	A	T	0	0	0	0	0	0	0.5	0	0
chrIII	229032	INTERGENIC	T	A	0	0	0	0.5	0.5	0.5	0	0	0
chrIII	230481	HCM1	T	A	0	0	0	0	0	0	0.5	0	0
chrIII	234387	SED4	T	G	0	0	0	0	0	0.5	0	0	0
chrIII	235641	SED4	C	T	0	0	0	0.5	0.5	0.5	0.5	0.5	0.5
chrIII	237111	INTERGENIC	G	A	0	0	0	0	0	0	0.5	0	0
chrIII	237477	ATG15	T	C	0	0	0	0	0	0	0	0.5	0
chrIII	241243	RSA4	T	A	0	0	0	0	0	0	0.5	0.5	0.5
chrIII	246265	SSK22	T	A	0	0	0	0	0	0	0	0.5	0.5
chrIII	247301	SOL2	G	A	0	0	0	0	0	0	0.5	0	0
chrIII	247632	SOL2	G	A	0	0	0	0	0	0.5	0	0	0
chrIII	249350	YCR076C	G	A	0	0	0	0	0	0.5	0	0	0
chrIII	249940	YCR076C	T	A	0	0	0	0	0	0	0	0.5	0.5
chrIII	252010	PAT1	T	G	0	0	0	0	0	0	0.5	0.5	0.5
chrIII	252362	PAT1	G	A	0	0	0	0.5	0.5	0.5	0.5	0.5	0.5
chrIII	252602	PAT1	G	A	0	0	0	0	0	0.5	0	0	0
chrIII	252855	PTC6	G	A	0	0	0	0	0	0	0.5	0.5	0.5
chrIII	253860	PTC6	T	A	0	0	0	0	0	0	0	0.5	0.5
chrIII	254897	SRB8	G	A	0	0	0	0	0	0.5	0	0	0
chrIII	256669	SRB8	T	C	0	0	0	0	0	0	0	0.5	0.5
chrIII	258328	SRB8	T	A	0	0	0	0	0	0	0.5	0	0
chrIII	260857	TUP1	G	A	0	0	0	0	0	0	0.5	0	0
chrIII	263900	CSM1	A	G	0	0	0	0	0	0	0.5	0	0
chrIII	264854	INTERGENIC	T	C	0	0	0	0	0	0.5	0	0	0
chrIII	265846	ABP1	A	T	0	0	0	0	0	0	0	0.5	0.5
chrIII	266851	INTERGENIC	A	T	0	0	0	0.5	0.5	0.5	0.5	0.5	0.5
chrIII	267204	INTERGENIC	T	A	0	0	0	0	0	0	0.5	0	0
chrIII	267799	FIG2	T	A	0	0	0	0.5	0.5	0.5	0	0	0
chrIII	267801	FIG2	C	T	0	0	0	0	0	0.5	0	0	0
chrIII	269180	FIG2	A	T	0	0	0	0.5	0.5	0.5	0.5	0.5	0.5
chrIII	269380	FIG2	A	G	0	0	0	0	0	0	0	0.5	0.5
chrIII	270825	FIG2	G	A	0	0	0	0	0	0	0.5	0	0
chrIII	271187	FIG2	G	A	0	0	0	0	0	0	0.5	0	0
chrIII	271334	FIG2	T	A	0	0	0	0.5	0.5	0.5	0.5	0.5	0.5
chrIII	273573	INTERGENIC	G	A	0	0	0	0.5	0.5	0.5	0.5	0.5	0.5
chrIII	274124	INTERGENIC	T	A	0	0	0	0	0	0	0	0.5	0.5
chrIII	277850	MSH3	T	A	0	0	0	0	0	0	0	0.5	0.5
chrIII	278264	MSH3	T	A	0	0	0	0	0	0	0	0.5	0.5
chrIII	279002	MSH3	A	G	0	0	0	0.5	0.5	0.5	0.5	0.5	0.5
chrIII	280963	CDC39	G	A	0	0	0	0	0	0.5	0	0	0
chrIII	281978	CDC39	T	A	0	0	0	0	0.5	0	0	0	0
chrIII	284377	CDC39	T	C	0	0	0	0	0	0.5	0	0	0
chrIII	284431	CDC39	G	T	0	0	0	0.5	0.5	0.5	0	0	0
chrIII	285125	CDC39	C	A	0	0	0	0	0	0.5	0	0	0
chrIII	285394	CDC39	A	T	0	0	0	0	0	0	0.5	0	0
chrIII	285659	CDC39	C	A	0	0	0	0	0	0.5	0	0	0
chrIII	286917	CDC50	T	C	0	0	0	0	0	0	0.5	0	0
chrIII	288560	OCA4	C	A	0	0	0	0	0	0	0	0.5	0.5
chrIII	289079	OCA4	C	A	0	0	0	0.5	0.5	0.5	0	0	0
chrIII	289489	INTERGENIC	C	A	0	0	0	0	0	0	0	0.5	0.5
chrIII	290074	INTERGENIC	T	C	0	0	0	0	0	0	0.5	0.5	0.5
chrIII	290243	INTERGENIC	G	A	0	0	0	0	0	0.5	0	0	0
chrIII	290282	INTERGENIC	G	A	0	0	0	0.5	0.5	0.5	0.5	0.5	0.5
chrIII	290427	INTERGENIC	A	G	0	0	0	0	0	0.5	0	0	0
chrIII	290932	INTERGENIC	T	A	0	0	0	0.5	0.5	0.5	0	0	0
chrIII	292234	INTERGENIC	G	A	0	0	0	0	0	0	0.5	0	0
chrIII	292795	INTERGENIC	T	A	0	0	0	0	0	0	0	0.5	0.5
chrIII	293756	INTERGENIC	G	T	0	0	0	0	0	0	0	0.5	0.5
chrIII	294451	YCR097W-A	G	A	0	0	0	0	0	0	0	0.5	0.5
chrIII	294653	YCR097W-A	A	G	0	0	0	0	0	0.5	0	0	0
chrIII	294763	INTERGENIC	T	A	0	0	0	0	0.5	0	0	0	0
chrIII	295425	INTERGENIC	C	T	0	0	0	0.5	0.5	0.5	0	0	0
chrIII	295699	INTERGENIC	A	T	0	0	0	0.5	0.5	0.5	0	0	0
chrIII	295788	INTERGENIC	C	A	0	0	0	0	0	0	0.5	0.5	0.5
chrIII	296383	INTERGENIC	G	A	0	0	0	0	0	0.5	0	0	0
chrIII	297166	GIT1	T	A	0	0	0	0	0	0	0	0.5	0.5
chrIII	297167	GIT1	C	T	0	0	0	0	0	0.5	0	0	0
chrIII	297458	GIT1	T	A	0	0	0	0	0	0	0	0.5	0
chrIII	297854	GIT1	C	A	0	0	0	0.5	0.5	0.5	0.5	0.5	0.5
chrIII	298668	INTERGENIC	T	C	0	0	0	0	0	0.5	0	0	0
chrIII	300128	INTERGENIC	A	T	0	0	0	0.5	0.5	0.5	0	0	0
chrIII	300507	INTERGENIC	G	A	0	0	0	0	0	0	0.5	0	0
chrIII	300703	INTERGENIC	T	A	0	0	0	0.5	0.5	0.5	0	0	0
chrIII	300915	YCR099C	T	C	0	0	0	0	0	0	0.5	0	0
chrIII	301103	YCR099C	G	A	0	0	0	0	0	0.5	0	0	0
chrIII	301110	YCR099C	T	A	0	0	0	0	0	0	0.5	0	0
chrIII	301140	YCR099C	C	T	0	0	0	0.5	0.5	0.5	0	0	0
chrIII	301226	YCR099C	G	A	0	0	0	0	0	0	0.5	0	0
chrIV	16841	THI13	A	T	0	0	0	0	0	0	0.5	0.5	0.5
chrIV	17196	THI13	T	A	0	0	0	0	0	0	0.5	0	0
chrIV	18126	AAD4	G	A	0	0	0	0	0	0	0.5	0	0
chrIV	18223	AAD4	T	A	0	0	0	0.5	0	0	0	0	0
chrIV	19718	INTERGENIC	A	T	0	0	0	0	0	0	0.5	0	0
chrIV	20325	INTERGENIC	A	T	0	0	0	0.5	0.5	0.5	0.5	0.5	0.5
chrIV	23260	LRG1	G	A	0	0	0	0	0	0	0	0.5	0
chrIV	24864	LRG1	T	A	0	0	0	0	0	0	0.5	0	0
chrIV	28333	ADY3	T	A	0	0	0	0	0	0.5	0	0	0
chrIV	28343	ADY3	T	A	0	0	0	0	0	0.5	0	0	0
chrIV	28540	ADY3	G	A	0	0	0	0	0	0.5	0	0	0
chrIV	29015	GUD1	C	A	0	0	0	0.5	0	0	0	0	0
chrIV	29277	GUD1	C	T	0	0	0	0	0	0	0	0.5	0.5
chrIV	31586	AIM6	A	G	0	0	0	0	0	0	0	0	0.5
chrIV	31758	AIM6	C	T	0	0	0	0	0	0.5	0	0	0
chrIV	35330	GYP7	C	T	0	0	0	0	0	0	0.5	0	0
chrIV	35373	GYP7	G	T	0	0	0	0	0	0.5	0	0	0
chrIV	35787	GYP7	G	T	0	0	0	0	0	0	0.5	0	0
chrIV	36733	INTERGENIC	A	T	0	0	0	0	0	0.5	0	0	0
chrIV	36814	YDL233W	G	A	0	0	0	0	0	0	0.5	0	0
chrIV	38232	INTERGENIC	A	T	0	0	0	0	0	0	0.5	0.5	0.5
chrIV	39554	BRE4	G	T	0	0	0	0	0	0.5	0	0	0
chrIV	40070	BRE4	G	A	0	0	0	0	0	0.5	0	0	0
chrIV	40836	BRE4	G	A	0	0	0	0	0	0.5	0	0	0
chrIV	43725	INTERGENIC	C	T	0	0	0	0	0	0.5	0	0	0
chrIV	44405	SSB1	A	T	0	0	0	0	0	0	0.5	0	0
chrIV	45659	SSB1	C	T	0	0	0	0	0	0	0	0	0.5
chrIV	46358	HO	A	T	0	0	0	0	0	0.5	0	0	0
chrIV	48140	INTERGENIC	G	A	0	0	0	0	0	0	0	0.5	0.5
chrIV	49377	INTERGENIC	G	A	0	0	0	0	0	0.5	0	0	0
chrIV	49378	INTERGENIC	C	T	0	0	0	0	0	0	0.5	0	0
chrIV	50949	INTERGENIC	G	A	0	0	0	0	0	0.5	0	0	0
chrIV	51596	GCS1	C	A	0	0	0	0	0	0	0	0.5	0.5
chrIV	53028	SHS1	T	A	0	0	0	0	0	0	0	0.5	0.5
chrIV	53507	SHS1	T	C	0	0	0	0.5	0.5	0.5	0	0	0
chrIV	53831	SHS1	G	A	0	0	0	0	0	0.5	0	0	0
chrIV	57548	HBT1	C	A	0	0	0	0	0	0.5	0	0	0
chrIV	58956	HBT1	C	A	0	0	0	0	0	0.5	0	0	0
chrIV	60571	INTERGENIC	A	G	0	0	0	0	0	0.5	0	0	0
chrIV	61552	FMP45	A	G	0	0	0	0	0	0	0	0.5	0.5
chrIV	61595	FMP45	G	C	0	0	0	0	0	0.5	0	0	0
chrIV	63106	CDC13	T	A	0	0	0	0	0	0.5	0	0	0
chrIV	63803	CDC13	T	A	0	0	0	0	0	0	0.5	0	0
chrIV	65050	INTERGENIC	T	A	0	0	0	0	0	0	0.5	0	0
chrIV	66659	YDL218W	T	A	0	0	0	0.5	0.5	0.5	0	0	0
chrIV	67741	INTERGENIC	A	T	0	0	0	0	0	0.5	0	0	0
chrIV	68766	INTERGENIC	T	A	0	0	0	0.5	0.5	0.5	0.5	0.5	0.5
chrIV	73615	GDH2	C	T	0	0	0	0	0	0.5	0	0	0
chrIV	74267	INTERGENIC	T	C	0	0	0	0	0	0	0.5	0	0
chrIV	74577	PRR2	C	A	0	0	0	0	0	0	0.5	0	0
chrIV	76546	INTERGENIC	C	T	0	0	0	0.5	0.5	0.5	0.5	0.5	0.5
chrIV	76729	INTERGENIC	G	A	0	0	0	0	0	0	0	0.5	0
chrIV	76782	INTERGENIC	T	A	0	0	0	0	0	0	0	0.5	0.5
chrIV	77915	NOP6	G	A	0	0	0	0	0	0.5	0	0	0
chrIV	79872	YDL211C	G	T	0	0	0	0	0	0	0.5	0	0
chrIV	81524	INTERGENIC	C	A	0	0	0	0	0	0	0.5	0	0
chrIV	82438	INTERGENIC	G	T	0	0	0	0	0	0	0	0.5	0
chrIV	84931	UGA4	G	T	0	0	0	0	0	0	0	0.5	0.5
chrIV	86454	CWC2	G	A	0	0	0	0	0	0.5	0	0	0
chrIV	87048	CWC2	C	T	0	0	0	0.5	0.5	0.5	0.5	0.5	0.5
chrIV	90705	YDL206W	G	A	0	0	0	0	0	0	0	0	0.5
chrIV	91056	YDL206W	T	A	0	0	0	0	0	0.5	0	0	0
chrIV	93013	HEM3	T	A	0	0	0	0.5	0.5	0.5	0	0	0
chrIV	93084	HEM3	A	T	0	0	0	0	0	0	0.5	0.5	0.5
chrIV	95045	RTN2	G	A	0	0	0	0	0	0	0.5	0	0
chrIV	95604	RTN2	C	T	0	0	0	0	0	0.5	0	0	0
chrIV	97471	ACK1	T	A	0	0	0	0	0	0.5	0	0	0
chrIV	97586	ACK1	C	T	0	0	0	0.5	0	0	0	0	0
chrIV	98477	MRPL11	G	A	0	0	0	0	0	0	0.5	0	0
chrIV	99973	TRM8	G	T	0	0	0	0	0	0	0	0	0.5
chrIV	102425	YDL199C	A	T	0	0	0	0	0	0	0.5	0	0
chrIV	103214	YDL199C	G	T	0	0	0	0	0	0.5	0	0	0
chrIV	105595	ASF2	G	A	0	0	0	0	0	0	0	0	0.5
chrIV	106962	YDL196W	C	T	0	0	0	0	0	0	0	0.5	0.5
chrIV	107726	SEC31	C	T	0	0	0	0	0	0	0.5	0	0
chrIV	109873	SEC31	G	A	0	0	0	0	0	0	0	0.5	0.5
chrIV	110258	SEC31	C	T	0	0	0	0	0	0.5	0	0	0
chrIV	110708	SEC31	A	T	0	0	0	0.5	0.5	0.5	0.5	0.5	0.5
chrIV	111903	SNF3	A	T	0	0	0	0	0	0	0.5	0.5	0.5
chrIV	113160	SNF3	C	T	0	0	0	0	0	0	0	0	0.5
chrIV	113576	SNF3	C	T	0	0	0	0	0	0	0	0.5	0
chrIV	115576	NUS1	A	T	0	0	0	0	0	0.5	0	0	0
chrIV	117372	INTERGENIC	A	G	0	0	0	0	0	0.5	0	0	0
chrIV	118234	RPL35A	A	T	0	0	0	0.5	0	0	0	0	0
chrIV	120943	UFD2	A	G	0	0	0	0	0	0	0	0.5	0
chrIV	123068	RBS1	A	G	0	0	0	0	0	0.5	0	0	0
chrIV	123108	RBS1	C	T	0	0	0	0	0	0	0	0	0.5
chrIV	127162	VMA1	C	A	0	0	0	0	0	0.5	0	0	0
chrIV	127901	VMA1	T	A	0	0	0	0	0	0.5	0	0	0
chrIV	128116	VMA1	G	A	0	0	0	0	0	0	0.5	0	0
chrIV	131587	YDL183C	C	T	0	0	0	0	0	0	0.5	0	0
chrIV	136340	YDL180W	G	T	0	0	0	0	0	0.5	0	0	0
chrIV	138178	INTERGENIC	C	T	0	0	0	0.5	0.5	0.5	0.5	0.5	0.5
chrIV	138601	PCL9	C	T	0	0	0	0.5	0	0	0	0	0
chrIV	139908	DLD2	C	A	0	0	0	0	0	0.5	0	0	0
chrIV	140991	DLD2	G	A	0	0	0	0	0	0.5	0	0	0
chrIV	142080	INTERGENIC	T	A	0	0	0	0	0	0	0	0.5	0.5
chrIV	142196	YDL176W	G	A	0	0	0	0	0.5	0	0	0	0
chrIV	145917	DLD1	T	A	0	0	0	0	0	0.5	0	0	0
chrIV	152105	GLT1	G	A	0	0	0	0	0	0	0.5	0	0
chrIV	152413	GLT1	T	A	0	0	0	0	0	0	0.5	0.5	0.5
chrIV	156452	UGA3	C	A	0	0	0	0	0	0	0.5	0	0
chrIV	156511	UGA3	A	T	0	0	0	0	0	0	0.5	0	0
chrIV	156563	UGA3	G	A	0	0	0	0	0	0	0.5	0	0
chrIV	157318	UGA3	T	G	0	0	0	0	0	0	0.5	0	0
chrIV	157745	UGA3	A	T	0	0	0	0	0	0	0.5	0.5	0.5
chrIV	158239	UGX2	G	A	0	0	0	0	0	0	0	0.5	0
chrIV	158844	INTERGENIC	C	T	0	0	0	0	0	0	0.5	0	0
chrIV	158903	INTERGENIC	G	A	0	0	0	0	0	0.5	0	0	0
chrIV	160119	SFA1	T	A	0	0	0	0	0	0	0	0.5	0.5
chrIV	160145	SFA1	T	G	0	0	0	0.5	0	0	0	0	0
chrIV	160153	SFA1	G	A	0	0	0	0	0	0	0	0.5	0
chrIV	160185	SFA1	G	A	0	0	0	0	0	0.5	0	0	0
chrIV	161075	NRP1	C	A	0	0	0	0.5	0.5	0.5	0	0	0
chrIV	161345	NRP1	A	T	0	0	0	0.5	0.5	0.5	0	0	0
chrIV	163123	NRP1	G	A	0	0	0	0	0	0	0	0.5	0
chrIV	163197	INTERGENIC	T	C	0	0	0	0	0	0.5	0	0	0
chrIV	165444	CDC9	C	A	0	0	0	0	0	0.5	0	0	0
chrIV	167019	YDL163W	T	A	0	0	0	0.5	0	0	0	0	0
chrIV	167347	INTERGENIC	G	T	0	0	0	0	0	0	0.5	0	0
chrIV	168423	ENT1	C	T	0	0	0	0	0	0	0	0.5	0
chrIV	168609	ENT1	A	T	0	0	0	0	0	0	0.5	0	0
chrIV	168751	ENT1	A	T	0	0	0	0	0	0	0.5	0	0
chrIV	170839	DHH1	T	A	0	0	0	0	0	0	0.5	0	0
chrIV	171650	DHH1	G	A	0	0	0	0	0	0	0	0.5	0
chrIV	172561	STE7	C	T	0	0	0	0	0	0.5	0	0	0
chrIV	174902	INTERGENIC	T	A	0	0	0	0.5	0.5	0.5	0	0	0
chrIV	174910	INTERGENIC	A	T	0	0	0	0	0	0	0.5	0	0
chrIV	176524	INTERGENIC	C	T	0	0	0	0	0	0.5	0	0	0
chrIV	176605	INTERGENIC	G	A	0	0	0	0	0	0	0	0	0.5
chrIV	177817	CLB3	T	A	0	0	0	0	0	0	0.5	0	0
chrIV	179895	MSH5	G	A	0	0	0	0	0	0	0.5	0	0
chrIV	179910	MSH5	T	C	0	0	0	0	0	0	0.5	0	0
chrIV	182604	SAS10	C	A	0	0	0	0	0	0	0	0.5	0.5
chrIV	185764	ATG9	G	T	0	0	0	0	0	0.5	0	0	0
chrIV	186629	ATG9	C	T	0	0	0	0	0	0	0	0.5	0.5
chrIV	188640	NOP14	A	T	0	0	0	0	0	0.5	0	0	0
chrIV	188869	NOP14	A	T	0	0	0	0	0	0	0	0.5	0.5
chrIV	190240	NOP14	C	A	0	0	0	0.5	0	0	0	0	0
chrIV	192596	INTERGENIC	A	T	0	0	0	0	0	0	0	0.5	0.5
chrIV	195714	COP1	A	T	0	0	0	0	0	0	0	0.5	0.5
chrIV	196411	COP1	C	A	0	0	0	0	0	0	0	0.5	0.5
chrIV	198973	YDL144C	C	T	0	0	0	0	0	0	0.5	0	0
chrIV	199563	YDL144C	C	G	0	0	0	0	0	0.5	0	0	0
chrIV	204212	BPL1	T	A	0	0	0	0	0	0	0	0	0.5
chrIV	206426	RPO21	C	T	0	0	0	0	0	0	0	0.5	0.5
chrIV	208113	RPO21	C	T	0	0	0	0	0	0	0.5	0	0
chrIV	211278	INTERGENIC	G	T	0	0	0	0	0	0	0.5	0	0
chrIV	213822	RGT2	T	A	0	0	0	0	0.5	0	0	0	0
chrIV	218664	INTERGENIC	G	A	0	0	0	0	0	0	0	0	0.5
chrIV	222128	INTERGENIC	A	T	0	0	0	0	0.5	0	0	0	0
chrIV	222468	YDL133W	A	T	0	0	0	0	0	0.5	0	0	0
chrIV	222666	YDL133W	G	A	0	0	0	0	0	0	0	0.5	0
chrIV	229967	RPP1B	C	T	0	0	0	0	0	0	0	0.5	0
chrIV	233809	VCX1	T	C	0	0	0	0	0	0.5	0	0	0
chrIV	234722	INTERGENIC	G	A	0	0	0	0	0	0	0.5	0	0
chrIV	235908	INTERGENIC	A	G	0	0	0	0	0	0	0	0	0.5
chrIV	237508	CDC48	C	T	0	0	0	0	0	0	0	0.5	0
chrIV	239302	HNT1	T	A	0	0	0	0	0	0	0	0.5	0
chrIV	240375	YDL124W	G	A,T	0	0	0	0	0	0	0	0.5	0.5
chrIV	241151	YDL124W	G	A	0	0	0	0	0	0.5	0	0	0
chrIV	241307	INTERGENIC	A	G	0	0	0	0	0	0	0	0.5	0
chrIV	243569	UBP1	T	C	0	0	0	0	0	0	0	0.5	0.5
chrIV	246369	YFH1	G	A	0	0	0	0.5	0.5	0.5	0	0	0
chrIV	250111	CYK3	C	T	0	0	0	0.5	0.5	0.5	0.5	0.5	0.5
chrIV	250560	CYK3	A	T	0	0	0	0.5	0.5	0.5	0.5	0.5	0.5
chrIV	252259	NUP84	A	G	0	0	0	0	0	0	0	0.5	0
chrIV	254735	IWR1	G	A	0	0	0	0	0	0	0	0	0.5
chrIV	257387	ATG20	G	A	0	0	0	0	0	0	0	0.5	0
chrIV	258777	INTERGENIC	G	A	0	0	0	0	0	0	0.5	0	0
chrIV	259160	TRM3	G	A	0	0	0	0	0	0	0	0.5	0.5
chrIV	260903	TRM3	T	A	0	0	0	0	0	0	0.5	0	0
chrIV	261640	TRM3	T	C	0	0	0	0	0	0.5	0	0	0
chrIV	264683	TMA17	G	C	0	0	0	0	0	0.5	0	0	0
chrIV	266638	YDL109C	G	A	0	0	0	0	0	0	0	0.5	0
chrIV	266892	YDL109C	A	T	0	0	0	0	0	0	0.5	0	0
chrIV	267097	YDL109C	A	T	0	0	0	0	0	0	0	0.5	0.5
chrIV	268100	KIN28	G	A	0	0	0	0	0	0	0	0.5	0.5
chrIV	268467	KIN28	C	A	0	0	0	0	0	0.5	0	0	0
chrIV	271444	PHO2	G	A	0	0	0	0	0	0.5	0	0	0
chrIV	272571	NSE4	G	A	0	0	0	0.5	0	0	0	0	0
chrIV	273138	NSE4	A	G	0	0	0	0	0	0.5	0	0	0
chrIV	274780	QRI7	A	G	0	0	0	0	0	0.5	0	0	0
chrIV	274894	INTERGENIC	C	A	0	0	0	0	0	0.5	0	0	0
chrIV	275167	QRI1	C	T	0	0	0	0	0	0.5	0	0	0
chrIV	275229	QRI1	G	A	0	0	0	0	0	0.5	0	0	0
chrIV	277449	POL3	C	T	0	0	0	0	0	0	0	0.5	0.5
chrIV	278116	POL3	A	T	0	0	0	0	0	0	0.5	0.5	0.5
chrIV	278461	POL3	A	T	0	0	0	0	0	0	0	0.5	0.5
chrIV	278535	POL3	G	A	0	0	0	0	0	0	0	0	0.5
chrIV	278707	POL3	A	C	0	0	0	0.5	0.5	0.5	0.5	0.5	0.5
chrIV	278721	POL3	T	C	0	0	0	0	0	0.5	0	0	0
chrIV	278729	POL3	C	T	0	0	0	0	0	0.5	0	0	0
chrIV	279049	POL3	T	A	0	0	0	0	0	0	0	0	0.5
chrIV	279229	POL3	C	T	0	0	0	0	0	0.5	0	0	0
chrIV	279354	POL3	A	T	0	0	0	0	0	0.5	0	0	0
chrIV	280268	INTERGENIC	C	T	0	0	0	0	0	0.5	0	0	0
chrIV	280609	DUN1	A	T	0	0	0	0	0	0	0	0.5	0.5
chrIV	282584	GET3	C	T	0	0	0	0	0	0	0	0	0.5
chrIV	283871	BUG1	A	G	0	0	0	0	0	0.5	0	0	0
chrIV	284216	BUG1	A	T	0	0	0	0	0	0	0.5	0	0
chrIV	286101	RPN6	T	C	0	0	0	0	0	0	0	0.5	0
chrIV	286184	RPN6	T	G	0	0	0	0	0	0	0.5	0	0
chrIV	287405	PMT1	A	C	0	0	0	0	0	0.5	0	0	0
chrIV	288778	PMT1	T	A	0	0	0	0	0	0	0.5	0	0
chrIV	295454	RAM1	C	T	0	0	0	0	0	0.5	0	0.5	0
chrIV	300231	LUC7	C	T	0	0	0	0	0	0	0	0	0.5
chrIV	300311	LUC7	A	G	0	0	0	0	0	0	0	0	0.5
chrIV	300346	LUC7	A	T	0	0	0	0.5	0.5	0.5	0.5	0.5	0.5
chrIV	300821	LUC7	C	T	0	0	0	0	0	0	0	0.5	0
chrIV	303506	NDE2	A	T	0	0	0	0	0	0	0	0.5	0
chrIV	305710	SUB2	A	G	0	0	0	0	0	0	0	0.5	0
chrIV	306842	INTERGENIC	A	T	0	0	0	0.5	0.5	0.5	0	0	0
chrIV	308191	INTERGENIC	A	T	0	0	0	0	0	0.5	0	0	0
chrIV	312184	THI3	C	T	0	0	0	0	0	0	0.5	0	0
chrIV	314918	INTERGENIC	C	T	0	0	0	0	0	0	0	0.5	0.5
chrIV	316034	MDH3	G	A	0	0	0	0	0	0	0.5	0	0
chrIV	318918	VAM6	A	T	0	0	0	0	0	0	0.5	0	0
chrIV	319876	VAM6	G	A	0	0	0	0	0	0	0	0	0.5
chrIV	320617	INTERGENIC	C	T	0	0	0	0	0	0.5	0	0	0
chrIV	326312	INTERGENIC	A	T	0	0	0	0	0	0	0	0.5	0.5
chrIV	328700	YDL073W	A	G	0	0	0	0	0	0	0	0.5	0.5
chrIV	330308	YET3	A	T	0	0	0	0	0	0.5	0	0	0
chrIV	335925	IDP1	A	T	0	0	0	0	0	0.5	0	0	0
chrIV	338121	INTERGENIC	T	C	0	0	0	0	0	0	0.5	0	0
chrIV	341068	INTERGENIC	C	T	0	0	0	0	0	0	0.5	0	0
chrIV	346221	USO1	G	A	0	0	0	0	0	0	0.5	0	0
chrIV	351622	YDL057W	G	A	0	0	0	0	0	0.5	0	0	0
chrIV	357588	INTERGENIC	G	A	0	0	0	0	0	0.5	0	0	0
chrIV	358481	INTERGENIC	C	A	0	0	0	0.5	0.5	0.5	0.5	0.5	0.5
chrIV	360372	MCH1	A	T	0	0	0	0	0	0	0.5	0	0
chrIV	362464	INTERGENIC	A	T	0	0	0	0.5	0.5	0.5	0	0	0
chrIV	366472	INTERGENIC	T	A	0	0	0	0.5	0	0	0	0	0
chrIV	366768	STP4	C	A	0	0	0	0	0	0.5	0	0	0
chrIV	368029	STP4	C	T	0	0	0	0	0	0	0.5	0	0
chrIV	368896	INTERGENIC	T	C	0	0	0	0	0	0.5	0	0	0
chrIV	369768	INTERGENIC	A	T	0	0	0	0	0	0.5	0	0	0
chrIV	372563	INTERGENIC	A	T	0	0	0	0	0	0.5	0	0	0
chrIV	374407	MTF2	C	A	0	0	0	0	0	0.5	0	0	0
chrIV	374753	MTF2	C	T	0	0	0	0.5	0.5	0.5	0.5	0.5	0.5
chrIV	375641	INTERGENIC	T	A	0	0	0	0	0	0	0	0	0.5
chrIV	376046	PRP11	G	A	0	0	0	0.5	0.5	0.5	0	0	0
chrIV	376690	INTERGENIC	A	C	0	0	0	0	0	0	0.5	0.5	0.5
chrIV	380582	NAT1	C	T	0	0	0	0	0	0	0	0	0.5
chrIV	384352	INTERGENIC	A	T	0	0	0	0	0	0	0	0.5	0
chrIV	387758	PUS9	G	A	0	0	0	0.5	0.5	0.5	0	0	0
chrIV	388306	PUS9	A	T	0	0	0	0	0	0	0	0.5	0.5
chrIV	389244	GPR1	C	T	0	0	0	0	0	0	0	0.5	0
chrIV	389319	GPR1	T	A	0	0	0	0	0	0.5	0	0	0
chrIV	393400	SLM3	T	A	0	0	0	0	0	0	0.5	0	0
chrIV	395751	DBP10	C	T	0	0	0	0	0	0.5	0	0	0
chrIV	396709	DBP10	G	A	0	0	0	0	0	0	0.5	0	0
chrIV	398204	PRP9	A	T	0	0	0	0	0	0	0	0.5	0.5
chrIV	399726	ARP2	G	A	0	0	0	0	0	0	0.5	0	0
chrIV	401788	MPS1	G	T	0	0	0	0	0	0	0	0.5	0.5
chrIV	404840	YDL027C	C	T	0	0	0	0	0	0	0.5	0	0
chrIV	406980	RTK1	G	T	0	0	0	0.5	0.5	0.5	0	0	0
chrIV	410769	INTERGENIC	G	A	0	0	0	0	0	0	0	0	0.5
chrIV	417402	INTERGENIC	G	A	0	0	0	0	0	0.5	0	0	0
chrIV	418997	OSH2	C	T	0	0	0	0	0	0.5	0	0	0
chrIV	420710	OSH2	G	T	0	0	0	0	0	0	0.5	0	0
chrIV	421173	OSH2	A	G	0	0	0	0	0	0	0	0.5	0.5
chrIV	423197	ERP3	C	T	0	0	0	0	0	0	0	0.5	0.5
chrIV	424545	CDC7	C	T	0	0	0	0	0	0	0	0.5	0.5
chrIV	424952	CDC7	C	T	0	0	0	0	0	0	0	0.5	0.5
chrIV	425118	CDC7	T	A	0	0	0	0	0	0	0	0.5	0.5
chrIV	425378	CDC7	T	C	0	0	0	0	0	0.5	0	0	0
chrIV	426211	TSC13	G	A	0	0	0	0	0	0	0	0	0.5
chrIV	426944	INTERGENIC	A	G	0	0	0	0	0	0	0	0	0.5
chrIV	430739	SLX5	A	T	0	0	0	0.5	0	0	0	0	0
chrIV	432935	YDL009C	G	A	0	0	0	0	0	0	0.5	0	0
chrIV	434020	INTERGENIC	G	T	0	0	0	0	0	0	0.5	0.5	0.5
chrIV	435147	INTERGENIC	T	A	0	0	0	0	0	0.5	0	0	0
chrIV	435720	INTERGENIC	C	T	0	0	0	0	0	0.5	0	0	0
chrIV	446345	MCD1	G	A	0	0	0	0	0	0	0.5	0	0
chrIV	448511	RMD1	G	A	0	0	0	0	0	0	0.5	0	0
chrIV	451292	NTH1	T	A	0	0	0	0	0	0.5	0	0	0
chrIV	452447	NTH1	G	A	0	0	0	0	0	0	0	0.5	0.5
chrIV	453381	YRB1	T	G	0	0	0	0	0	0	0	0.5	0.5
chrIV	454778	INTERGENIC	T	A	0	0	0	0	0	0	0	0	0.5
chrIV	454996	INTERGENIC	T	G	0	0	0	0	0	0	0.5	0	0
chrIV	455901	RAD57	A	T	0	0	0	0.5	0	0	0	0	0
chrIV	456017	RAD57	C	T	0	0	0	0	0	0.5	0	0	0
chrIV	458885	SOK1	A	C	0	0	0	0	0	0	0	0.5	0
chrIV	460350	SOK1	T	A	0	0	0	0	0	0	0.5	0	0
chrIV	461895	TRP1	C	A	0	0	0	0	0	0	0	0.5	0.5
chrIV	461899	TRP1	C	T	0	0	0	0	0	0.5	0	0	0
chrIV	463622	GAL3	G	A	0	0	0	0	0	0.5	0	0	0
chrIV	465343	YDR010C	T	A	0	0	0	0	0	0	0.5	0.5	0.5
chrIV	471610	INTERGENIC	C	T	0	0	0	0	0	0.5	0	0	0
chrIV	472271	RPL4B	A	G	0	0	0	0	0	0.5	0	0	0
chrIV	472998	INTERGENIC	T	A	0	0	0	0	0	0	0.5	0	0
chrIV	480654	KCS1	C	T	0	0	0	0	0	0.5	0	0	0
chrIV	484132	INTERGENIC	G	A	0	0	0	0	0	0.5	0	0	0
chrIV	484665	GCV1	T	A	0	0	0	0	0	0.5	0	0	0
chrIV	488797	tV	T	C	0	0	0	0	0	0.5	0	0	0
chrIV	490790	SES1	C	A	0	0	0	0	0	0.5	0	0	0
chrIV	491103	FYV1	T	C	0	0	0	0	0	0	0	0.5	0
chrIV	491289	FYV1	C	T	0	0	0	0	0	0	0	0.5	0
chrIV	491572	RPS11A	C	T	0	0	0	0	0	0.5	0	0	0
chrIV	493442	YDR026C	G	T	0	0	0	0	0	0.5	0	0	0
chrIV	493683	YDR026C	T	A	0	0	0	0	0	0.5	0	0	0
chrIV	495595	VPS54	A	G	0	0	0	0	0	0	0	0	0.5
chrIV	498805	REG1	T	C	0	0	0	0	0	0.5	0	0	0
chrIV	500368	REG1	G	T	0	0	0	0	0	0	0	0.5	0.5
chrIV	503553	MIC14	A	G	0	0	0	0	0	0.5	0	0	0
chrIV	506411	INTERGENIC	C	T	0	0	0	0	0	0.5	0	0	0
chrIV	507487	INTERGENIC	G	A	0	0	0	0.5	0	0	0	0	0
chrIV	510519	LYS14	G	A	0	0	0	0	0	0.5	0	0	0
chrIV	511848	LYS14	C	T	0	0	0	0	0	0.5	0	0	0
chrIV	512672	INTERGENIC	T	A	0	0	0	0.5	0.5	0.5	0	0	0
chrIV	523222	EHD3	T	A	0	0	0	0	0	0.5	0	0	0
chrIV	524158	EHD3	C	T	0	0	0	0	0	0	0	0.5	0
chrIV	525409	INTERGENIC	C	A	0	0	0	0	0	0	0.5	0	0
chrIV	525593	KRS1	G	A	0	0	0	0.5	0.5	0.5	0.5	0.5	0.5
chrIV	542732	NRG1	A	G	0	0	0	0	0	0	0	0.5	0
chrIV	543878	INTERGENIC	A	T	0	0	0	0	0	0	0.5	0.5	0.5
chrIV	546333	INTERGENIC	A	G	0	0	0	0	0	0	0	0	0.5
chrIV	546799	HEM13	G	T	0	0	0	0	0	0.5	0	0	0
chrIV	548411	INTERGENIC	C	A	0	0	0	0	0	0	0.5	0	0
chrIV	549195	BAP3	A	T	0	0	0	0.5	0.5	0.5	0	0	0
chrIV	550571	BAP3	T	A	0	0	0	0	0	0	0.5	0	0
chrIV	555493	INTERGENIC	A	G	0	0	0	0	0	0.5	0	0	0
chrIV	557684	DET1	T	C	0	0	0	0	0	0.5	0	0	0
chrIV	557765	DET1	G	A	0	0	0	0	0	0.5	0	0	0
chrIV	557835	DET1	C	A	0	0	0	0	0	0.5	0	0	0
chrIV	559558	DBF4	T	C	0	0	0	0	0	0.5	0	0	0
chrIV	559769	DBF4	T	C	0	0	0	0	0	0.5	0	0	0
chrIV	560184	DBF4	T	A	0	0	0	0	0	0	0.5	0	0
chrIV	560233	DBF4	A	T	0	0	0	0	0	0	0.5	0	0
chrIV	560382	DBF4	C	T	0	0	0	0.5	0	0	0	0	0
chrIV	563706	PST1	T	C	0	0	0	0	0	0.5	0	0	0
chrIV	567908	TGL2	T	C	0	0	0	0	0	0.5	0	0	0
chrIV	570433	INTERGENIC	T	C	0	0	0	0	0	0.5	0	0	0
chrIV	571207	MAK21	G	A	0	0	0	0	0	0	0	0.5	0
chrIV	575685	YDR061W	C	T	0	0	0	0	0	0	0.5	0	0
chrIV	581219	RRG1	G	A	0	0	0	0	0	0.5	0	0	0
chrIV	581378	RRG1	C	T	0	0	0	0.5	0	0	0	0	0
chrIV	582359	RTR2	T	A	0	0	0	0	0	0	0	0	0.5
chrIV	584828	INTERGENIC	C	A	0	0	0	0	0	0	0.5	0	0
chrIV	585410	DOA4	G	A	0	0	0	0	0	0	0	0.5	0.5
chrIV	588551	INTERGENIC	T	A	0	0	0	0.5	0.5	0.5	0.5	0.5	0.5
chrIV	590762	IPT1	T	A	0	0	0	0	0	0	0.5	0	0
chrIV	591975	INTERGENIC	G	A	0	0	0	0	0	0	0	0.5	0.5
chrIV	592296	INTERGENIC	C	A	0	0	0	0	0	0.5	0	0	0
chrIV	593220	INTERGENIC	C	A	0	0	0	0	0	0.5	0	0	0
chrIV	594359	TPS2	G	A	0	0	0	0	0	0	0.5	0	0
chrIV	594494	TPS2	G	A	0	0	0	0	0	0.5	0	0	0
chrIV	597498	PPH3	C	T	0	0	0	0	0	0.5	0	0	0
chrIV	599842	INTERGENIC	G	A	0	0	0	0	0	0.5	0	0	0
chrIV	604845	VPS41	G	A	0	0	0	0	0	0	0.5	0	0
chrIV	608287	PDC2	C	A	0	0	0	0.5	0.5	0.5	0	0	0
chrIV	608319	PDC2	C	A	0	0	0	0	0	0.5	0	0	0
chrIV	609476	PDC2	A	T	0	0	0	0	0	0	0	0.5	0.5
chrIV	611803	STN1	A	T	0	0	0	0.5	0.5	0.5	0.5	0.5	0.5
chrIV	612239	RRP8	A	G	0	0	0	0	0	0	0	0	0.5
chrIV	612884	RRP8	G	A	0	0	0	0	0	0	0	0.5	0
chrIV	613546	TVP23	A	G	0	0	0	0	0	0	0	0.5	0
chrIV	616033	AFR1	C	T	0	0	0	0	0	0	0	0	0.5
chrIV	616463	INTERGENIC	A	T	0	0	0	0.5	0.5	0.5	0.5	0.5	0.5
chrIV	619220	SLU7	C	T	0	0	0	0	0	0	0.5	0	0
chrIV	620714	INTERGENIC	G	A	0	0	0	0	0	0.5	0	0	0
chrIV	621236	INTERGENIC	A	T	0	0	0	0.5	0.5	0.5	0	0	0
chrIV	624048	YDR089W	A	T	0	0	0	0	0	0	0	0.5	0.5
chrIV	624974	INTERGENIC	C	T	0	0	0	0	0	0	0.5	0	0
chrIV	625888	YDR090C	C	T	0	0	0	0	0.5	0.5	0	0	0
chrIV	628976	INTERGENIC	G	A	0	0	0	0	0	0	0	0.5	0.5
chrIV	630463	UBC13	C	A	0	0	0	0	0	0.5	0	0	0
chrIV	630991	INTERGENIC	A	T	0	0	0	0	0	0.5	0	0	0
chrIV	633993	DNF2	A	T	0	0	0	0	0	0	0	0.5	0.5
chrIV	634921	DNF2	A	T	0	0	0	0	0	0.5	0	0	0
chrIV	635052	DNF2	G	A	0	0	0	0.5	0.5	0.5	0.5	0.5	0.5
chrIV	641213	MSH6	T	C	0	0	0	0	0	0.5	0	0	0
chrIV	652521	INTERGENIC	G	A	0	0	0	0	0	0	0	0.5	0.5
chrIV	654059	BMH2	G	A	0	0	0	0.5	0.5	0.5	0	0	0
chrIV	656161	ARX1	G	A	0	0	0	0	0	0.5	0	0	0
chrIV	657174	ARX1	G	T	0	0	0	0	0	0	0	0.5	0.5
chrIV	659072	STE5	A	T	0	0	0	0	0	0	0.5	0	0
chrIV	660032	STE5	G	A	0	0	0	0	0	0	0	0.5	0
chrIV	660095	STE5	G	A	0	0	0	0	0	0	0.5	0	0
chrIV	661300	SPO71	C	T	0	0	0	0	0	0	0.5	0.5	0.5
chrIV	663392	SPO71	C	A	0	0	0	0.5	0.5	0.5	0	0	0
chrIV	663696	SPO71	C	T	0	0	0	0	0	0	0	0.5	0.5
chrIV	664181	SPO71	G	A	0	0	0	0	0	0	0	0.5	0.5
chrIV	664183	SPO71	G	A	0	0	0	0	0	0.5	0	0	0
chrIV	664608	SPO71	T	A	0	0	0	0	0	0.5	0	0	0
chrIV	666764	TMS1	C	T	0	0	0	0	0.5	0.5	0	0	0
chrIV	667130	ARP10	G	C	0	0	0	0	0	0	0.5	0.5	0.5
chrIV	667309	ARP10	G	A	0	0	0	0	0	0	0.5	0	0
chrIV	667993	INTERGENIC	A	T	0	0	0	0	0	0	0.5	0.5	0.5
chrIV	668037	tI	C	T	0	0	0	0	0	0	0	0.5	0.5
chrIV	670913	TMN2	C	T	0	0	0	0	0	0.5	0	0	0
chrIV	671250	INTERGENIC	G	T	0	0	0	0.5	0.5	0.5	0.5	0.5	0.5
chrIV	673879	YDR109C	A	T	0	0	0	0	0	0.5	0	0	0
chrIV	675903	INTERGENIC	C	T	0	0	0	0	0	0.5	0	0	0
chrIV	676224	FOB1	A	G	0	0	0	0	0.5	0.5	0	0	0
chrIV	676457	FOB1	A	T	0	0	0	0	0	0	0	0.5	0.5
chrIV	676827	FOB1	T	A	0	0	0	0	0	0	0.5	0	0
chrIV	678346	ALT2	T	A	0	0	0	0	0	0.5	0	0	0
chrIV	680865	PDS1	A	T	0	0	0	0	0	0.5	0	0	0
chrIV	680951	PDS1	G	T	0	0	0	0	0	0.5	0	0	0
chrIV	680957	PDS1	C	T	0	0	0	0	0	0.5	0	0	0
chrIV	681714	INTERGENIC	C	T	0	0	0	0	0	0.5	0	0	0
chrIV	686197	APC4	G	T	0	0	0	0	0	0	0.5	0	0
chrIV	688307	VBA4	C	T	0	0	0	0	0	0.5	0	0	0
chrIV	690135	VBA4	A	G	0	0	0	0	0	0.5	0	0	0
chrIV	691208	YDR119W-A	A	T	0	0	0	0.5	0.5	0.5	0	0	0
chrIV	691555	TRM1	A	T	0	0	0	0.5	0.5	0.5	0	0	0
chrIV	691795	TRM1	C	T	0	0	0	0	0	0.5	0	0	0
chrIV	693282	INTERGENIC	G	T	0	0	0	0	0	0.5	0	0	0
chrIV	693591	DPB4	C	T	0	0	0	0	0	0.5	0	0	0
chrIV	694529	INTERGENIC	C	A	0	0	0	0	0	0	0.5	0	0
chrIV	695540	KIN1	A	T	0	0	0	0	0	0	0.5	0	0
chrIV	695691	KIN1	G	A	0	0	0	0	0	0	0	0.5	0.5
chrIV	695788	KIN1	T	A	0	0	0	0.5	0.5	0.5	0	0	0
chrIV	696842	KIN1	C	T	0	0	0	0	0	0	0	0.5	0
chrIV	696853	KIN1	A	T	0	0	0	0	0	0	0.5	0	0
chrIV	698866	INO2	C	T	0	0	0	0	0	0	0.5	0	0
chrIV	700704	YDR124W	T	C	0	0	0	0	0	0	0	0	0.5
chrIV	705635	ARO1	T	C	0	0	0	0	0	0.5	0	0	0
chrIV	708952	ARO1	A	G	0	0	0	0	0	0	0	0.5	0
chrIV	711652	MTC5	G	T	0	0	0	0	0	0	0.5	0	0
chrIV	713196	INTERGENIC	G	A	0	0	0	0	0	0	0	0.5	0
chrIV	713987	SAC6	G	A	0	0	0	0	0	0	0	0.5	0.5
chrIV	716845	YDR131C	C	T	0	0	0	0	0	0.5	0	0	0
chrIV	719488	YDR132C	A	T	0	0	0	0.5	0.5	0.5	0.5	0.5	0.5
chrIV	721215	YDR134C	A	T	0	0	0	0	0	0	0	0.5	0.5
chrIV	721899	INTERGENIC	G	A	0	0	0	0	0	0.5	0	0	0
chrIV	722030	INTERGENIC	T	G	0	0	0	0.5	0	0	0	0	0
chrIV	723614	YCF1	G	A	0	0	0	0	0	0	0	0.5	0
chrIV	723979	YCF1	A	T	0	0	0	0	0	0	0.5	0	0
chrIV	725948	YCF1	T	A	0	0	0	0.5	0	0	0	0	0
chrIV	726486	YCF1	C	T	0	0	0	0	0	0.5	0	0	0
chrIV	726518	YCF1	C	T	0	0	0	0	0	0.5	0	0	0
chrIV	729247	RGP1	C	T	0	0	0	0	0	0	0.5	0	0
chrIV	729480	RGP1	G	T	0	0	0	0	0	0.5	0	0	0
chrIV	729756	RGP1	G	A	0	0	0	0	0	0	0	0.5	0.5
chrIV	730013	RGP1	A	T	0	0	0	0	0	0.5	0	0	0
chrIV	731318	HPR1	C	T	0	0	0	0	0	0	0.5	0	0
chrIV	731405	HPR1	C	T	0	0	0	0	0	0.5	0	0	0
chrIV	731603	HPR1	A	G	0	0	0	0	0	0.5	0	0	0
chrIV	734895	INTERGENIC	C	T	0	0	0	0	0	0	0	0	0.5
chrIV	736988	DOP1	C	T	0	0	0	0	0	0	0	0.5	0
chrIV	739478	DOP1	C	T	0	0	0	0	0	0	0	0.5	0.5
chrIV	745239	MKC7	G	A	0	0	0	0	0	0	0	0	0.5
chrIV	755776	YDR149C	G	T	0	0	0	0	0	0	0	0.5	0
chrIV	764046	INTERGENIC	T	A	0	0	0	0	0	0	0	0.5	0
chrIV	766883	ENT5	T	A	0	0	0	0	0	0	0	0.5	0
chrIV	767608	ENT5	C	A	0	0	0	0.5	0.5	0.5	0	0	0
chrIV	768341	INTERGENIC	A	T	0	0	0	0	0	0	0.5	0	0
chrIV	770624	HOM2	G	A	0	0	0	0.5	0.5	0.5	0	0	0
chrIV	773131	SAC3	A	G	0	0	0	0.5	0.5	0.5	0	0	0
chrIV	774356	SAC3	G	A	0	0	0	0.5	0.5	0.5	0	0	0
chrIV	774384	SAC3	A	C	0	0	0	0	0	0	0.5	0	0
chrIV	774818	SAC3	T	C	0	0	0	0.5	0.5	0.5	0	0	0
chrIV	775855	INTERGENIC	C	A	0	0	0	0	0	0	0	0.5	0.5
chrIV	776704	SSY1	T	G	0	0	0	0.5	0.5	0.5	0.5	0.5	0.5
chrIV	776777	SSY1	T	A	0	0	0	0	0.5	0	0	0	0
chrIV	776892	SSY1	C	T	0	0	0	0	0	0.5	0	0	0
chrIV	777069	SSY1	T	C	0	0	0	0.5	0	0	0	0	0
chrIV	777073	SSY1	G	T	0	0	0	0	0	0.5	0	0	0
chrIV	778581	SSY1	A	T	0	0	0	0.5	0.5	0.5	0	0	0
chrIV	780164	YDR161W	A	T	0	0	0	0	0.5	0	0	0	0
chrIV	781704	CWC15	G	A	0	0	0	0.5	0	0	0	0	0
chrIV	781709	CWC15	A	T	0	0	0	0	0	0.5	0	0	0
chrIV	782634	SEC1	G	A	0	0	0	0	0	0.5	0	0	0
chrIV	782928	SEC1	T	A	0	0	0	0	0	0	0	0	0.5
chrIV	783955	SEC1	A	T	0	0	0	0.5	0.5	0.5	0.5	0.5	0.5
chrIV	784883	TRM82	C	T	0	0	0	0.5	0	0	0	0	0
chrIV	786708	SEC5	G	T	0	0	0	0	0	0.5	0	0	0
chrIV	788014	SEC5	A	T	0	0	0	0	0.5	0	0	0	0
chrIV	788137	SEC5	A	T	0	0	0	0	0	0	0	0.5	0.5
chrIV	789595	TAF10	G	A	0	0	0	0	0	0	0.5	0	0
chrIV	789826	TAF10	G	T	0	0	0	0	0	0	0	0.5	0.5
chrIV	790153	INTERGENIC	A	G	0	0	0	0	0	0	0	0.5	0
chrIV	792021	INTERGENIC	C	A	0	0	0	0	0	0.5	0	0	0
chrIV	793695	STB3	C	T	0	0	0	0	0	0	0	0.5	0.5
chrIV	795724	INTERGENIC	A	T	0	0	0	0	0	0	0.5	0	0
chrIV	797534	SEC7	G	T	0	0	0	0	0	0.5	0	0	0
chrIV	797744	SEC7	C	T	0	0	0	0	0	0	0	0.5	0
chrIV	798801	SEC7	C	T	0	0	0	0	0	0	0.5	0	0
chrIV	799780	SEC7	C	T	0	0	0	0.5	0.5	0.5	0	0	0
chrIV	799837	SEC7	A	T	0	0	0	0	0	0	0	0.5	0.5
chrIV	801431	SEC7	G	A	0	0	0	0	0	0	0	0.5	0.5
chrIV	802154	SEC7	A	T	0	0	0	0.5	0.5	0.5	0	0	0
chrIV	806438	INTERGENIC	C	T	0	0	0	0	0	0.5	0	0	0
chrIV	806639	HSP42	T	A	0	0	0	0	0	0	0	0.5	0.5
chrIV	808754	SUP35	T	A	0	0	0	0	0	0.5	0	0	0
chrIV	809377	SUP35	G	A	0	0	0	0	0	0	0	0.5	0
chrIV	810132	SUP35	G	A	0	0	0	0	0	0	0.5	0	0
chrIV	811091	ARG82	T	A	0	0	0	0	0	0	0.5	0	0
chrIV	812029	INTERGENIC	T	C	0	0	0	0	0	0.5	0	0	0
chrIV	813168	INTERGENIC	C	A	0	0	0	0	0	0.5	0	0	0
chrIV	815572	NGG1	C	T	0	0	0	0	0	0	0.5	0	0
chrIV	815892	NGG1	G	A	0	0	0	0	0	0	0.5	0.5	0.5
chrIV	816544	NGG1	A	T	0	0	0	0	0	0.5	0	0	0
chrIV	816567	INTERGENIC	C	T	0	0	0	0	0	0.5	0	0	0
chrIV	820763	YDR179W-A	G	A	0	0	0	0	0	0.5	0	0	0
chrIV	821029	INTERGENIC	A	T	0	0	0	0	0	0.5	0	0	0
chrIV	821339	SCC2	A	T	0	0	0	0	0	0.5	0	0	0
chrIV	821341	SCC2	A	T	0	0	0	0	0	0.5	0	0	0
chrIV	821852	SCC2	T	C	0	0	0	0.5	0.5	0.5	0	0	0
chrIV	822568	SCC2	C	A	0	0	0	0	0	0	0	0.5	0
chrIV	823284	SCC2	G	A	0	0	0	0	0	0.5	0	0	0
chrIV	823737	SCC2	C	T	0	0	0	0	0	0.5	0	0	0
chrIV	823881	SCC2	T	A	0	0	0	0.5	0	0	0	0	0
chrIV	824192	SCC2	T	A	0	0	0	0	0	0.5	0.5	0.5	0.5
chrIV	824192	SCC2	T	C	0	0	0	0	0	0.5	0.5	0.5	0.5
chrIV	824196	SCC2	T	A	0	0	0	0.5	0	0	0	0	0
chrIV	825848	INTERGENIC	T	A	0	0	0	0	0	0	0	0.5	0.5
chrIV	826174	SAS4	T	A	0	0	0	0.5	0	0	0	0	0
chrIV	826262	SAS4	A	T	0	0	0	0	0	0.5	0	0	0
chrIV	826725	SAS4	A	T	0	0	0	0	0	0	0	0.5	0
chrIV	826755	SAS4	G	T	0	0	0	0.5	0	0	0	0	0
chrIV	827576	INTERGENIC	G	A	0	0	0	0	0	0.5	0	0	0
chrIV	830132	PLP1	A	C	0	0	0	0	0	0	0.5	0	0
chrIV	830344	INTERGENIC	A	T	0	0	0	0.5	0.5	0.5	0	0	0
chrIV	832551	INTERGENIC	C	T	0	0	0	0	0	0	0.5	0	0
chrIV	833465	YDR186C	A	G	0	0	0	0	0	0	0	0.5	0
chrIV	834635	YDR186C	A	G	0	0	0	0	0	0.5	0	0	0
chrIV	834810	YDR186C	T	A	0	0	0	0	0	0.5	0	0	0
chrIV	835594	INTERGENIC	C	T	0	0	0	0	0	0.5	0	0	0
chrIV	836074	INTERGENIC	C	T	0	0	0	0	0	0.5	0	0	0
chrIV	836595	CCT6	G	A	0	0	0	0.5	0	0	0	0	0
chrIV	837097	CCT6	C	T	0	0	0	0.5	0.5	0.5	0.5	0.5	0.5
chrIV	837549	CCT6	A	T	0	0	0	0.5	0.5	0.5	0.5	0.5	0.5
chrIV	838253	INTERGENIC	A	C	0	0	0	0	0	0.5	0	0	0
chrIV	838802	SLY1	G	A	0	0	0	0.5	0.5	0.5	0	0	0
chrIV	838958	SLY1	A	T	0	0	0	0	0	0	0.5	0	0
chrIV	839359	SLY1	C	T	0	0	0	0.5	0	0	0	0	0
chrIV	840490	INTERGENIC	A	C	0	0	0	0.5	0.5	0.5	0	0	0
chrIV	840919	RVB1	C	T	0	0	0	0	0	0.5	0	0	0
chrIV	842815	HST4	G	A	0	0	0	0	0	0	0.5	0	0
chrIV	843889	NUP42	G	A	0	0	0	0	0	0.5	0	0	0
chrIV	844674	YDR193W	G	A	0	0	0	0	0	0	0	0	0.5
chrIV	845784	INTERGENIC	T	A	0	0	0	0	0	0	0	0.5	0.5
chrIV	845923	INTERGENIC	C	T	0	0	0	0	0	0	0	0.5	0
chrIV	846791	MSS116	T	A	0	0	0	0.5	0	0	0	0	0
chrIV	847187	MSS116	A	T	0	0	0	0	0	0.5	0	0	0
chrIV	848004	INTERGENIC	C	T	0	0	0	0	0	0	0.5	0	0
chrIV	848273	INTERGENIC	A	T	0	0	0	0	0	0	0.5	0	0
chrIV	856354	SPC19	A	T	0	0	0	0	0	0.5	0	0	0
chrIV	856361	SPC19	A	T	0	0	0	0	0	0	0.5	0	0
chrIV	861277	MSC2	T	A	0	0	0	0	0	0.5	0	0	0
chrIV	862875	EBS1	G	A	0	0	0	0	0	0	0	0	0.5
chrIV	863360	EBS1	A	T	0	0	0	0	0	0	0.5	0	0
chrIV	865588	UME6	A	G	0	0	0	0	0	0	0	0.5	0
chrIV	868854	MSS4	G	A	0	0	0	0	0	0	0.5	0.5	0.5
chrIV	869101	MSS4	A	G	0	0	0	0.5	0.5	0.5	0	0	0
chrIV	886218	GCD6	A	T	0	0	0	0	0	0	0.5	0.5	0.5
chrIV	886488	GCD6	A	T	0	0	0	0	0	0	0	0.5	0.5
chrIV	888358	TCP1	G	A	0	0	0	0	0	0.5	0	0	0
chrIV	898457	ADR1	G	A	0	0	0	0	0	0	0.5	0	0
chrIV	900964	RAD9	A	G	0	0	0	0	0	0.5	0	0	0
chrIV	902843	RAD9	A	G	0	0	0	0	0	0	0	0.5	0
chrIV	906917	INTERGENIC	C	A	0	0	0	0	0	0.5	0	0	0
chrIV	909282	GTB1	C	T	0	0	0	0	0	0.5	0	0	0
chrIV	910068	YDR222W	C	T	0	0	0	0	0	0	0.5	0	0
chrIV	912514	CRF1	C	T	0	0	0	0	0	0	0	0	0.5
chrIV	913572	INTERGENIC	A	T	0	0	0	0.5	0.5	0.5	0.5	0.5	0.5
chrIV	914207	INTERGENIC	T	G	0	0	0	0	0	0.5	0	0	0
chrIV	915653	HTA1	G	A	0	0	0	0	0	0.5	0	0	0
chrIV	916989	ADK1	T	A	0	0	0	0	0	0	0.5	0	0
chrIV	920976	SIR4	C	T	0	0	0	0	0	0.5	0	0	0
chrIV	926688	COX20	T	A	0	0	0	0	0	0	0	0.5	0.5
chrIV	930766	INTERGENIC	C	A	0	0	0	0	0	0	0	0.5	0.5
chrIV	936510	INTERGENIC	G	A	0	0	0	0	0	0.5	0	0	0
chrIV	937332	MRPL7	G	A	0	0	0	0	0	0.5	0	0	0
chrIV	940697	SEC26	T	A	0	0	0	0	0	0.5	0	0	0
chrIV	940763	SEC26	C	T	0	0	0	0	0	0.5	0	0	0
chrIV	942351	YDR239C	T	A	0	0	0	0	0	0.5	0	0	0
chrIV	944079	SNU56	A	T	0	0	0	0	0	0.5	0	0	0
chrIV	946431	INTERGENIC	G	A	0	0	0	0.5	0.5	0.5	0.5	0.5	0.5
chrIV	949520	PRP28	G	A	0	0	0	0	0	0	0.5	0	0
chrIV	958071	YDR248C	T	A	0	0	0	0	0	0.5	0	0	0
chrIV	959736	YDR249C	G	A	0	0	0	0	0	0.5	0	0	0
chrIV	960647	PAM1	G	A	0	0	0	0	0	0	0	0	0.5
chrIV	963726	BTT1	C	T	0	0	0	0	0	0.5	0	0	0
chrIV	963771	BTT1	T	A	0	0	0	0.5	0.5	0.5	0.5	0.5	0.5
chrIV	965702	CHL4	G	T	0	0	0	0	0	0.5	0	0	0
chrIV	966838	RMD5	T	A	0	0	0	0	0	0	0.5	0	0
chrIV	969351	CTA1	A	T	0	0	0	0.5	0.5	0.5	0	0	0
chrIV	971172	RKM4	C	T	0	0	0	0	0	0	0.5	0.5	0.5
chrIV	971560	INTERGENIC	G	A	0	0	0	0	0	0	0	0	0.5
chrIV	973418	HSP78	G	A	0	0	0	0	0	0.5	0	0	0
chrIV	973438	HSP78	T	A	0	0	0	0	0	0	0.5	0	0
chrIV	973871	HSP78	C	T	0	0	0	0	0	0.5	0	0	0
chrIV	973883	HSP78	C	A	0	0	0	0	0	0.5	0	0	0
chrIV	975101	YAP6	C	A	0	0	0	0	0	0.5	0	0	0
chrIV	975590	YAP6	T	A	0	0	0	0	0	0	0	0.5	0.5
chrIV	976826	SWM1	T	A	0	0	0	0	0	0	0.5	0	0
chrIV	977569	EXG2	G	A	0	0	0	0	0	0	0.5	0	0
chrIV	977990	EXG2	G	T	0	0	0	0	0	0.5	0	0	0
chrIV	993764	YDR262W	C	T	0	0	0	0	0	0.5	0	0	0
chrIV	996300	AKR1	T	A	0	0	0	0.5	0.5	0.5	0	0	0
chrIV	996851	AKR1	A	T	0	0	0	0	0	0	0	0.5	0.5
chrIV	1005800	YDR269C	C	T	0	0	0	0	0	0	0	0.5	0
chrIV	1007977	CCC2	A	T	0	0	0	0	0	0	0.5	0	0
chrIV	1010947	DON1	A	G	0	0	0	0	0	0	0	0.5	0.5
chrIV	1010993	DON1	A	T	0	0	0	0.5	0.5	0.5	0	0	0
chrIV	1015380	MTH1	C	T	0	0	0	0	0	0	0.5	0	0
chrIV	1018198	INTERGENIC	C	T	0	0	0	0	0	0	0	0.5	0.5
chrIV	1018564	INTERGENIC	C	T	0	0	0	0	0	0	0.5	0	0
chrIV	1018739	INTERGENIC	T	A	0	0	0	0	0.5	0	0	0	0
chrIV	1024194	YDR282C	G	A	0	0	0	0	0	0.5	0	0	0
chrIV	1025459	GCN2	C	T	0	0	0	0	0	0	0	0.5	0.5
chrIV	1026405	GCN2	G	A	0	0	0	0	0	0	0.5	0	0
chrIV	1028797	GCN2	G	A	0	0	0	0.5	0.5	0.5	0	0	0
chrIV	1029041	GCN2	C	T	0	0	0	0	0	0	0.5	0	0
chrIV	1029646	GCN2	T	A	0	0	0	0.5	0.5	0.5	0.5	0.5	0.5
chrIV	1031512	INTERGENIC	A	T	0	0	0	0	0	0.5	0	0	0
chrIV	1035383	YDR286C	G	T	0	0	0	0	0	0	0.5	0	0
chrIV	1037439	NSE3	A	C	0	0	0	0	0	0	0.5	0	0
chrIV	1040276	HRQ1	G	A	0	0	0	0	0	0.5	0	0	0
chrIV	1040409	HRQ1	A	T	0	0	0	0	0	0	0.5	0	0
chrIV	1042730	HRQ1	G	A	0	0	0	0	0	0	0	0	0.5
chrIV	1044480	SRP101	A	T	0	0	0	0	0	0	0.5	0.5	0.5
chrIV	1049102	SSD1	C	T	0	0	0	0	0	0	0	0.5	0
chrIV	1049538	INTERGENIC	G	A	0	0	0	0	0	0.5	0	0	0
chrIV	1049556	INTERGENIC	T	C	0	0	0	0	0	0.5	0	0	0
chrIV	1049837	INTERGENIC	G	T	0	0	0	0	0	0.5	0	0	0
chrIV	1050213	INTERGENIC	A	T	0	0	0	0	0	0	0.5	0	0
chrIV	1051570	DPL1	A	T	0	0	0	0	0	0	0.5	0	0
chrIV	1054785	INTERGENIC	C	T	0	0	0	0	0	0.5	0	0	0
chrIV	1058424	ATP5	C	T	0	0	0	0.5	0.5	0.5	0.5	0.5	0.5
chrIV	1058444	ATP5	T	G	0	0	0	0	0	0	0.5	0	0
chrIV	1058816	INTERGENIC	A	G	0	0	0	0.5	0.5	0.5	0	0	0
chrIV	1061589	PRO1	G	A	0	0	0	0	0	0.5	0	0	0
chrIV	1062961	INTERGENIC	T	C	0	0	0	0	0	0.5	0	0	0
chrIV	1064207	CFT1	C	T	0	0	0	0	0	0	0	0.5	0
chrIV	1065060	CFT1	G	A	0	0	0	0	0	0	0.5	0	0
chrIV	1067706	INTERGENIC	G	A	0	0	0	0	0	0	0	0.5	0.5
chrIV	1069474	RSC3	C	A	0	0	0	0	0	0.5	0	0	0
chrIV	1070732	RSC3	G	A	0	0	0	0	0	0.5	0	0	0
chrIV	1074865	YDR306C	C	A	0	0	0	0	0	0.5	0	0	0
chrIV	1077310	YDR307W	T	A	0	0	0	0	0	0	0	0.5	0
chrIV	1080600	INTERGENIC	G	A	0	0	0	0	0	0.5	0	0	0
chrIV	1080651	INTERGENIC	C	T	0	0	0	0	0	0	0.5	0	0
chrIV	1081305	SUM1	T	A	0	0	0	0	0	0.5	0	0	0
chrIV	1082368	SUM1	C	T	0	0	0	0.5	0.5	0.5	0	0	0
chrIV	1083897	SUM1	T	C	0	0	0	0	0	0.5	0	0	0
chrIV	1084177	SUM1	T	A	0	0	0	0	0	0.5	0	0	0
chrIV	1086096	TFB1	G	A	0	0	0	0	0	0	0.5	0	0
chrIV	1086424	TFB1	G	A	0	0	0	0	0	0	0	0.5	0.5
chrIV	1086822	TFB1	G	A	0	0	0	0	0	0.5	0	0	0
chrIV	1088425	SSF2	C	T	0	0	0	0	0	0	0.5	0	0
chrIV	1103460	INTERGENIC	G	T	0	0	0	0	0	0	0.5	0	0
chrIV	1103509	INTERGENIC	G	A	0	0	0	0	0	0.5	0	0	0
chrIV	1104050	MCM21	G	T	0	0	0	0	0	0	0	0	0.5
chrIV	1106398	SWA2	C	A	0	0	0	0	0	0	0	0.5	0
chrIV	1106680	SWA2	A	G	0	0	0	0	0	0	0	0	0.5
chrIV	1106706	SWA2	A	T	0	0	0	0	0.5	0	0	0	0
chrIV	1108086	SWA2	C	T	0	0	0	0	0	0.5	0	0	0
chrIV	1109026	ASP1	G	T	0	0	0	0.5	0.5	0.5	0	0	0
chrIV	1109197	ASP1	G	A	0	0	0	0.5	0.5	0.5	0	0	0
chrIV	1109735	ASP1	C	T	0	0	0	0	0	0	0.5	0	0
chrIV	1111204	MRPL35	C	T	0	0	0	0	0	0.5	0	0	0
chrIV	1112032	TIM11	C	T	0	0	0	0	0	0	0	0.5	0
chrIV	1112122	TIM11	G	T	0	0	0	0	0	0	0	0	0.5
chrIV	1115126	UTP4	G	T	0	0	0	0	0	0.5	0	0	0
chrIV	1115964	UTP4	A	T	0	0	0	0	0	0	0.5	0.5	0.5
chrIV	1116783	INTERGENIC	A	T	0	0	0	0	0	0	0	0.5	0
chrIV	1118025	YCG1	T	C	0	0	0	0	0	0	0.5	0	0
chrIV	1122362	YSP2	A	T	0	0	0	0	0	0	0	0.5	0.5
chrIV	1123654	YSP2	G	T	0	0	0	0	0	0.5	0	0	0
chrIV	1123689	YSP2	C	T	0	0	0	0	0	0	0	0.5	0.5
chrIV	1124616	YSP2	G	T	0	0	0	0	0	0.5	0	0	0
chrIV	1127215	PEX3	C	T	0	0	0	0	0	0	0	0.5	0.5
chrIV	1129244	UBX5	C	T	0	0	0	0	0	0.5	0	0	0
chrIV	1131408	IRC3	T	A	0	0	0	0	0	0	0.5	0	0
chrIV	1133826	YDR333C	C	T	0	0	0	0	0	0	0.5	0.5	0.5
chrIV	1135837	INTERGENIC	A	G	0	0	0	0	0	0	0	0	0.5
chrIV	1136655	SWR1	C	T	0	0	0	0	0	0.5	0	0	0
chrIV	1137836	SWR1	A	T	0	0	0	0	0	0	0.5	0	0
chrIV	1142620	MSN5	G	A	0	0	0	0	0	0	0.5	0	0
chrIV	1143246	MSN5	A	T	0	0	0	0	0	0	0.5	0	0
chrIV	1145673	YDR336W	T	A	0	0	0	0	0	0	0.5	0	0
chrIV	1163260	HXT3	A	T	0	0	0	0	0	0	0.5	0	0
chrIV	1164550	HXT3	A	G	0	0	0	0	0	0.5	0	0	0
chrIV	1165818	INTERGENIC	C	T	0	0	0	0	0	0	0.5	0	0
chrIV	1168141	SVF1	A	T	0	0	0	0	0	0	0	0.5	0.5
chrIV	1168183	SVF1	T	A	0	0	0	0	0	0	0.5	0	0
chrIV	1168857	INTERGENIC	C	T	0	0	0	0	0	0.5	0	0	0
chrIV	1169489	MRP1	G	T	0	0	0	0	0	0.5	0	0	0
chrIV	1170883	YDR348C	G	A	0	0	0	0	0	0.5	0	0	0
chrIV	1172855	YPS7	T	A	0	0	0	0	0	0	0.5	0	0
chrIV	1178177	INTERGENIC	C	A	0	0	0	0.5	0.5	0.5	0	0	0
chrIV	1180248	SBE2	T	A	0	0	0	0	0	0.5	0	0	0
chrIV	1180952	SBE2	A	C	0	0	0	0	0	0	0	0.5	0.5
chrIV	1184533	INTERGENIC	G	A	0	0	0	0	0	0	0	0	0.5
chrIV	1186794	SPC110	G	A	0	0	0	0	0	0.5	0	0	0
chrIV	1187873	SPC110	G	A	0	0	0	0	0	0	0	0	0.5
chrIV	1191223	GGA1	C	A	0	0	0	0	0	0	0	0.5	0.5
chrIV	1193280	EAF1	T	C	0	0	0	0.5	0	0	0	0	0
chrIV	1193723	EAF1	C	T	0	0	0	0	0	0	0.5	0	0
chrIV	1193804	EAF1	T	A	0	0	0	0.5	0.5	0.5	0	0	0
chrIV	1196216	BCP1	T	A	0	0	0	0	0	0	0	0.5	0.5
chrIV	1199329	ESC2	G	A	0	0	0	0	0	0	0.5	0	0
chrIV	1204178	CDC40	T	A	0	0	0	0.5	0.5	0.5	0.5	0.5	0.5
chrIV	1216183	XRS2	C	G	0	0.5	0	0	0	0	0	0	0
chrIV	1217084	XRS2	C	T	0	0	0	0	0	0.5	0	0	0
chrIV	1218612	YDR370C	C	T	0	0	0	0	0	0	0.5	0.5	0.5
chrIV	1220114	CTS2	A	T	0	0	0	0	0	0	0.5	0	0
chrIV	1220840	CTS2	A	T	0	0	0	0	0	0	0	0.5	0.5
chrIV	1221607	VPS74	C	T	0	0	0	0	0	0	0	0.5	0.5
chrIV	1221747	VPS74	T	A	0	0	0	0	0	0	0.5	0.5	0.5
chrIV	1221819	VPS74	T	A	0	0	0	0.5	0.5	0.5	0	0	0
chrIV	1222236	INTERGENIC	C	T	0	0	0	0.5	0.5	0.5	0	0	0
chrIV	1227841	ARH1	T	A	0	0	0	0.5	0.5	0.5	0.5	0.5	0.5
chrIV	1228495	INTERGENIC	A	G	0	0	0	0	0	0.5	0	0	0
chrIV	1239257	INTERGENIC	G	T	0	0	0	0	0	0	0.5	0	0
chrIV	1240403	NKP1	A	T	0	0	0	0.5	0.5	0.5	0.5	0.5	0.5
chrIV	1241260	ATO3	T	A	0	0	0	0	0	0	0	0	0.5
chrIV	1241417	ATO3	C	T	0	0	0	0	0	0.5	0	0	0
chrIV	1241542	ATO3	T	A	0	0	0	0	0	0	0.5	0	0
chrIV	1245368	EFT2	T	A	0	0	0	0	0	0.5	0	0	0
chrIV	1248533	YDR387C	C	A	0	0	0	0	0	0	0	0.5	0.5
chrIV	1249846	INTERGENIC	T	A	0	0	0	0	0	0	0.5	0	0
chrIV	1250287	RVS167	T	A	0	0	0	0.5	0	0	0	0	0
chrIV	1253233	SAC7	T	A	0	0	0	0	0	0	0.5	0	0
chrIV	1255866	UBA2	T	A	0	0	0	0	0	0.5	0	0	0
chrIV	1255904	UBA2	T	C	0	0	0	0.5	0	0	0	0	0
chrIV	1256837	UBA2	T	C	0	0	0	0	0	0.5	0	0	0
chrIV	1258169	INTERGENIC	T	A	0	0	0	0	0	0	0.5	0	0
chrIV	1258653	INTERGENIC	G	A	0	0	0	0	0	0	0	0.5	0
chrIV	1259593	SPT3	C	T	0	0	0	0	0	0	0	0	0.5
chrIV	1260439	SHE9	A	T	0	0	0	0	0	0	0	0.5	0.5
chrIV	1260810	SHE9	G	T	0	0	0	0.5	0	0	0	0	0
chrIV	1261064	SHE9	C	T	0	0	0	0	0	0.5	0	0	0
chrIV	1261140	SHE9	G	A	0	0	0	0.5	0.5	0.5	0.5	0.5	0.5
chrIV	1261717	RPT3	G	A	0	0	0	0	0	0	0	0.5	0
chrIV	1262768	RPT3	C	T	0	0	0	0	0	0.5	0	0	0
chrIV	1263861	SXM1	G	T	0	0	0	0	0	0	0.5	0	0
chrIV	1268647	UTP5	C	A	0	0	0	0	0	0.5	0	0	0
chrIV	1269179	UTP5	T	A	0	0	0	0	0	0	0	0.5	0
chrIV	1269374	UTP5	C	T	0	0	0	0	0	0.5	0	0	0
chrIV	1271305	URH1	T	A	0	0	0	0	0	0	0.5	0	0
chrIV	1275893	DIT1	C	T	0	0	0	0	0	0	0	0.5	0.5
chrIV	1279434	PDR15	T	A	0	0	0	0.5	0.5	0.5	0.5	0.5	0.5
chrIV	1280710	PDR15	G	A	0	0	0	0	0	0	0	0.5	0.5
chrIV	1280725	PDR15	C	A	0	0	0	0	0	0	0	0.5	0
chrIV	1280910	PDR15	T	A	0	0	0	0.5	0.5	0.5	0	0	0
chrIV	1282416	PDR15	G	T	0	0	0	0	0	0	0.5	0	0
chrIV	1283902	YDR406W-A	C	A	0	0	0	0	0	0	0	0.5	0
chrIV	1287008	TRS120	A	G	0	0	0	0	0	0	0.5	0.5	0.5
chrIV	1289598	SIZ1	A	T	0	0	0	0.5	0.5	0.5	0	0	0
chrIV	1290404	SIZ1	C	T	0	0	0	0	0	0	0	0	0.5
chrIV	1293418	DFM1	C	T	0	0	0	0	0	0	0.5	0	0
chrIV	1294233	DFM1	A	T	0	0	0	0.5	0.5	0.5	0	0	0
chrIV	1295254	RRP17	A	G	0	0	0	0	0	0.5	0	0	0
chrIV	1298388	INTERGENIC	A	T	0	0	0	0.5	0.5	0.5	0	0	0
chrIV	1303536	RAD30	G	T	0	0	0	0	0	0	0	0.5	0
chrIV	1304323	RAD30	C	T	0	0	0	0	0	0	0.5	0	0
chrIV	1310592	HKR1	C	A	0	0	0	0	0	0	0	0.5	0
chrIV	1311374	HKR1	G	T	0	0	0	0.5	0.5	0.5	0	0	0
chrIV	1313201	ARO80	G	A	0	0	0	0	0	0.5	0	0	0
chrIV	1313303	ARO80	G	A	0	0	0	0	0	0	0.5	0	0
chrIV	1314123	ARO80	T	C	0	0	0	0	0	0.5	0	0	0
chrIV	1314391	ARO80	T	A	0	0	0	0.5	0.5	0.5	0.5	0.5	0.5
chrIV	1314502	ARO80	T	G	0	0	0	0	0	0	0.5	0	0
chrIV	1317469	SIP1	G	T	0	0	0	0	0	0	0	0.5	0.5
chrIV	1320598	SNX41	A	G	0	0	0	0	0	0	0	0	0.5
chrIV	1324941	TIF35	A	T	0	0	0	0	0	0	0.5	0	0
chrIV	1327100	CYM1	A	T	0	0	0	0	0	0	0	0.5	0.5
chrIV	1327433	CYM1	A	T	0	0	0	0	0	0	0.5	0	0
chrIV	1327759	CYM1	A	T	0	0	0	0	0	0.5	0	0	0
chrIV	1329512	NPL3	G	T	0	0	0	0	0	0.5	0	0	0
chrIV	1329742	YDR433W	A	G	0	0	0	0	0	0	0	0.5	0
chrIV	1329815	NPL3	G	T	0	0	0	0.5	0.5	0.5	0	0	0
chrIV	1330278	INTERGENIC	A	T	0	0	0	0	0	0.5	0	0	0
chrIV	1331081	INTERGENIC	A	T	0	0	0	0.5	0.5	0.5	0	0	0
chrIV	1334433	INTERGENIC	C	T	0	0	0	0	0	0	0	0.5	0
chrIV	1334500	INTERGENIC	G	T	0	0	0	0	0	0.5	0	0	0
chrIV	1341256	INTERGENIC	C	T	0	0	0	0	0	0.5	0	0	0
chrIV	1343584	DOT1	C	T	0	0	0	0	0	0.5	0	0	0
chrIV	1343876	DOT1	G	T	0	0	0	0	0	0.5	0	0	0
chrIV	1346053	SSN2	G	A	0	0	0	0	0	0.5	0	0	0
chrIV	1349690	SSN2	T	A	0	0	0	0	0	0.5	0	0	0
chrIV	1351375	YDR444W	G	T	0	0	0	0	0	0	0	0	0.5
chrIV	1358033	UTP6	C	A	0	0	0	0	0	0.5	0	0	0
chrIV	1360271	RPS18A	G	A	0	0	0	0	0	0	0.5	0	0
chrIV	1361222	YHP1	G	A	0	0	0	0.5	0	0	0	0	0
chrIV	1364429	PPN1	T	A	0	0	0	0	0	0.5	0	0	0
chrIV	1367127	INTERGENIC	G	A	0	0	0	0	0	0	0	0.5	0
chrIV	1372230	TOM1	T	A	0	0	0	0	0	0	0.5	0	0
chrIV	1377527	TOM1	G	A	0	0	0	0	0	0	0	0.5	0.5
chrIV	1377573	TOM1	G	T	0	0	0	0	0	0.5	0	0	0
chrIV	1380462	HEH2	T	G	0	0	0	0	0	0	0	0.5	0.5
chrIV	1384781	INTERGENIC	T	A	0	0	0	0	0	0.5	0	0	0
chrIV	1388673	INTERGENIC	A	G	0	0	0	0	0	0	0	0	0.5
chrIV	1388898	SPP41	G	T	0	0	0	0	0	0	0	0.5	0.5
chrIV	1389692	SPP41	T	A	0	0	0	0.5	0.5	0.5	0.5	0.5	0.5
chrIV	1390614	SPP41	A	T	0	0	0	0	0	0	0.5	0	0
chrIV	1397681	YDR467C	A	T	0	0	0	0.5	0.5	0.5	0.5	0.5	0.5
chrIV	1398077	TLG1	T	A	0	0	0	0	0	0	0	0.5	0.5
chrIV	1398988	INTERGENIC	C	T	0	0	0	0	0	0	0	0.5	0
chrIV	1400048	UGO1	G	T	0	0	0	0	0	0	0.5	0	0
chrIV	1402784	INTERGENIC	T	A	0	0	0	0	0	0.5	0	0	0
chrIV	1404512	PRP3	T	A	0	0	0	0	0.5	0	0	0	0
chrIV	1404559	PRP3	T	G	0	0	0	0.5	0.5	0.5	0.5	0.5	0.5
chrIV	1405523	PRP3	T	A	0	0	0	0.5	0.5	0.5	0	0	0
chrIV	1405715	PRP3	T	G	0	0	0	0	0	0	0.5	0	0
chrIV	1406095	INTERGENIC	A	T	0	0	0	0	0	0	0.5	0	0
chrIV	1406909	INTERGENIC	C	T	0	0	0	0	0	0	0	0.5	0.5
chrIV	1408799	JIP4	A	T	0	0	0	0	0	0	0	0.5	0.5
chrIV	1408853	JIP4	G	A	0	0	0	0.5	0.5	0.5	0	0	0
chrIV	1409769	JIP4	T	G	0	0	0	0	0	0	0	0.5	0.5
chrIV	1409835	JIP4	G	A	0	0	0	0.5	0	0	0	0	0
chrIV	1411932	INTERGENIC	G	A	0	0	0	0	0	0	0	0.5	0
chrIV	1412938	SNF1	T	A	0	0	0	0	0	0	0.5	0	0
chrIV	1413921	SNF1	G	A	0	0	0	0	0	0.5	0	0	0
chrIV	1417370	INTERGENIC	C	T	0	0	0	0	0	0.5	0	0	0
chrIV	1419697	PHO8	T	A	0	0	0	0	0	0	0.5	0	0
chrIV	1421004	INTERGENIC	T	A	0	0	0	0	0	0	0	0.5	0.5
chrIV	1421624	KRE2	G	T	0	0	0	0.5	0.5	0.5	0.5	0.5	0.5
chrIV	1422971	VPS52	T	C	0	0	0	0	0	0	0	0.5	0.5
chrIV	1424030	VPS52	T	A	0	0	0	0	0	0	0.5	0	0
chrIV	1425493	VPS72	G	A	0	0	0	0.5	0	0	0	0	0
chrIV	1427401	INTERGENIC	T	A	0	0	0	0	0	0	0.5	0	0
chrIV	1428126	INTERGENIC	C	T	0	0	0	0	0	0.5	0	0	0
chrIV	1428781	RIB3	A	T	0	0	0	0	0	0.5	0	0	0
chrIV	1429307	PAC11	C	T	0	0	0	0	0	0	0	0.5	0.5
chrIV	1429456	PAC11	T	A	0	0	0	0.5	0.5	0.5	0.5	0.5	0.5
chrIV	1430804	INTERGENIC	C	T	0	0	0	0.5	0.5	0.5	0	0	0
chrIV	1431783	SLD5	G	A	0	0	0	0	0	0	0.5	0	0
chrIV	1432022	PKH1	C	T	0	0	0	0	0	0.5	0	0	0
chrIV	1434337	INTERGENIC	G	T	0	0	0	0	0	0	0	0.5	0
chrIV	1434824	YDR491C	G	T	0	0	0	0	0	0	0.5	0	0
chrIV	1437523	RSM28	A	T	0	0	0	0	0	0	0.5	0	0
chrIV	1437669	RSM28	G	T	0	0	0	0	0	0	0	0.5	0
chrIV	1438649	VPS3	C	T	0	0	0	0	0	0	0.5	0.5	0.5
chrIV	1439090	VPS3	C	T	0	0	0	0	0	0	0	0.5	0.5
chrIV	1439728	VPS3	T	A	0	0	0	0	0	0	0.5	0	0
chrIV	1441246	INTERGENIC	C	T	0	0	0	0	0	0.5	0	0	0
chrIV	1443017	PUF6	G	A	0	0	0	0	0.5	0	0	0	0
chrIV	1446769	SEC20	C	T	0	0	0	0	0	0	0	0.5	0.5
chrIV	1450547	RPL37B	G	T	0	0	0	0	0	0.5	0	0	0
chrIV	1453404	SAM2	T	A	0	0	0	0	0	0.5	0	0	0
chrIV	1453818	SAM2	A	G	0	0	0	0	0	0	0.5	0	0
chrIV	1455093	LPP1	T	A	0	0	0	0	0	0	0.5	0.5	0.5
chrIV	1455881	INTERGENIC	G	T	0	0	0	0	0	0	0	0.5	0
chrIV	1459148	PSP1	A	T	0	0	0	0	0	0	0.5	0	0
chrIV	1459536	INTERGENIC	C	T	0	0	0	0	0	0.5	0	0	0
chrIV	1460086	YDR506C	T	A	0	0	0	0	0	0	0.5	0.5	0.5
chrIV	1461206	YDR506C	A	T	0	0	0	0	0	0	0	0.5	0.5
chrIV	1463196	GIN4	T	C	0	0	0	0	0	0.5	0	0	0
chrIV	1466018	INTERGENIC	G	A	0	0	0	0	0	0	0	0.5	0
chrIV	1468693	INTERGENIC	T	A	0	0	0	0	0	0	0	0.5	0.5
chrIV	1474298	SLF1	A	T	0	0	0	0	0	0.5	0	0	0
chrIV	1474664	SLF1	G	A	0	0	0	0	0	0	0.5	0	0
chrIV	1477063	INTERGENIC	C	T	0	0	0	0	0	0	0	0.5	0
chrIV	1478493	INTERGENIC	G	A	0	0	0	0	0	0	0	0.5	0.5
chrIV	1478814	EUG1	C	T	0	0	0	0.5	0	0	0	0	0
chrIV	1480110	EUG1	G	A	0	0	0	0	0	0.5	0	0	0
chrIV	1480485	FPR2	T	A	0	0	0	0	0	0.5	0	0	0
chrIV	1480595	FPR2	G	A	0	0	0	0	0	0.5	0	0	0
chrIV	1482222	URC2	C	T	0	0	0	0	0	0	0	0.5	0
chrIV	1484255	SPS2	C	T	0	0	0	0	0	0	0.5	0	0
chrIV	1484495	SPS2	G	A	0	0	0	0	0	0	0.5	0	0
chrIV	1485052	SPS2	T	A	0	0	0	0	0	0	0.5	0	0
chrIV	1486269	SPS1	G	T	0	0	0	0	0	0.5	0	0	0
chrIV	1487039	INTERGENIC	T	C	0	0	0	0	0	0.5	0	0	0
chrIV	1488348	AGE1	G	A	0	0	0	0	0	0	0	0.5	0
chrIV	1488662	AGE1	G	A	0	0	0	0	0	0	0	0.5	0
chrIV	1489429	YDR524W-C	A	G	0	0	0	0	0	0	0	0	0.5
chrIV	1489817	INTERGENIC	T	A	0	0	0	0	0	0	0.5	0	0
chrIV	1492525	SNR84	T	A	0	0	0	0.5	0.5	0.5	0	0	0
chrIV	1495025	HLR1	C	T	0	0	0	0	0	0	0	0.5	0.5
chrIV	1495770	HLR1	G	A	0	0	0	0	0	0	0	0.5	0.5
chrIV	1496421	QCR7	A	T	0	0	0	0	0	0	0.5	0	0
chrIV	1497266	APA2	G	A	0	0	0	0	0	0.5	0	0	0
chrIV	1497843	INTERGENIC	A	T	0	0	0	0.5	0.5	0.5	0.5	0	0
chrIV	1498809	CAB1	G	A	0	0	0	0	0	0	0	0	0.5
chrIV	1499498	KRE28	G	A	0	0	0	0	0	0	0	0	0.5
chrIV	1500376	KRE28	G	A	0	0	0	0	0	0	0.5	0	0
chrIV	1500504	KRE28	T	A	0	0	0	0	0	0	0.5	0	0
chrIV	1504362	FIT1	C	T	0	0	0	0.5	0	0	0	0	0
chrIV	1504641	FIT1	G	T	0	0	0	0	0	0.5	0	0	0
chrIV	1505187	INTERGENIC	G	A	0	0	0	0	0	0.5	0	0	0
chrIV	1507474	INTERGENIC	G	A	0	0	0	0	0	0.5	0	0	0
chrIV	1507812	INTERGENIC	T	G	0	0	0	0.5	0.5	0.5	0	0	0
chrIV	1508675	STL1	C	A	0	0	0	0	0	0.5	0	0	0
chrIV	1510225	INTERGENIC	G	A	0	0	0	0	0	0.5	0	0	0
chrIV	1511464	PAD1	T	A	0	0	0	0	0	0.5	0	0	0
chrIV	1512723	FDC1	T	A	0	0	0	0.5	0.5	0.5	0	0	0
chrIV	1514624	INTERGENIC	T	A	0	0	0	0	0	0	0.5	0	0
chrIV	1515096	INTERGENIC	T	C	0	0	0	0	0	0	0.5	0	0
chrIV	1515475	INTERGENIC	C	T	0	0	0	0.5	0.5	0.5	0.5	0.5	0.5
chrIV	1516510	INTERGENIC	T	A	0	0	0	0	0	0	0.5	0	0
chrV	15197	INTERGENIC	G	T	0	0	0	0	0	0.5	0	0	0
chrV	16574	DLD3	C	T	0	0	0	0	0	0.5	0	0	0
chrV	17723	DLD3	A	T	0	0	0	0.5	0	0	0	0	0
chrV	18386	INTERGENIC	G	A	0	0	0	0	0	0	0	0	0.5
chrV	18931	INTERGENIC	G	A	0	0	0	0.5	0	0	0	0	0
chrV	20159	DSF1	C	T	0	0	0	0	0	0.5	0	0	0
chrV	32679	CAN1	C	T	0	0	0	0	0	0	0	0.5	0
chrV	33967	INTERGENIC	A	T	0	0	0	0.5	0.5	0.5	0	0	0
chrV	34153	INTERGENIC	A	G	0	0	0	0.5	0	0	0	0	0
chrV	35705	NPR2	A	G	0	0	0	0	0	0.5	0	0	0
chrV	45846	INTERGENIC	A	T	0	0	0	0	0	0	0.5	0	0
chrV	45926	INTERGENIC	C	A	0	0	0	0	0	0	0.5	0.5	0.5
chrV	52841	RPL12A	A	C	0	0	0	0	0	0.5	0	0	0
chrV	53152	RPL12A	C	T	0	0	0	0	0	0.5	0	0	0
chrV	55100	MAK10	C	T	0	0	0	0	0	0	0	0.5	0.5
chrV	60041	RML2	T	C	0	0	0	0.5	0.5	0.5	0	0	0
chrV	60328	RML2	C	T	0	0	0	0	0	0	0.5	0	0
chrV	60882	INTERGENIC	C	T	0	0	0	0.5	0	0	0	0	0
chrV	60974	INTERGENIC	T	A	0	0	0	0	0.5	0	0	0	0
chrV	63122	INTERGENIC	T	C	0	0	0	0	0	0	0	0	0.5
chrV	64123	INTERGENIC	T	C	0	0	0	0	0	0.5	0	0	0
chrV	64932	TCA17	A	T	0	0	0	0	0	0.5	0	0	0
chrV	65520	YEL047C	T	C	0	0	0	0	0	0	0.5	0	0
chrV	65997	YEL047C	A	T	0	0	0	0	0	0	0.5	0	0
chrV	67210	INTERGENIC	C	T	0	0	0	0	0	0.5	0	0	0
chrV	67882	GLY1	C	T	0	0	0	0	0	0.5	0	0	0
chrV	68706	GLY1	C	T	0	0	0	0	0	0	0	0.5	0
chrV	72733	YEL043W	T	C	0	0	0	0	0	0	0	0.5	0.5
chrV	73767	INTERGENIC	A	G	0	0	0	0	0	0.5	0	0	0
chrV	77172	YEF1	G	T	0	0	0	0	0	0.5	0	0	0
chrV	78247	UTR2	T	A	0	0	0	0	0	0	0	0	0.5
chrV	82510	RAD23	C	T	0	0	0	0	0	0	0	0.5	0
chrV	83229	ANP1	A	T	0	0	0	0	0	0.5	0	0	0
chrV	91961	SPF1	A	T	0	0	0	0	0	0	0	0.5	0.5
chrV	92679	SPF1	G	A	0	0	0	0	0	0	0.5	0	0
chrV	94248	INTERGENIC	C	T	0	0	0	0	0	0.5	0	0	0
chrV	94529	INTERGENIC	T	C	0	0	0	0	0	0.5	0	0	0
chrV	95240	ECM10	T	A	0	0	0	0	0	0	0.5	0	0
chrV	96320	ECM10	T	A	0	0	0	0	0	0	0.5	0.5	0.5
chrV	96500	ECM10	T	A	0	0	0	0	0	0.5	0	0	0
chrV	98217	INTERGENIC	G	A	0	0	0	0	0	0	0	0.5	0
chrV	100453	INTERGENIC	A	T	0	0	0	0	0	0	0.5	0	0
chrV	103869	YEL025C	T	A	0	0	0	0	0.5	0	0	0	0
chrV	104032	YEL025C	C	T	0	0	0	0	0	0.5	0	0	0
chrV	104902	YEL025C	C	T	0	0	0	0.5	0	0	0	0	0
chrV	110328	YEL023C	T	C	0	0	0	0	0	0	0	0	0.5
chrV	111233	INTERGENIC	A	T	0	0	0	0	0	0.5	0	0	0
chrV	114416	GEA2	C	A	0	0	0	0	0	0	0.5	0	0
chrV	117242	YEL020C-B	A	G	0.5	0.5	0.5	0.5	0.5	0.5	0.5	0.5	0.5
chrV	121976	YEL018C-A	C	A	0	0	0	0	0	0	0.5	0	0
chrV	124054	GTT3	C	T	0	0	0	0	0	0.5	0	0	0
chrV	124474	GTT3	C	T	0	0	0	0	0	0.5	0	0	0
chrV	126261	INTERGENIC	A	T	0	0	0	0	0	0	0	0.5	0.5
chrV	129358	VAC8	C	A	0	0	0	0	0	0.5	0	0	0
chrV	131625	INTERGENIC	G	A	0	0	0	0	0	0	0	0.5	0.5
chrV	135314	INTERGENIC	C	T	0	0	0	0	0	0.5	0	0	0
chrV	139757	GCN4	C	A	0	0	0	0	0	0	0	0.5	0.5
chrV	142203	YEL007W	C	T	0	0	0	0	0	0.5	0	0	0
chrV	144215	INTERGENIC	C	T	0	0	0	0	0	0.5	0	0	0
chrV	147612	YEA4	G	A	0	0	0	0	0	0.5	0	0	0
chrV	147632	YEA4	G	A	0	0	0	0	0	0.5	0	0	0
chrV	149601	WBP1	G	A	0	0	0	0.5	0	0	0	0	0
chrV	151769	INTERGENIC	T	C	0	0	0	0	0	0.5	0	0	0
chrV	151881	INTERGENIC	C	A	0	0	0	0	0	0.5	0	0	0
chrV	154696	MNN1	T	A	0	0	0	0	0	0	0.5	0	0
chrV	155218	MNN1	T	A	0	0	0	0	0	0	0.5	0	0
chrV	156558	INTERGENIC	C	A	0	0	0	0	0	0.5	0	0	0
chrV	163942	NUG1	C	T	0	0	0	0	0	0	0	0	0.5
chrV	165959	PAC2	T	A	0	0	0	0	0	0.5	0	0	0
chrV	168842	SEC3	C	T	0	0	0	0	0	0	0	0.5	0.5
chrV	171127	SEC3	C	T	0	0	0	0	0	0	0	0.5	0
chrV	175541	TIR1	C	A	0	0	0	0	0	0	0.5	0	0
chrV	175887	TIR1	T	C	0	0	0	0	0	0.5	0	0	0
chrV	181564	PRP22	A	T	0	0	0	0	0	0.5	0	0	0
chrV	183166	HEM14	G	T	0	0	0	0	0	0	0	0.5	0.5
chrV	186246	FAA2	G	A	0	0	0	0.5	0	0	0	0	0
chrV	188082	INTERGENIC	T	G	0	0	0	0	0	0	0	0	0.5
chrV	189594	AFG3	C	A	0	0	0	0	0	0	0.5	0	0
chrV	189674	AFG3	G	A	0	0	0	0	0	0.5	0	0	0
chrV	192086	SPC25	A	C	0	0	0	0	0	0	0	0.5	0.5
chrV	192221	SPC25	G	A	0	0	0	0	0	0	0.5	0	0
chrV	195172	GPA2	G	A	0	0	0	0	0	0.5	0	0	0
chrV	197853	RPN3	T	C	0	0	0	0	0	0.5	0	0	0
chrV	200942	INTERGENIC	G	T	0	0	0	0	0	0	0	0	0.5
chrV	204824	YAT2	G	A	0	0	0	0	0	0	0.5	0	0
chrV	211659	MIG3	A	G	0	0	0	0	0	0.5	0	0	0
chrV	215823	FIR1	G	A	0	0	0	0	0	0	0.5	0	0
chrV	220478	ZRG8	T	A	0	0	0	0	0	0	0	0	0.5
chrV	220573	ZRG8	G	A	0	0	0	0	0	0.5	0	0	0
chrV	222126	YER034W	T	A	0	0	0	0	0	0	0	0.5	0.5
chrV	226461	PHM8	C	T	0	0	0	0	0	0	0.5	0	0
chrV	226562	PHM8	C	T	0	0	0	0	0	0.5	0	0	0
chrV	229115	HVG1	C	T	0.5	0	0	0	0	0	0	0	0
chrV	231164	GLN3	C	A	0	0	0	0	0	0.5	0	0	0
chrV	232205	INTERGENIC	A	T	0	0	0	0	0	0	0	0	0.5
chrV	232581	YEN1	G	A	0	0	0	0	0	0.5	0	0	0
chrV	233342	YEN1	G	T	0	0	0	0	0	0.5	0	0	0
chrV	234355	YEN1	G	A	0	0	0	0	0	0	0	0.5	0.5
chrV	234393	YEN1	A	G	0	0	0	0	0	0.5	0	0	0
chrV	242304	INTERGENIC	G	T	0	0	0	0	0	0.5	0	0	0
chrV	242907	INTERGENIC	A	G	0	0	0	0	0	0.5	0	0	0
chrV	243391	SPO73	T	A	0	0	0	0.5	0.5	0.5	0.5	0.5	0.5
chrV	244678	SAP1	C	T	0	0	0	0	0	0	0	0	0.5
chrV	245629	SAP1	C	T	0	0	0	0	0	0.5	0	0	0
chrV	245989	SAP1	G	A	0	0	0	0	0	0	0	0.5	0.5
chrV	247148	CAJ1	A	T	0	0	0	0.5	0	0	0	0	0
chrV	250325	tQ	C	T	0	0	0	0	0	0.5	0	0	0
chrV	252981	TPA1	C	T	0	0	0	0	0	0.5	0	0	0
chrV	253993	RSM18	C	T	0	0	0	0	0	0	0.5	0	0
chrV	255587	JHD1	C	T	0	0	0	0	0	0	0.5	0	0
chrV	256877	HOM3	T	A	0	0	0	0	0	0	0.5	0.5	0.5
chrV	257373	HOM3	T	C	0	0	0	0	0	0.5	0	0	0
chrV	267616	FCY2	G	T	0	0	0	0.5	0.5	0.5	0.5	0.5	0.5
chrV	268205	INTERGENIC	A	G	0	0	0	0	0	0	0	0.5	0.5
chrV	269050	INTERGENIC	T	A	0	0	0	0	0	0.5	0	0	0
chrV	270560	INTERGENIC	A	T	0	0	0	0.5	0.5	0.5	0.5	0.5	0.5
chrV	271081	HMF1	C	T	0	0	0	0	0	0.5	0	0	0
chrV	275367	FCY21	A	G	0	0	0	0	0	0	0	0	0.5
chrV	279989	HOR2	C	T	0	0	0	0	0	0.5	0	0	0
chrV	281703	INTERGENIC	A	T	0	0	0	0	0	0	0.5	0	0
chrV	283854	YER064C	A	G	0	0	0	0	0	0	0	0.5	0
chrV	285846	ICL1	C	G	0	0	0	0	0	0	0	0.5	0.5
chrV	285937	ICL1	T	A	0	0	0	0	0	0.5	0	0	0
chrV	287430	INTERGENIC	T	C	0	0	0	0	0	0.5	0	0	0
chrV	288974	INTERGENIC	G	A	0	0	0	0	0.5	0.5	0	0	0
chrV	290833	INTERGENIC	G	A	0	0	0	0.5	0.5	0.5	0.5	0.5	0.5
chrV	292122	YER066C-A	T	A	0	0	0	0	0	0	0	0.5	0.5
chrV	294125	MOT2	T	C	0	0	0	0	0	0.5	0	0	0
chrV	296114	ARG5	C	T	0	0	0	0	0	0.5	0	0	0
chrV	296288	ARG5	T	A	0	0	0	0	0	0	0.5	0	0
chrV	297182	ARG5	T	C	0	0	0	0	0	0	0	0.5	0
chrV	300320	RNR1	T	A	0	0	0	0	0	0	0.5	0	0
chrV	300979	RNR1	C	T	0	0	0	0	0	0.5	0	0	0
chrV	301769	INTERGENIC	T	C	0	0	0	0	0	0.5	0	0	0
chrV	302215	YER071C	T	C	0	0	0	0	0	0	0.5	0	0
chrV	302611	INTERGENIC	T	A	0	0	0	0.5	0.5	0.5	0	0	0
chrV	303062	VTC1	C	T	0	0	0	0	0	0.5	0	0	0
chrV	305435	ALD5	G	T	0	0	0	0	0	0.5	0	0	0
chrV	307715	YOS1	A	T	0	0	0	0	0	0	0.5	0	0
chrV	308205	INTERGENIC	G	T	0	0	0	0	0	0	0	0.5	0.5
chrV	309770	PTP3	G	T	0	0	0	0	0	0.5	0	0	0
chrV	315214	YER077C	G	A	0	0	0	0	0	0	0	0.5	0
chrV	315916	YER077C	C	T	0	0	0	0	0	0	0	0.5	0.5
chrV	316981	ICP55	T	C	0	0	0	0	0	0.5	0	0	0
chrV	317801	ICP55	A	G	0	0	0	0	0	0	0.5	0	0
chrV	318432	INTERGENIC	G	A	0	0	0	0	0	0.5	0	0	0
chrV	318671	YER078W-A	T	G	0	0	0	0	0	0	0	0	0.5
chrV	324806	UTP7	T	A	0	0	0	0.5	0.5	0.5	0	0	0
chrV	328061	YER084W-A	T	A	0	0	0	0	0	0	0	0.5	0.5
chrV	329294	ILV1	C	T	0	0	0	0	0	0	0.5	0	0
chrV	332200	YER087C-A	G	T	0	0	0	0	0	0	0	0.5	0.5
chrV	332775	SBH1	C	T	0	0	0	0	0	0	0	0	0.5
chrV	332966	INTERGENIC	T	A	0	0	0	0	0	0	0.5	0	0
chrV	335168	DOT6	C	T	0	0	0	0	0	0.5	0	0	0
chrV	335632	INTERGENIC	G	A	0	0	0	0	0	0.5	0	0	0
chrV	335760	YER088C-A	C	T	0	0	0	0	0	0.5	0	0	0
chrV	337630	INTERGENIC	C	T	0	0	0	0	0	0.5	0	0	0
chrV	338445	TRP2	A	T	0	0	0	0	0	0.5	0	0	0
chrV	342156	MET6	A	T	0	0	0	0.5	0	0	0	0	0
chrV	342239	INTERGENIC	C	T	0	0	0	0	0	0	0.5	0	0
chrV	342955	IES5	A	G	0	0	0	0	0	0.5	0	0	0
chrV	346856	TSC11	C	T	0	0	0	0	0	0	0	0	0.5
chrV	351703	SHC1	C	T	0	0	0	0	0	0.5	0	0	0
chrV	356198	UBP9	T	A	0	0	0	0	0	0	0	0.5	0.5
chrV	356282	UBP9	C	T	0	0	0	0	0	0.5	0	0	0
chrV	358116	PRS2	C	A	0	0	0	0	0	0	0	0.5	0.5
chrV	359531	INTERGENIC	G	T	0	0	0	0	0	0.5	0	0	0
chrV	368210	NUP157	T	C	0	0	0	0	0	0.5	0	0	0
chrV	374281	GLE2	A	T	0	0	0	0	0	0.5	0	0	0
chrV	377153	FLO8	G	A	0	0	0	0	0	0	0	0	0.5
chrV	377571	FLO8	G	A	0	0	0	0	0	0.5	0	0	0
chrV	378198	INTERGENIC	G	A	0	0	0	0	0	0	0.5	0	0
chrV	379156	KAP123	C	T	0	0	0	0	0	0	0	0.5	0.5
chrV	379690	KAP123	A	T	0	0	0	0	0	0.5	0	0	0
chrV	379791	KAP123	G	A	0	0	0	0	0	0	0	0.5	0.5
chrV	380455	KAP123	G	A	0	0	0	0.5	0.5	0.5	0	0	0
chrV	382074	KAP123	C	T	0	0	0	0	0	0	0	0.5	0.5
chrV	382594	INTERGENIC	T	A	0	0	0	0	0	0	0	0.5	0.5
chrV	383366	SWI4	G	A	0	0	0	0	0	0	0.5	0	0
chrV	386367	INTERGENIC	T	C	0	0	0	0	0	0.5	0	0	0
chrV	386531	INTERGENIC	G	C	0	0	0	0	0	0	0.5	0	0
chrV	389040	TMN3	T	A	0	0	0	0	0	0	0.5	0.5	0.5
chrV	391694	BOI2	T	C	0	0	0	0	0	0.5	0	0	0
chrV	391729	BOI2	C	T	0	0	0	0	0	0	0.5	0	0
chrV	393022	BOI2	T	A	0	0	0	0	0	0.5	0	0	0
chrV	396816	RPL23B	T	A	0	0	0	0	0	0.5	0	0	0
chrV	398580	SHO1	G	T	0	0	0	0	0	0.5	0	0	0
chrV	399799	AVT6	A	G	0	0	0	0	0	0.5	0	0	0
chrV	401188	SCS2	G	A	0	0	0	0	0	0.5	0	0	0
chrV	401562	SCS2	A	G	0	0	0	0	0	0	0	0.5	0.5
chrV	406160	YCK3	A	G	0	0	0	0	0	0.5	0	0	0
chrV	409526	INTERGENIC	A	T	0	0	0	0	0	0	0	0.5	0.5
chrV	411314	RSP5	A	G	0	0	0	0	0	0.5	0	0	0
chrV	412998	INTERGENIC	G	A	0	0	0	0	0	0	0	0.5	0.5
chrV	416831	INTERGENIC	T	C	0	0	0	0	0	0.5	0	0	0
chrV	418598	SAK1	C	T	0	0	0	0	0	0	0.5	0	0
chrV	419261	SAK1	G	A	0	0	0	0	0	0	0	0.5	0.5
chrV	423465	INTERGENIC	G	A	0	0	0	0	0	0.5	0	0	0
chrV	433341	GLC7	G	A	0	0	0	0	0	0	0.5	0	0
chrV	433513	GLC7	A	G	0	0	0	0	0	0	0.5	0	0
chrV	434218	INTERGENIC	A	T	0	0	0	0	0	0	0.5	0	0
chrV	437204	YER133W-A	C	T	0	0	0	0	0	0	0.5	0	0
chrV	437754	YER134C	C	T	0	0	0	0	0	0	0	0.5	0.5
chrV	438520	INTERGENIC	A	C	0	0	0	0	0	0	0	0	0.5
chrV	438717	tV	G	A	0	0	0	0	0	0.5	0	0	0
chrV	441640	YER137C	G	A	0	0	0	0	0	0.5	0	0	0
chrV	451192	RTR1	G	A	0	0	0	0	0	0.5	0	0	0
chrV	455242	MAG1	A	T	0	0	0	0	0	0	0	0.5	0.5
chrV	456575	DDI1	C	T	0	0	0	0	0	0	0.5	0	0
chrV	457028	DDI1	G	A	0	0	0	0	0	0	0.5	0.5	0.5
chrV	460770	FTR1	G	A	0	0	0	0	0	0.5	0	0	0
chrV	460911	FTR1	C	T	0	0	0	0	0	0.5	0	0	0
chrV	461136	FTR1	C	A	0	0	0	0	0	0.5	0	0	0
chrV	461477	FTR1	C	T	0	0	0	0.5	0	0	0	0	0
chrV	461530	FTR1	C	T	0	0	0	0	0	0.5	0	0	0
chrV	463997	SCC4	G	T	0	0	0	0.5	0.5	0.5	0.5	0.5	0.5
chrV	465828	SPT15	G	A	0	0	0	0	0	0.5	0	0	0
chrV	467690	INTERGENIC	A	T	0	0	0	0	0	0	0	0.5	0.5
chrV	468377	SPI1	C	T	0	0	0	0	0	0	0.5	0	0
chrV	468676	SPI1	T	A	0	0	0	0.5	0.5	0.5	0.5	0.5	0.5
chrV	468790	SPI1	G	T	0	0	0	0	0	0	0.5	0	0
chrV	469404	INTERGENIC	C	T	0	0	0	0	0	0.5	0	0	0
chrV	471148	UBP3	C	T	0	0	0	0.5	0.5	0.5	0.5	0.5	0.5
chrV	471824	UBP3	A	T	0	0	0	0	0	0.5	0	0	0
chrV	471914	UBP3	A	C	0	0	0	0	0	0.5	0	0	0
chrV	472353	UBP3	A	C	0	0	0	0	0	0.5	0	0	0
chrV	473842	YER152W-A	C	T	0	0	0	0	0	0	0	0.5	0.5
chrV	475121	OXA1	G	A	0	0	0	0.5	0.5	0.5	0.5	0.5	0.5
chrV	480297	BEM2	T	G	0	0	0	0	0	0	0	0.5	0.5
chrV	481974	BEM2	G	A	0	0	0	0	0	0	0.5	0	0
chrV	483437	YER156C	A	T	0	0	0	0.5	0.5	0.5	0.5	0.5	0.5
chrV	488223	INTERGENIC	C	T	0	0	0	0	0	0	0.5	0	0
chrV	490346	YER158C	T	A	0	0	0	0	0	0.5	0	0	0
chrV	492348	INTERGENIC	A	G	0	0	0	0	0	0.5	0	0	0
chrV	502477	RAD4	T	A	0	0	0	0	0	0	0.5	0	0
chrV	507016	CHD1	G	A	0	0	0	0	0	0	0.5	0	0
chrV	509464	CHD1	G	A	0	0	0	0.5	0.5	0.5	0	0	0
chrV	509647	CHD1	T	C	0	0	0	0	0	0	0	0.5	0
chrV	510833	PAB1	C	A	0	0	0	0	0	0.5	0	0	0
chrV	512049	PAB1	T	A	0	0	0	0	0	0	0	0.5	0.5
chrV	513760	DNF1	T	A	0	0	0	0	0	0	0.5	0	0
chrV	514232	DNF1	A	G	0	0	0	0.5	0.5	0.5	0.5	0.5	0.5
chrV	515712	DNF1	G	A	0	0	0	0.5	0	0	0	0	0
chrV	519218	BCK2	C	T	0	0	0	0.5	0.5	0.5	0	0	0
chrV	520743	BCK2	A	T	0	0	0	0	0	0	0	0.5	0.5
chrV	522103	CCA1	T	A	0	0	0	0	0	0	0.5	0	0
chrV	522152	CCA1	T	C	0	0	0	0	0	0.5	0	0	0
chrV	523194	INTERGENIC	T	A	0	0	0	0	0	0	0.5	0	0
chrV	525504	RPH1	G	A	0	0	0	0	0	0.5	0	0	0
chrV	527526	RAD3	C	T	0	0	0	0	0	0.5	0	0	0
chrV	529531	BRR2	T	A	0	0	0	0	0	0	0.5	0	0
chrV	532107	BRR2	T	A	0	0	0	0	0	0	0.5	0	0
chrV	532780	BRR2	T	A	0	0	0	0	0	0	0.5	0	0
chrV	532939	BRR2	T	C	0	0	0	0	0	0	0.5	0	0
chrV	534933	BRR2	C	T	0	0	0	0	0	0.5	0	0	0
chrV	536378	RAD24	A	T	0	0	0	0.5	0.5	0.5	0.5	0.5	0.5
chrV	540588	INTERGENIC	A	T	0	0	0	0	0.5	0	0	0	0
chrV	544222	ECM32	G	A	0	0	0	0.5	0.5	0.5	0	0	0
chrV	544475	ECM32	G	A	0	0	0	0	0	0.5	0	0	0
chrV	546147	BMH1	C	A	0	0	0	0	0	0	0.5	0.5	0.5
chrV	546781	INTERGENIC	G	A	0	0	0	0	0	0	0.5	0	0
chrV	548134	INTERGENIC	C	A	0	0	0	0.5	0.5	0.5	0	0	0
chrV	548784	DMC1	A	G	0	0	0	0.5	0.5	0.5	0	0	0
chrV	550277	ISC10	T	A	0	0	0	0.5	0.5	0.5	0	0	0
chrV	551334	tI	C	T	0	0	0	0	0	0	0.5	0.5	0.5
chrV	552431	INTERGENIC	G	A	0	0	0	0	0	0	0.5	0	0
chrV	553378	FAU1	C	A	0	0	0	0.5	0.5	0.5	0	0	0
chrV	553589	FAU1	C	T	0	0	0	0.5	0.5	0.5	0.5	0.5	0.5
chrV	555642	INTERGENIC	C	T	0	0	0	0	0	0	0.5	0	0
chrV	556838	YER184C	T	A	0	0	0	0	0	0.5	0	0	0
chrV	558146	YER184C	T	C	0	0	0	0	0	0	0.5	0	0
chrV	559780	PUG1	C	T	0	0	0	0	0	0.5	0	0	0
chrV	561146	INTERGENIC	G	A	0	0	0	0	0	0	0.5	0.5	0.5
chrVI	15080	AAD6	T	A	0	0	0	0	0.5	0	0	0	0
chrVI	15105	AAD6	C	T	0	0	0	0	0	0.5	0	0	0
chrVI	16090	INTERGENIC	A	G	0	0	0	0	0	0	0	0.5	0
chrVI	16101	INTERGENIC	C	T	0	0	0	0	0	0	0	0.5	0
chrVI	17180	AGP3	A	G	0	0	0	0	0	0.5	0	0	0
chrVI	17982	AGP3	G	A	0	0	0	0.5	0	0	0	0	0
chrVI	19754	INTERGENIC	G	A	0	0	0	0	0	0	0	0.5	0.5
chrVI	21090	YFL054C	C	A	0	0	0	0	0	0.5	0	0	0
chrVI	21419	YFL054C	C	T	0	0	0	0.5	0.5	0.5	0	0	0
chrVI	21721	YFL054C	C	T	0	0	0	0	0	0.5	0	0	0
chrVI	22048	YFL054C	G	T	0	0	0	0	0	0	0.5	0	0
chrVI	22119	YFL054C	T	A	0	0	0	0.5	0.5	0.5	0	0	0
chrVI	22671	YFL054C	T	A	0	0	0	0	0	0	0	0.5	0.5
chrVI	23830	DAK2	T	A	0	0	0	0	0	0	0.5	0	0
chrVI	24056	DAK2	G	T	0	0	0	0	0	0.5	0	0	0
chrVI	26749	INTERGENIC	A	T	0	0	0	0.5	0.5	0.5	0	0	0
chrVI	26868	INTERGENIC	G	T	0	0	0	0.5	0.5	0.5	0.5	0.5	0.5
chrVI	28457	YFL052W	G	A	0	0	0	0.5	0.5	0.5	0.5	0.5	0.5
chrVI	28645	YFL052W	G	A	0	0	0	0	0	0.5	0	0	0
chrVI	28847	YFL052W	G	A	0	0	0	0	0	0.5	0	0	0
chrVI	29461	YFL052W	G	T	0	0	0	0	0	0.5	0	0	0
chrVI	30175	YFL051C	A	G	0	0	0	0	0	0	0	0	0.5
chrVI	30463	YFL051C	T	A	0	0	0	0	0	0	0	0.5	0.5
chrVI	30773	INTERGENIC	G	A	0	0	0	0	0	0	0.5	0	0
chrVI	32282	INTERGENIC	T	A	0	0	0	0	0	0	0	0	0.5
chrVI	33410	ALR2	C	A	0	0	0	0.5	0	0	0	0	0
chrVI	34390	ALR2	C	G	0	0	0	0	0	0	0	0.5	0.5
chrVI	34492	ALR2	T	C	0	0	0	0	0.5	0	0	0	0
chrVI	34905	ALR2	C	T	0	0	0	0.5	0.5	0.5	0	0	0
chrVI	34909	ALR2	G	A	0	0	0	0.5	0	0	0	0	0
chrVI	36443	INTERGENIC	T	A	0	0	0	0	0	0.5	0	0	0
chrVI	37703	SWP82	G	A	0	0	0	0	0	0.5	0	0	0
chrVI	40381	INTERGENIC	C	A	0	0	0	0.5	0.5	0.5	0	0	0
chrVI	40507	RGD2	G	A	0	0	0	0	0	0.5	0	0	0
chrVI	41748	RGD2	T	C	0	0	0	0	0	0.5	0	0	0
chrVI	41815	RGD2	C	T	0	0	0	0	0	0	0	0.5	0.5
chrVI	44638	INTERGENIC	G	A	0	0	0	0	0	0.5	0	0	0
chrVI	47185	YFL042C	G	A	0	0	0	0	0	0.5	0	0	0
chrVI	48409	INTERGENIC	G	A	0	0	0	0	0	0.5	0	0	0
chrVI	49697	FET5	G	T	0	0	0	0	0	0	0.5	0	0
chrVI	50835	FET5	G	T	0	0	0	0	0	0	0.5	0.5	0.5
chrVI	51357	YFL040W	C	T	0	0	0	0	0	0	0.5	0	0
chrVI	51771	YFL040W	C	T	0	0	0	0	0	0	0	0.5	0
chrVI	53505	ACT1	C	T	0	0	0	0	0	0.5	0	0	0
chrVI	55239	INTERGENIC	A	C	0	0	0	0	0	0	0	0.5	0.5
chrVI	55990	INTERGENIC	A	G	0	0	0	0	0	0	0	0.5	0
chrVI	57243	TUB2	C	T	0	0	0	0	0	0.5	0	0	0
chrVI	58486	RUF21	G	T	0	0	0	0.5	0.5	0.5	0	0	0
chrVI	59293	RPO41	A	T	0	0	0	0.5	0	0	0	0	0
chrVI	59316	RPO41	G	A	0	0	0	0	0	0.5	0	0	0
chrVI	59726	RPO41	A	T	0	0	0	0	0	0.5	0	0	0
chrVI	61337	RPO41	G	A	0	0	0	0.5	0.5	0.5	0	0	0
chrVI	61526	RPO41	G	A	0	0	0	0	0	0	0	0.5	0.5
chrVI	62033	RPO41	C	T	0	0	0	0	0	0.5	0	0	0
chrVI	63479	MOB2	A	G	0	0	0	0	0	0.5	0	0	0
chrVI	63637	MOB2	C	T	0	0	0	0	0	0.5	0	0	0
chrVI	66395	YFL034W	A	G	0	0	0	0	0	0	0	0	0.5
chrVI	67794	YFL034W	G	A	0	0	0	0.5	0.5	0.5	0.5	0.5	0.5
chrVI	70289	RIM15	T	C	0	0	0	0	0	0.5	0	0	0
chrVI	71799	RIM15	C	T	0	0	0	0	0	0	0.5	0.5	0.5
chrVI	72615	RIM15	T	A	0	0	0	0	0	0.5	0	0	0
chrVI	74243	RIM15	C	T	0	0	0	0	0	0	0	0.5	0.5
chrVI	74555	INTERGENIC	A	T	0	0	0	0.5	0.5	0.5	0.5	0.5	0.5
chrVI	75628	HAC1	G	A	0	0	0	0	0	0	0	0.5	0.5
chrVI	76772	INTERGENIC	G	A	0	0	0	0	0	0.5	0	0	0
chrVI	76886	AGX1	C	T	0	0	0	0	0	0	0.5	0	0
chrVI	79042	CAK1	C	T	0	0	0	0	0	0	0	0.5	0.5
chrVI	79105	CAK1	A	T	0	0	0	0	0.5	0.5	0	0	0
chrVI	82015	INTERGENIC	G	T	0	0	0	0	0	0	0	0.5	0.5
chrVI	82534	INTERGENIC	G	A	0	0	0	0	0	0.5	0	0	0
chrVI	85340	BST1	A	G	0	0	0	0	0	0.5	0	0	0
chrVI	85427	BST1	C	T	0	0	0	0	0	0	0.5	0	0
chrVI	86539	BST1	G	T	0	0	0	0	0	0	0.5	0	0
chrVI	86697	BST1	C	T	0	0	0	0	0	0	0	0.5	0
chrVI	91033	BUD27	A	T	0	0	0	0	0	0	0.5	0	0
chrVI	91244	BUD27	T	A	0	0	0	0	0	0.5	0	0	0
chrVI	92416	BUD27	A	T	0	0	0	0	0	0	0	0.5	0.5
chrVI	94911	FRS2	G	T	0	0	0	0	0	0	0	0.5	0.5
chrVI	98756	INTERGENIC	A	T	0	0	0	0	0	0.5	0	0	0
chrVI	99426	PAU5	G	A	0	0	0	0	0	0	0.5	0	0
chrVI	105071	MDJ1	T	C	0	0	0	0	0	0.5	0	0	0
chrVI	106123	MDJ1	G	T	0	0	0	0.5	0.5	0.5	0.5	0.5	0.5
chrVI	106438	YFL015W-A	T	A	0	0	0	0	0	0.5	0	0	0
chrVI	106488	YFL015W-A	C	T	0	0	0	0	0	0	0.5	0	0
chrVI	106613	YFL015W-A	G	A	0	0	0	0	0	0.5	0	0	0
chrVI	106647	YFL015C	A	G	0	0	0	0	0	0.5	0	0	0
chrVI	109926	IES1	C	A	0	0	0	0	0	0	0.5	0	0
chrVI	110365	INTERGENIC	C	T	0	0	0	0.5	0.5	0.5	0	0	0
chrVI	112464	HXT10	C	T	0	0	0	0	0	0.5	0	0	0
chrVI	115891	INTERGENIC	T	A	0	0	0	0	0	0	0.5	0	0
chrVI	116613	CDC4	G	A	0	0	0	0	0	0	0.5	0.5	0.5
chrVI	118156	CDC4	C	T	0	0	0	0	0	0.5	0	0	0
chrVI	118260	CDC4	C	T	0	0	0	0	0	0	0	0.5	0
chrVI	121067	SMC1	G	A	0	0	0	0	0	0	0.5	0	0
chrVI	121094	SMC1	T	A	0	0	0	0	0	0	0.5	0	0
chrVI	122805	SMC1	T	C	0	0	0	0	0	0.5	0	0	0
chrVI	124053	BLM10	A	G	0	0	0	0	0	0	0	0.5	0.5
chrVI	125494	BLM10	A	T	0	0	0	0	0	0	0.5	0	0
chrVI	126530	BLM10	G	T	0	0	0	0	0	0	0	0.5	0.5
chrVI	126958	BLM10	T	C	0	0	0	0	0	0.5	0	0	0
chrVI	128740	BLM10	T	A	0	0	0	0.5	0	0	0	0	0
chrVI	135765	MSH4	C	A	0	0	0	0.5	0.5	0.5	0	0	0
chrVI	136263	MSH4	T	C	0	0	0	0	0	0.5	0	0	0
chrVI	154703	SAD1	G	A	0	0	0	0	0	0.5	0	0	0
chrVI	154767	SAD1	T	C	0	0	0	0	0	0.5	0	0	0
chrVI	156815	YFR006W	C	T	0	0	0	0	0	0.5	0	0	0
chrVI	159777	YFH7	C	T	0	0	0	0	0	0.5	0	0	0
chrVI	162844	GCN20	G	A	0	0	0	0	0	0	0	0.5	0.5
chrVI	165366	UBP6	A	T	0	0	0	0	0	0	0	0.5	0.5
chrVI	165981	UBP6	A	G	0	0	0	0	0	0	0.5	0	0
chrVI	170648	IOC3	G	T	0	0	0	0	0	0	0	0.5	0
chrVI	173493	CMK1	T	C	0	0	0	0	0	0.5	0	0	0
chrVI	173506	CMK1	G	A	0	0	0	0.5	0	0	0	0	0
chrVI	175978	GSY1	G	A	0	0	0	0	0	0	0.5	0	0
chrVI	177105	YFR016C	C	A	0	0	0	0	0	0.5	0	0	0
chrVI	178222	YFR016C	G	A	0	0	0	0	0	0	0	0.5	0
chrVI	180010	YFR016C	T	A	0	0	0	0	0	0	0.5	0	0
chrVI	180033	YFR016C	G	A	0	0	0	0	0	0.5	0	0	0
chrVI	182486	YFR017C	C	T	0	0	0	0	0	0	0.5	0	0
chrVI	182960	INTERGENIC	G	T	0	0	0	0	0	0.5	0	0	0
chrVI	183206	YFR018C	G	A	0	0	0	0	0	0	0	0.5	0
chrVI	184749	FAB1	C	T	0	0	0	0	0	0.5	0	0	0
chrVI	189380	FAB1	A	G	0	0	0	0	0	0.5	0	0	0
chrVI	189623	FAB1	C	T	0	0	0	0	0	0	0	0.5	0.5
chrVI	190613	FAB1	G	T	0	0	0	0	0	0.5	0	0	0
chrVI	194509	INTERGENIC	A	G	0	0	0	0	0	0.5	0	0	0
chrVI	194933	ATG18	C	T	0	0	0	0	0	0.5	0	0	0
[truncated: 3,828 more rows]

## Sheet: INDEL_Reactor1
				Ploidy level	1	1	1	1	2	1	1	1	1	2	2	1	2	2	2	2	2	2	1	1	2	1	2	2	2	2	2	2	2	2	1	1	1
Chr	Pos	Gene	Ref	Alt	1.20.1	1.20.2	1.20.3	1.30.1	1.30.2	1.30.3	1.33.1	1.33.2	1.33.3	1.40.1	1.40.2	1.40.3	1.46.1	1.46.2	1.46.3	1.50.1	1.50.2	1.50.3	1.60.1	1.60.2	1.60.3	1.90.1	1.90.2	1.90.3	1.100.1	1.100.2	1.100.3	1.130.1	1.130.2	1.130.3	1.200.1	1.200.2	1.200.3
chrI	19971	INTERGENIC	C	CCT	0	0	0	0	0	0	0	0	0	0	0	0	0	0	0	0	0	0	0	0	0	0	0	0	0	0	0	1	0	0	0	0	0
chrI	101281	INTERGENIC	C	CA	0	0	0	0	0	0	0	0	0	1	0	0	0	0	0	0	1	0	0	0	0	0	0	0	0	0	0	0	0	0	0	0	0
chrII	133870	INTERGENIC	CAT	C	0	0	0	0	0	0	0	0	0	0	0.5	0	0.5	0	0.5	0	0	0.5	0	0	0	0	0	0	0	0.5	0.5	0.5	0.5	0	0	0	0
chrII	167978	INTERGENIC	C	CA	0	0	0	0	1	0	0	0	0	0.5	1	0	0	1	1	0.5	0.5	1	0	0	1	0	1	0.5	0	1	0.5	0	1	1	0	0	0
chrII	389425	INTERGENIC	TC	T	0	0	0	0	1	0	0	0	0	1	1	0	1	1	1	1	1	1	0	0	1	0	1	1	1	1	1	1	1	1	0	0	0
chrII	723663	INTERGENIC	C	CA	0	0	0	0	0.5	0	0	0	0	0.5	1	0	1	0.5	0.5	1	1	1	0	0	1	0	0.5	0.5	0	0.5	0.5	0.5	0.5	0	0	0	0
chrIII	50320	YCL041C	AAT	A	0	0	0	0	0	0	0	0	0	0	0	0	0	0.5	0	0.5	0	0	0	0	0	0	0	0	0	0	0.5	0	0	0	0	0	0
chrIII	148617	SRD1	T	TTGGAATAAAAA	0	0	0	0	0	0	0	0	0	0	0	0	0	0	0	0	0	0	0	0	1	0	0	0	0	0	0	1	0	0	0	0	0
chrIII	224773	INTERGENIC	TTA	T	0	0	0	0	0	0	0	0	0	0	0	0	0.5	0	0	0	0	0	0	0	0	0	0	0	0	0	0	0	0	0	0	0	0
chrIII	273025	INTERGENIC	GA	G	0	0	0	0	0	0	0	0	0	0	0	0	0	0	0	0	0	0	0	0	0	0	0	0	0	0	0.5	0	0	0	0	0	0
chrIV	42446	INTERGENIC	GTCT	G	0	0	0	0	0	0	0	0	0	0	0	0	0	0	0	0	0	0	0	0	0	0	0	0.5	0	0	0	0	0	0	0	0	0
chrIV	169891	INTERGENIC	TA	T	0	0	0	0	0	0	0	0	0	0	0	0	0	0	0	0	0	0	0	0	0	0	0	0	0	0	0.5	0	0	0	0	0	0
chrIV	212440	INTERGENIC	G	GTT	0	0	0	0	0	0	0	0	0	0	0.5	0	0	0	0	0	0	0	0	0	0	0	0	0	0	0	0	0	0	0	0	0	0
chrIV	240138	INTERGENIC	CAT	C	0	0	0	0	0.5	0	0	0	0	0	0.5	0	0	0.5	0.5	0	0.5	0.5	0	0	0	0	0	0	0	0	0.5	0	0	0	0	0	0
chrIV	323677	INTERGENIC	GAT	G	0	0	0	0	0.5	0	0	0	0	0	0	0	0	0	0	0	0	0	0	0	0	0	0	0	0	0	0	0	0	0	0	0	0
chrIV	392146	INTERGENIC	GAC	G	0	0	0	0	0	0	0	0	0	0	0	0	0	0	0	0	0	0	0	0	0	0	0	0	0	0.5	0	0	0	0	0	0	0
chrIV	450188	INTERGENIC	GTA	G	0	0	0	0	0	0	0	0	0	0	0	0	0	0	0	0	0	0.5	0	0	0	0	0	0	0.5	0.5	0.5	0.5	0.5	0	0	0	0
chrIV	538733	INTERGENIC	GTA	G	0	0	0	0	0.5	0	0	0	0	0	0	0	0	0.5	0	0	0	0	0	0	0	0	0	0	0	0	0.5	0.5	0	0	0	0	0
chrIV	544805	INTERGENIC	TAGATACGAG	T	0	0	0	0	0	0	0	0	0	0	0	0	0	0	0	0	0	0	0	0	0	0	0	0	0.5	0	0	0	0	0	0	0	0
chrIV	810472	INTERGENIC	TTA	T	0	0	0	0	0	0	0	0	0	0	0	0	0	0	0	0	0	0	0	0	0	0	0	0.5	0	0	0	0	0	0	0	0	0
chrIV	840290	SLY1	CA	C	0	0	0	0	0	0	0	0	0	0	0	0	0	0	0	0	0.5	0	0	0	0	0	0	0	0	0	0	0	0	0	0	0	0
chrIV	840422	INTERGENIC	AAT	A	0	0	0	0	0.5	0	0	0	0	0	0	0	0.5	0.5	0.5	0	0	0.5	0	0	0	0	0	0	0	0	0.5	0	0	0	0	0	0
chrIV	1109876	INTERGENIC	GAT	G	0	0	0	0	0	0	0	0	0	0	0	0	0.5	0	0	0.5	0	0	0	0	0	0	0	0	0	0	0	0	0	0	0	0	0
chrIV	1385471	INTERGENIC	CAT	C	0	0	0	0	0	0	0	0	0	0.5	0	0	0.5	0.5	0.5	0	0.5	0	0	0	0	0	0	0	0	0	0.5	0	0	0.5	0	0	0
chrV	21321	INTERGENIC	TA	T	0	0	0	0	0	0	0	0	0	0	0	0	0	0	0	0	0	0	0	0	0	0	0.5	0	0	0	0	0	0	0	0	0	0
chrV	118577	INTERGENIC	CAT	C	0	0	0	0	0	0	0	0	0	0	0	0	0.5	0	0.5	0	0.5	0	0	0	0	0	0.5	0	0	0	0	0	0	0	0	0	0
chrV	132565	INTERGENIC	CAT	C	0	0	0	0	0	0	0	0	0	0	0	0	0	0.5	0	0	0	0	0	0	0	0	0	0	0	0	0.5	0	0	0	0	0	0
chrV	284384	INTERGENIC	AATAT	A	0	0	0	0	0	0	0	0	0	0	0	0	0	0	0	0	0	0	0	0	0	0	0	0	0	0	0.5	0	0	0	0	0	0
chrVI	78010	INTERGENIC	CAT	C	0	0	0	0	0	0	0	0	0	0	0	0	0	0.5	0	0	0	0	0	0	0	0	0	0	0	0	0.5	0	0	0	0	0	0
chrVII	89899	INTERGENIC	A	AT	0	0	0	0	0	0	0	0	0	0	0	0	0	0	0	0	0	0	0	0	0	0	0	0	0	0	0	0.5	0	0	0	0	0
chrVII	272291	INTERGENIC	GAT	G	0	0	0	0	0	0	0	0	0	0	0	0	0.5	0	0	0	0	0	0	0	0	0	0	0	0	0	0	0	0	0	0	0	0
chrVII	281605	INTERGENIC	AT	A	0	0	0	0	0	0	0	0	0	0	0	0	0	0	0	0	0.5	0	0	0	0	0	0	0	0	0	0	0	0	0	0	0	0
chrVII	307179	INTERGENIC	CAT	C	0	0	0	0	0.5	0	0	0	0	0	0	0	0	0	0	0	0	0	0	0	0	0	0	0	0	0	0	0	0	0	0	0	0
chrVII	326269	INTERGENIC	CA	C	0	0	0	0	0	0	0	0	0	0	0	0	0	0	0	0	0	0	0	0	0	0	0	0	0	0.5	0	0	0	0	0	0	0
chrVII	346673	MMS2	AG	A	0	0	0	0	0	0	0	0	0	0	0	0	0	0	0	0	0	0	0	0	0	0	1	0	0	0	0	0	0	0	0	0	0
chrVII	616171	INTERGENIC	AT	A	0	0	0	0	0	0	0	0	0	0	0	0	0	0	0	0	0	0	0	0	0	0	0.5	0	0	0.5	0	0	0	0	0	0	0
chrVII	949251	INTERGENIC	CTA	C	0	0	0	0	0	0	0	0	0	0	0	0	0	0	0	0	0	0.5	0	0	0	0	0	0	0	0	0	0	0	0	0	0	0
chrVII	959779	INTERGENIC	AAT	A	0	0	0	0	0	0	0	0	0	0	0	0	0	0	0	0	0	0.5	0	0	0	0	0	0	0	0	0	0	0	0	0	0	0
chrVII	1004507	INTERGENIC	AAT	A	0	0	0	0	0	0	0	0	0	0	0	0	0	0.5	0.5	0	0	0	0	0	0	0	0.5	0	0	0	0	0.5	0.5	0	0	0	0
chrVII	1006274	MTM1	TG	T	0	0	0	0	1	0	0	0	0	1	1	0	1	1	1	1	1	1	0	0	1	0	1	1	1	1	1	1	1	1	0	0	0
chrVII	1043766	INTERGENIC	C	CAT	0	0	0	0	0	0	0	0	0	0	0	0	0	0	0	0	0	0	0	0	0	0	0	0	0.5	0	0	0	0	0	0	0	0
chrVIII	111530	INTERGENIC	CTA	C	0	0	0	0	0	0	0	0	0	0	0	0	0	0	0	0	0	0	0	0	0	0	0	0	0	0	0.5	0	0	0	0	0	0
chrVIII	233314	INTERGENIC	GA	G	0	0	0	0	0.5	0	0	0	0	0	0	0	0	0	0	0	0	0	0	0	0	0	0	0	0	0	0	0	0	0	0	0	0
chrVIII	396945	INTERGENIC	GAA	G	0	0	0	0	0	0	0	0	0	0	0	0	0	0	0	0	0	0	0	0	0	0	0.5	0	0	0	0	0	0	0	0	0	0
chrVIII	448734	SPC97	G	GT	0	0	0	0	0	0	0	0	0	0	0	0	0	0	0	0	0	0	0	0	0	0	0	0	0.5	0	0	0	0	0	0	0	0
chrVIII	514829	INTERGENIC	CTA	C	0	0	0	0	0	0	0	0	0	0	0	0	0	0	0	0	0	0	0	0	0	0	0	0	0	0.5	0	0.5	0	0	0	0	0
chrIX	25418	YIL169C	T	TCAGAAGTAGAGGAAGCTGATTGACTGACAGAGCTTGAGACAC	0	0	0	0	0	0	0	0	0	0	0	0	0	0	0	0.5	0	0	0	0	0	0	0	0	0	0	0	0	0	0	0	0	0
chrIX	57277	INTERGENIC	C	CA	0	0	0	0	0.5	0	0	0	0	0	1	0	0.5	0	0	0	0.5	1	0	0	0	0	0	0	0	0.5	1	0	1	0	0	0	0
chrIX	144117	INTERGENIC	TTA	T	0	0	0	0	0	0	0	0	0	0	0	0	0	0	0	0	0.5	0	0	0	0	0	0	0	0	0	0	0.5	0	0	0	0	0
chrX	497098	INTERGENIC	AAT	A	0	0	0	0	0	0	0	0	0	0	0	0	0.5	0	0	0	0	0	0	0	0	0	0	0	0	0	0	0	0	0	0	0	0
chrXI	26591	INTERGENIC	CAT	C	0	0	0	0	0.5	0	0	0	0	0	0	0	0.5	0	0	0	0	0	0	0	0	0	0	0	0	0	0	0	0	0	0	0	0
chrXI	36588	INTERGENIC	CAT	C	0	0	0	0	0.5	0	0	0	0	0	0	0	0.5	0	0.5	0	0	0	0	0	0	0	0	0	0.5	0.5	0.5	0.5	0	0	0	0	0
chrXI	36588	INTERGENIC	CATAT	C	0	0	0	0	0.5	0	0	0	0	0	0	0	0.5	0	0.5	0	0	0	0	0	0	0	0	0	0.5	0.5	0.5	0.5	0	0	0	0	0
chrXI	164844	INTERGENIC	CTA	C	0	0	0	0	0	0	0	0	0	0	0	0	0	0	0	0	0	0	0	0	0	0	0	0	0	0	0	0	0.5	0	0	0	0
chrXII	196591	INTERGENIC	AT	A	0	0	0	0	0.5	0	0	0	0	0	0	0	0	0	0	0	0	0	0	0	0	0	0	0	0	0.5	0	0	0	0	0	0	0
chrXII	292024	INTERGENIC	GA	G	0	0	0	0	0	0	0	0	0	0	0	0	0	0	0	0	0	0	0	0	0	0	0	0	0	0.5	0	0	0	0	0	0	0
chrXII	405266	ACE2	TG	T	0	0	0	0	0	0	0	0	0	0	0	0	0	0	0	0	0	0	0	0	0	0	0	0	0	0	0	0.5	0	0.5	0	0	0
chrXII	556468	INTERGENIC	CAT	C	0	0	0	0	0	0	0	0	0	0	0	0	0	0	0.5	0	0	0	0	0	0	0	0	0	0	0.5	0.5	0	0	0	0	0	0
chrXII	769162	EST2	CAT	C	0	0	0	0	0	0	0	0	0	0	0	0	0.5	0.5	0	0	0	0	0	0	0	0	0	0	0	0.5	0.5	0	0	0	0	0	0
chrXII	837516	INTERGENIC	CAT	C	0	0	0	0	0	0	0	0	0	0	0	0	0	0.5	0.5	0	0	0.5	0	0	0	0	0	0	0	0	0	0.5	0.5	0	0	0	0
chrXIII	21958	INTERGENIC	GTA	G	0	0	0	0	0	0	0	0	0	0	0	0	0.5	0	0.5	0	0	0	0	0	0	0	0	0	0	0	0.5	0	0	0	0	0	0
chrXIII	192743	INTERGENIC	GTA	G	0	0	0	0	0.5	0	0	0	0	0	0	0	0	0	0	0	0	0	0	0	0	0	0	0	0	0	0	0.5	0.5	0	0	0	0
chrXIII	321328	INTERGENIC	CAT	C	0	0	0	0	0.5	0	0	0	0	0	0.5	0	0.5	0.5	0.5	0.5	0	0	0	0	0	0	0	0	0.5	0	0.5	0	0.5	0	0	0	0
chrXIII	388684	YMR057C	TTA	T	0	0	0	0	0	0	0	0	0	0	0	0	0	0.5	0	0	0	0	0	0	0	0	0	0	0	0	0	0	0	0	0	0	0
chrXIII	475726	INTERGENIC	G	GA	0	0	0	0	0	0	0	0	0	0	0	0	0	0	0	0	0.5	0	0	0	0	0	0	0	0	0	0	0	0	0	0	0	0
chrXIII	519249	STO1	G	GT	0	0	0	0	0	0	0	0	0	0	0	0	0	0	0	0	0	0	0	0	0	0	0	0	0	0	0	0.5	0	0.5	0	0	0
chrXIII	625382	INTERGENIC	GA	G	0	0	0	0	0	0	0	0	0	0	0	0	0	0	0	0	0	0	0	0	0	0	0	0	0	0.5	0	0	0	0	0	0	0
chrXIII	674863	INTERGENIC	G	GA	0	0	0	0	0	0	0	0	0	0	0	0	0	0.5	0	0	0	0	0	0	0	0	0	0	0	0	0	0	0	0	0	0	0
chrXIII	819639	DSK2	C	CA	0	0	0	0	0	0	0	0	0	0	0	0	0	0	0	0	0	0	0	0	0	0	0	0.5	0	0	0	0	0	0	0	0	0
chrXIII	822647	INTERGENIC	TGAACA	T	0	0	0	0	0	0	0	0	0	0	0	0	0	0	0.5	0	0	0	0	0	0	0	0	0	0	0	0	0	0	0	0	0	0
chrXIII	908234	YMR317W	GCAACGTCTAGCGTAGTGAGTTCAGAAGCTCCATCGT	G	0	0	0	0	0.5	0	0	0	0	0.5	0.5	0	0	0.5	0.5	0	0	0	0	0	0.5	0	0	0.5	0.5	0	0.5	0	0.5	0.5	0	0	0
chrXIII	908558	YMR317W	T	TCAA	0	0	0	0	0.5	0	0	0	0	0.5	0.5	0	0	0.5	0.5	0.5	0.5	0.5	0	0	0.5	0	0	0.5	0.5	0.5	0.5	0.5	0.5	0.5	0	0	0
chrXIII	908620	YMR317W	A	AGCTCC	0	0	0	0	0.5	0	0	0	0	0.5	0.5	0	0	0.5	0.5	0.5	0	0.5	0	0	0	0	0	0.5	0	0	0.5	0	0	0.5	0	0	0
chrXIII	908621	YMR317W	ATT	A	0	0	0	0	0.5	0	0	0	0	0.5	0.5	0	0	0.5	0.5	0.5	0	0.5	0	0	0	0	0	0.5	0	0	0.5	0	0	0.5	0	0	0
chrXIII	908631	YMR317W	CAAA	C	0	0	0	0	0.5	0	0	0	0	0.5	0.5	0	0	0.5	0.5	0.5	0	0.5	0	0	0	0	0	0.5	0	0	0.5	0	0	0.5	0	0	0
chrXIV	43278	INTERGENIC	AAT	A	0	0	0	0	0	0	0	0	0	0	0	0	0.5	0.5	0.5	0	0.5	0	0	0	0	0	0	0	0	0	0	0.5	0	0	0	0	0
chrXIV	107294	INTERGENIC	GA	G	0	0	0	0	0	0	0	0	0	0	0	0	0	0	0	0	0	0	0	0	0	0	0	0	0	0.5	0	0	0	0	0	0	0
chrXIV	392462	INTERGENIC	C	CG	0	0	0	0	0	0	0	0	0	0	0	0	0	0	0	0	0	0	0	0	0.5	0	0	0	0	0	0	0	0	0	0	0	0
chrXIV	429776	INTERGENIC	TTA	T	0	0	0	0	0	0	0	0	0	0	0	0	0	0.5	0	0	0.5	0	0	0	0	0	0	0	0.5	0	0	0	0	0	0	0	0
chrXIV	651857	INTERGENIC	AT	A	0	0	0	0	0	0	0	0	0	0	0	0	0	0	0	0	0.5	0	0	0	0	0	0	0	0	0	0	0	0	0	0	0	0
chrXIV	694240	INTERGENIC	CAT	C	0	0	0	0	0.5	0	0	0	0	0	0	0	0	0.5	0.5	0	0.5	0	0	0	0	0	0	0	0	0	0	0.5	0	0	0	0	0
chrXIV	764741	INTERGENIC	GAT	G	0	0	0	0	0	0	0	0	0	0	0	0	0.5	0.5	0	0.5	0	0	0	0	0	0	0	0	0	0	0.5	0.5	0.5	0	0	0	0
chrXV	326195	INTERGENIC	CAT	C	0	0	0	0	0	0	0	0	0	0.5	0	0	0.5	0.5	0	0	0	0	0	0	0	0	0	0	0.5	0	0	0	0.5	0.5	0	0	0
chrXV	489778	INTERGENIC	CAT	C	0	0	0	0	0	0	0	0	0	0	0	0	0	0.5	0	0	0	0	0	0	0	0	0	0	0	0.5	0	0	0	0	0	0	0
chrXV	745306	INTERGENIC	CA	C	0	0	0	0	0	0	0	0	0	0	0	0	0	0	0	0	0	0	0	0	0	0	0	0	0	0	0.5	0	0	0	0	0	0
chrXV	804922	INTERGENIC	AT	A	0	0	0	0	0.5	0	0	0	0	0	0	0	0	0	0	0	0	0	0	0	0	0	0	0	0	0	0	0	0	0	0	0	0
chrXV	923126	INTERGENIC	GAT	G	0	0	0	0	0.5	0	0	0	0	0	0	0	0	0	0.5	0	0.5	0	0	0	0	0	0.5	0	0	0	0	0	0	0	0	0	0
chrXV	925072	INTERGENIC	CA	C	0	0	0	0	0	0	0	0	0	0	0	0	0	0	0.5	0	0	0	0	0	0	0	0	0	0	0	0	0	0	0	0	0	0
chrXV	967942	INTERGENIC	AT	A	0	0	0	0	0.5	0	0	0	0	0	0	0	0	0	0	0	0	0	0	0	0	0	0	0	0	0	0.5	0	0	0	0	0	0
chrXV	1015474	PRT1	AT	A	0	0	0	0	0	0	0	0	0	0	0	0	0	0	0	0	0	0	0	0	0	0	0	0	1	1	0	0	0	0	0	0	0
chrXVI	312942	INTERGENIC	GTA	G	0	0	0	0	0	0	0	0	0	0	0	0	0.5	0	0.5	0	0	0	0	0	0	0	0	0	0	0	0	0	0	0	0	0	0
chrXVI	451649	INTERGENIC	G	GA	0	0	0	0	0	0	0	0	0	0	0	0	0	0	0	0	0	0	0	0	0	0	0	0	0	0	0	0.5	0	0.5	0	0	0
chrXVI	591720	INTERGENIC	CAT	C	0	0	0	0	0	0	0	0	0	0	0	0	0	0	0	0	0	0	0	0	0	0	0	0.5	0	0	0.5	0	0	0	0	0	0
chrXVI	876243	INTERGENIC	CTA	C	0	0	0	0	0	0	0	0	0	0	0.5	0	0	0	0	0	0	0	0	0	0	0	0	0	0	0	0.5	0.5	0	0	0	0	0
chrXVI	887933	INTERGENIC	AT	A	0	0	0	0	0	0	0	0	0	0	0	0	0	0	0	0	0.5	0	0	0	0	0	0	0	0	0	0	0	0	0	0	0	0
chrXVI	901805	INTERGENIC	CG	C	0	0	0	0	0	0	0	0	0	0	0	0	0	0	0	0	0	0	0	0	0	0	0	0.5	0	0	0	0	0	0	0	0	0

## Sheet: INDEL_Reactor2
				Ploidy level	1	1	1	1	1	2	2	1	1	1	1	1	2	2	1	2	2	2	1	1	1	1	2	1	1	1	2	2	2	2	2	2	2	2	2	2	2	2	2
Chr	Pos	Gene	Ref	Alt	2.20.1	2.20.2	2.20.3	2.30.1	2.30.2	2.30.3	2.40.1	2.40.2	2.40.3	2.46.1	2.46.2	2.46.3	2.50.1	2.50.2	2.50.3	2.60.1	2.60.2	2.60.3	2.70.1	2.70.2	2.70.3	2.80.1	2.80.2	2.80.3	2.85.1	2.85.2	2.85.3	2.90.1	2.90.2	2.90.3	2.100.1	2.100.2	2.100.3	2.130.1	2.130.2	2.130.3	2.200.1	2.200.2	2.200.3
chrI	16863	INTERGENIC	G	GT	0	0	0	0	0	0	0	0	0	0	0	0	0	0	0	0	0	0	0	0	0	0	0	0	0	0	0	0	0	0	0	0	0	0	0	0	0.5	0.5	0.5
chrI	16863	INTERGENIC	GT	G	0	0	0	0	0	0	0	0	0	0	0	0	0	0	0	0	0	0	0	0	0	0	0	0	0	0	0	0	0	0	0	0	0	0	0	0	0.5	0.5	0.5
chrI	19971	INTERGENIC	C	CCT	0	0	0	0	0	0	0	0	0	0	0	0	0	0	0	0	0	0	0	0	0	0	0	0	0	0	0	0	0	0	0	0	0	0	0	1	0	0	0
chrI	21611	YAL064W	G	GT	0	0	0	0	0	0	0	0	0	0	0	0	0	0	0	0	0	0	0	0	0	0	0	0	0	0	0	0	0	0	0	0	0	0	0	0	0.5	0.5	0
chrI	21611	YAL064W	GT	G,GTT	0	0	0	0	0	0	0	0	0	0	0	0	0	0	0	0	0	0	0	0	0	0	0	0	0	0	0	0	0	0	0	0	0	0	0	0	0.5	0.5	0
chrI	23239	INTERGENIC	CT	C	0	0	0	0	0	0	0	0	0	0	0	0	0	0	0	0	0	0	0	0	0	0	0	0	0	0	0	0	0	0	0	0	0	0	0.5	0	0	0	0
chrI	29283	INTERGENIC	CT	C	0	0	0	0	0	0	0	0	0	0	0	0	0	0	0	0	0	0	0	0	0	0	0	0	0	0	0	0	0	0	0.5	0	0	0	0	0	0	0	0
chrI	30097	INTERGENIC	AT	A	0	0	0	0	0	0	0	0	0	0	0	0	0	0	0	0	0	0	0	0	0	0	0	0	0	0	0.5	0	0	0	0	0	0	0.5	0	0	0.5	0.5	1
chrI	31483	INTERGENIC	CCA	C	0	0	0	0	0	0	0	0	0	0	0	0	0	0	0	0	0	0	0	0	0	0	0	0	0	0	0	0	0	0	0	0	0	0	0	0	0	0.5	0
chrI	35113	INTERGENIC	GA	G	0	0	0	0	0	0	0	0	0	0	0	0	0	0	0	0	0	0	0	0	0	0	0	0	0	0	0	0	0	0	0	0.5	0.5	0	0	0	0	0	0
chrI	42085	INTERGENIC	G	GA	0	0	0	0	0	0	0	0	0	0	0	0	0	0	0	0	0	0	0	0	0	0	0	0	0	0	0	0	0	0	0	0.5	0	0	0	0.5	0	0	0
chrI	42085	INTERGENIC	GA	G	0	0	0	0	0	0	0	0	0	0	0	0	0	0	0	0	0	0	0	0	0	0	0	0	0	0	0	0	0	0	0	0.5	0	0	0	0.5	0	0	0
chrI	42838	INTERGENIC	GA	G	0	0	0	0	0	0	0	0	0	0	0	0	0	0	0	0	0	0	0	0	0	0	0	0	0	0	0	0	0	1	0.5	0	0	0	0	0	1	1	1
chrI	42838	INTERGENIC	GAA	G	0	0	0	0	0	0	0	0	0	0	0	0	0	0	0	0	0	0	0	0	0	0	0	0	0	0	0	0	0	1	0.5	0	0	0	0	0	1	1	1
chrI	59843	PTA1	A	AT	0	0	0	0	0	0	0	0	0	0	0	0	0	0	0	0	0	0	0	0	0	0	0	0	0	0	0	0	0	0	0	0	0	0	0	0.5	0	0	0
chrI	65614	INTERGENIC	AT	A	0	0	0	0	0	0	0	0	0	0	0	0	0	0	0	0	0	0	0	0	0	0	0	0	0	0	0	0	0	0	0	0	0	0.5	0	0	0	0	0.5
chrI	65761	INTERGENIC	AT	A	0	0	0	0	0	0	0	0	0	0	0	0	0	0	0	0	0	0	0	0	0	0	0	0	0	0	0	0.5	0	0	0	0	0	0	0	0	0	0	0
chrI	67975	INTERGENIC	G	GA,GAA	0	0	0	0	0	0	0	0	0	0	0	0	0	0	0	0	0	0	0	0	0	0	0	0	0	0	1	0.5	1	1	0	1	1	1	0.5	0.5	0.5	0.5	0.5
chrI	67975	INTERGENIC	G	GAA	0	0	0	0	0	0	0	0	0	0	0	0	0	0	0	0	0	0	0	0	0	0	0	0	0	0	1	0.5	1	1	0	1	1	1	0.5	0.5	0.5	0.5	0.5
chrI	70858	INTERGENIC	A	AT	0	0	0	0	0	0	0	0	0	0	0	0	0	0	0	0	0	0	0	0	0	0	0	0	0	0	0	0	0	0	0	0	0	0	0	0	0.5	0.5	0.5
chrI	71530	INTERGENIC	TA	T	0	0	0	0	0	0	0	0	0	0	0	0	0	0	0	0	0	0	0	0	0	0	0	0	0	0	0	0	0	0	0	0	0.5	0	0	0	0	0	0
chrI	74938	INTERGENIC	GA	G	0	0	0	0	0	0	0	0	0	0	0	0	0	0	0	0	0	0	0	0	0	0	0	0	0	0	0	0	0	0	0	0	0	0	0	0	0.5	0.5	0.5
chrI	92429	INTERGENIC	TA	T	0	0	0	0	0	0	0	0	0	0	0	0	0	0	0	0	0	0	0	0	0	0	0	0	0	0	0	0	0	0	0	0	0	0	0	0.5	0	0	0
chrI	92602	INTERGENIC	CT	C	0	0	0	0	0	0	0	0	0	0	0	0	0	0	0	0	0	0	0	0	0	0	0	0	0	0	0.5	0.5	0	0	0	0	0	0	0.5	0	0.5	0.5	0.5
chrI	100007	INTERGENIC	A	AT	0	0	0	0	0	0	0	0	0	0	0	0	0	0	0	0	0	0	0	0	0	0	0	0	0	0	0.5	0	0	0	0.5	0	0	0.5	0.5	0.5	0.5	0.5	0
chrI	100007	INTERGENIC	ATT	A	0	0	0	0	0	0	0	0	0	0	0	0	0	0	0	0	0	0	0	0	0	0	0	0	0	0	0.5	0	0	0	0.5	0	0	0.5	0.5	0.5	0.5	0.5	0
chrI	100007	INTERGENIC	AT	A	0	0	0	0	0	0	0	0	0	0	0	0	0	0	0	0	0	0	0	0	0	0	0	0	0	0	0.5	0	0	0	0.5	0	0	0.5	0.5	0.5	0.5	0.5	0
chrI	101450	INTERGENIC	T	TA	0	0	0	0	0	0	0	0	0	0	0	0	0	0	0	0	0	0	0	0	0	0	0	0	0	0	0	0	0.5	0.5	0	0	0	0	0.5	0	0.5	0	0
chrI	101450	INTERGENIC	TA	T	0	0	0	0	0	0	0	0	0	0	0	0	0	0	0	0	0	0	0	0	0	0	0	0	0	0	0	0	0.5	0.5	0	0	0	0	0.5	0	0.5	0	0
chrI	108747	INTERGENIC	GT	G	0	0	0	0	0	0	0	0	0	0	0	0	0	0	0	0	0	0	0	0	0	0	0	0	0	0	1	1	1	1	0	1	1	1	1	1	1	1	1
chrI	128103	INTERGENIC	ATT	A	0	0	0	0	0	0	0	0	0	0	0	0	0	0	0	0	0	0	0	0	0	0	0	0	0	0	0	0	0	0.5	0	0	0	0	0	0	0	0.5	0
chrI	128103	INTERGENIC	AT	A	0	0	0	0	0	0	0	0	0	0	0	0	0	0	0	0	0	0	0	0	0	0	0	0	0	0	0	0	0	0.5	0	0	0	0	0	0	0	0.5	0
chrI	142565	EFB1	GA	G	0	0	0	0	0	0	0	0	0	0	0	0	0	0	0	0	0	0	0	0	0	0	0	0	0	0	0	0	0	0	0	0	0	0.5	0	0	0	0	0
chrI	143575	INTERGENIC	GA	G	0	0	0	0	0	0	0	0	0	0	0	0	0	0	0	0	0	0	0	0	0	0	0	0	0	0	0	0	0	0	0	0	0	0	0	0.5	0	0	0
chrI	146479	VPS8	GA	G	0	0	0	0	0	0	0	0	0	0	0	0	0	0	0	0	0	0	0	0	0	0	0	0	0	0	0	0	0	0	0	0	0	0.5	0	0	0	0	0
chrI	147312	VPS8	G	GA	0	0	0	0	0	0	0	0	0	0	0	0	0	0	0	0	0	0	0	0	0	0	0	0	0	0	0	0	0	0	0	0	0	0	0	0.5	0.5	0.5	0.5
chrI	147312	VPS8	GA	G	0	0	0	0	0	0	0	0	0	0	0	0	0	0	0	0	0	0	0	0	0	0	0	0	0	0	0	0	0	0	0	0	0	0	0	0.5	0.5	0.5	0.5
chrI	154817	INTERGENIC	GT	G	0	0	0	0	0	0	0	0	0	0	0	0	0	0	0	0	0	0	0	0	0	0	0	0	0	0	0	0	0	0	0	0	0	0	0	0	0	0	0.5
chrI	171318	KIN3	AT	A	0	0	0	0	0	0	0	0	0	0	0	0	0	0	0	0	0	0	0	0	0	0	0	0	0	0	0	0	0	0	0.5	0	0	0	0	0	0	0	0
chrI	176580	INTERGENIC	CT	C	0	0	0	0	0	0	0	0	0	0	0	0	0	0	0	0	0	0	0	0	0	0	0	0	0	0	0	0	0	0	0.5	0	0	0	0	0	0	0	0
chrI	179225	INTERGENIC	CAA	C,CA	0	0	0	0	0	0	0	0	0	0	0	0	0	0	0	0	0	0	0	0	0	0	0	0	0	0	1	1	1	0.5	1	1	1	1	1	1	0.5	0.5	1
chrI	179225	INTERGENIC	CA	C	0	0	0	0	0	0	0	0	0	0	0	0	0	0	0	0	0	0	0	0	0	0	0	0	0	0	1	1	1	0.5	1	1	1	1	1	1	0.5	0.5	1
chrI	180275	INTERGENIC	AT	A	0	0	0	0	0	0	0	0	0	0	0	0	0	0	0	0	0	0	0	0	0	0	0	0	0	0	0	0	0	0	0	0	0	0.5	0	0	0	0	0
chrI	182325	INTERGENIC	AT	A	0	0	0	0	0	0	0	0	0	0	0	0	0	0	0	0	0	0	0	0	0	0	0	0	0	0	0	0	0	0	0	0	0	0.5	0	0	0	0	0
chrI	182509	INTERGENIC	TA	T	0	0	0	0	0	0	0	0	0	0	0	0	0	0	0	0	0	0	0	0	0	0	0	0	0	0	0	0	0	0	0	0	0	0	0	0	0.5	0.5	0.5
chrI	183620	INTERGENIC	GA	G	0	0	0	0	0	0	0	0	0	0	0	0	0	0	0	0	0	0	0	0	0	0	0	0	0	0	0	0	0	0	0	0	0	0.5	0	0	0.5	0.5	1
chrI	183620	INTERGENIC	G	GA	0	0	0	0	0	0	0	0	0	0	0	0	0	0	0	0	0	0	0	0	0	0	0	0	0	0	0	0	0	0	0	0	0	0.5	0	0	0.5	0.5	1
chrI	192551	INTERGENIC	CA	C	0	0	0	0	0	0	0	0	0	0	0	0	0	0	0	0	0	0	0	0	0	0	0	0	0	0	0	0.5	0	0	0	0	0	0	0.5	0	0.5	0.5	0.5
chrI	192551	INTERGENIC	CAA	C	0	0	0	0	0	0	0	0	0	0	0	0	0	0	0	0	0	0	0	0	0	0	0	0	0	0	0	0.5	0	0	0	0	0	0	0.5	0	0.5	0.5	0.5
chrI	196460	INTERGENIC	CA	C	0	0	0	0	0	0	0	0	0	0	0	0	0	0	0	0	0	0	0	0	0	0	0	0	0	0	0	0.5	0	0	0	0	0	0	0	0	0	0.5	0.5
chrI	198906	INTERGENIC	GA	G	0	0	0	0	0	0	0	0	0	0	0	0	0	0	0	0	0	0	0	0	0	0	0	0	0	0	0	0	0	0	0	0.5	0	0	0	0	0.5	0	0
chrI	198906	INTERGENIC	GAA	G	0	0	0	0	0	0	0	0	0	0	0	0	0	0	0	0	0	0	0	0	0	0	0	0	0	0	0	0	0	0	0	0.5	0	0	0	0	0.5	0	0
chrI	202399	INTERGENIC	GA	G	0	0	0	0	0	0	0	0	0	0	0	0	0	0	0	0	0	0	0	0	0	0	0	0	0	0	0	0	0	0	0	0	0	0	0	0	0.5	0.5	0.5
chrII	17658	PKC1	CT	C	0	0	0	0	0	0	0	0	0	0	0	0	0	0	0	0	0	0	0	0	0	0	0	0	0	0	0	0	0.5	0	0	0	0	0	0	0	0	0	0
chrII	28695	INTERGENIC	CT	C	0	0	0	0	0	0	0	0	0	0	0	0	0	0	0	0	0	0	0	0	0	0	0	0	0	0	0	0	0	0	0	0.5	0.5	0	0.5	0	0	0	0.5
chrII	38968	INTERGENIC	GT	G	0	0	0	0	0	0	0	0	0	0	0	0	0	0	0	0	0	0	0	0	0	0	0	0	0	0	0.5	0.5	0.5	0.5	0	0.5	0.5	0.5	0.5	0.5	0.5	0.5	0.5
chrII	40802	INTERGENIC	CA	C	0	0	0	0	0	0	0	0	0	0	0	0	0	0	0	0	0	0	0	0	0	0	0	0	0	0	0	0	0	0	0	0	0	0	0	0	0.5	0.5	0
chrII	45076	INTERGENIC	CT	C	0	0	0	0	0	0	0	0	0	0	0	0	0	0	0	0	0	0	0	0	0	0	0	0	0	0	0	0	0	0	0	0.5	0	0	0	0	0.5	0.5	0.5
chrII	45219	INTERGENIC	CT	C	0	0	0	0	0	0	0	0	0	0	0	0	0	0	0	0	0	0	0	0	0	0	0	0	0	0	0	0	0	0	0	0	0	0	0	0	0.5	0.5	0
chrII	45241	INTERGENIC	GA	G	0	0	0	0	0	0	0	0	0	0	0	0	0	0	0	0	0	0	0	0	0	0	0	0	0	0	0	0	0	0	0	0	0	0.5	0	0	0	0	0
chrII	62747	INTERGENIC	A	AG	0	0	0	0	0	0	0	0	0	0	0	0	0	0	0	0	0	0	0	0	0	0	0	0	0	0	0	0	0	0	0	0	0	0.5	0	0	0	0	0.5
chrII	62747	INTERGENIC	AG	A	0	0	0	0	0	0	0	0	0	0	0	0	0	0	0	0	0	0	0	0	0	0	0	0	0	0	0	0	0	0	0	0	0	0.5	0	0	0	0	0.5
chrII	62776	INTERGENIC	GA	G	0	0	0	0	0	0	0	0	0	0	0	0	0	0	0	0	0	0	0	0	0	0	0	0	0	0	0	0	0	0	0	0	0	0	0	0	0	0	0.5
chrII	68282	CDC27	GTTA	G	0	0	0	0	0	0	0	0	0	0	0	0	0	0	0	0	0	0	0	0	0	0	0	0	0	0	0	0	0	0	0	0	0	0	1	1	0	0	0
chrII	69628	INTERGENIC	CA	C	0	0	0	0	0	0	0	0	0	0	0	0	0	0	0	0	0	0	0	0	0	0	0	0	0	0	0	0	0	0	0	0	0	0	0	0	0.5	0.5	0.5
chrII	75103	INTERGENIC	TA	T	0	0	0	0	0	0	0	0	0	0	0	0	0	0	0	0	0	0	0	0	0	0	0	0	0	0	0	0	0	0	0	0	0	0	0	0	0.5	0.5	0.5
chrII	84398	INTERGENIC	CA	C	0	0	0	0	0	0	0	0	0	0	0	0	0	0	0	0	0	0	0	0	0	0	0	0	0	0	0	0	0	0	0	0	0	0	0	0	0.5	0.5	0.5
chrII	89635	INTERGENIC	AG	A	0	0	0	0	0	0	0	0	0	0	0	0	0	0	0	0	0	0	0	0	0	0	0	0	0	0	0	0	0	0	0	0	0	0	0	0	0.5	0.5	0.5
chrII	96034	INTERGENIC	GA	G	0	0	0	0	0	0	0	0	0	0	0	0	0	0	0	0	0	0	0	0	0	0	0	0	0	0	0	0	0	1	0	0	0	0.5	0	0.5	0.5	0.5	0.5
chrII	96034	INTERGENIC	G	GA	0	0	0	0	0	0	0	0	0	0	0	0	0	0	0	0	0	0	0	0	0	0	0	0	0	0	0	0	0	1	0	0	0	0.5	0	0.5	0.5	0.5	0.5
chrII	96034	INTERGENIC	G	GAA	0	0	0	0	0	0	0	0	0	0	0	0	0	0	0	0	0	0	0	0	0	0	0	0	0	0	0	0	0	1	0	0	0	0.5	0	0.5	0.5	0.5	0.5
chrII	96287	INTERGENIC	GA	G	0	0	0	0	0	0	0	0	0	0	0	0	0	0	0	0	0	0	0	0	0	0	0	0	0	0	0.5	0.5	0.5	0.5	0	0.5	0.5	0.5	0.5	1	0.5	0.5	0.5
chrII	97421	SEF1	AT	A	0	0	0	0	0	0	0	0	0	0	0	0	0	0	0	0	0	0	0	0	0	0	0	0	0	0	0	0	0	0	0	0	0	0	0.5	0	0	0	0
chrII	101340	INTERGENIC	C	CA	0	0	0	0	0	0	0	0	0	0	0	0	0	0	0	0	0	0	0	0	0	0	0	0	0	0	1	1	1	1	0	1	1	1	1	1	1	1	0.5
chrII	105333	SKT5	CT	C	0	0	0	0	0	0	0	0	0	0	0	0	0	0	0	0	0	0	0	0	0	0	0	0	0	0	0	0	0	0	0	0	0	0.5	0.5	0	0.5	0	0
chrII	105730	SKT5	AT	A	0	0	0	0	0	0	0	0	0	0	0	0	0	0	0	0	0	0	0	0	0	0	0	0	0	0	0	0.5	0	0	0	0	0	0	0	0	0	0	0
chrII	122429	INTERGENIC	GA	G	0	0	0	0	0	0	0	0	0	0	0	0	0	0	0	0	0	0	0	0	0	0	0	0	0	0	0	0	0	0	0	0.5	0.5	0	0	0.5	0	0	0
chrII	126565	INTERGENIC	C	CT	0	0	0	0	0	0	0	0	0	0	0	0	0	0	0	0	0	0	0	0	0	0	0	0	0	0	0	0	0	0	0	0.5	0.5	0.5	0.5	1	0	0	0
chrII	126565	INTERGENIC	CT	C	0	0	0	0	0	0	0	0	0	0	0	0	0	0	0	0	0	0	0	0	0	0	0	0	0	0	0	0	0	0	0	0.5	0.5	0.5	0.5	1	0	0	0
chrII	127636	INTERGENIC	CT	C,CTTT	0	0	0	0	0	0	0	0	0	0	0	0	0	0	0	0	0	0	0	0	0	0	0	0	0	0	1	0	0.5	0.5	0	0.5	0.5	0	0.5	0	0.5	0.5	0.5
chrII	127636	INTERGENIC	C	CT	0	0	0	0	0	0	0	0	0	0	0	0	0	0	0	0	0	0	0	0	0	0	0	0	0	0	1	0	0.5	0.5	0	0.5	0.5	0	0.5	0	0.5	0.5	0.5
chrII	127636	INTERGENIC	CT	C	0	0	0	0	0	0	0	0	0	0	0	0	0	0	0	0	0	0	0	0	0	0	0	0	0	0	1	0	0.5	0.5	0	0.5	0.5	0	0.5	0	0.5	0.5	0.5
chrII	133870	INTERGENIC	CAT	C	0	0	0	0	0	0	0	0	0	0	0	0	0	0	0	0	0.5	0	0	0	0	0	0	0	0	0	0	0	0.5	0	0	0	0	0	0.5	0	0	0	0
chrII	137522	INTERGENIC	A	AT	0	0	0	0	0	0	0	0	0	0	0	0	0	0	0	0	0	0	0	0	0	0	0	0	0	0	0	0	0	0	1	0	0	0	0	0	0	0	0
chrII	137782	INTERGENIC	GT	G	0	0	0	0	0	0	0	0	0	0	0	0	0	0	0	0	0	0	0	0	0	0	0	0	0	0	0	0	0	0	0	0	0	0.5	0	0	0	0	0
chrII	138274	INTERGENIC	ATT	A,AT	0	0	0	0	0	0	0	0	0	0	0	0	0	0	0	0	0	0	0	0	0	0	0	0	0	0	1	1	1	1	0.5	1	0.5	0.5	0.5	1	0.5	1	0.5
chrII	138274	INTERGENIC	ATT	A	0	0	0	0	0	0	0	0	0	0	0	0	0	0	0	0	0	0	0	0	0	0	0	0	0	0	1	1	1	1	0.5	1	0.5	0.5	0.5	1	0.5	1	0.5
chrII	138274	INTERGENIC	AT	A	0	0	0	0	0	0	0	0	0	0	0	0	0	0	0	0	0	0	0	0	0	0	0	0	0	0	1	1	1	1	0.5	1	0.5	0.5	0.5	1	0.5	1	0.5
chrII	138274	INTERGENIC	ATTT	A,ATT	0	0	0	0	0	0	0	0	0	0	0	0	0	0	0	0	0	0	0	0	0	0	0	0	0	0	1	1	1	1	0.5	1	0.5	0.5	0.5	1	0.5	1	0.5
chrII	142029	INTERGENIC	AT	A	0	0	0	0	0	0	0	0	0	0	0	0	0	0	0	0	0	0	0	0	0	0	0	0	0	0	0	0	0.5	0	0	0	0	0	0	0	0	0	0
chrII	142103	INTERGENIC	GT	G	0	0	0	0	0	0	0	0	0	0	0	0	0	0	0	0	0	0	0	0	0	0	0	0	0	0	0	0	0	0	0	0	0	0	0	0.5	0	0	0
chrII	142427	ERD2	GA	G	0	0	0	0	0	0	0	0	0	0	0	0	0	0	0	0	0	0	0	0	0	0	0	0	0	0	0	0	0	0	0	0	0	0	0.5	0	0	0	0
chrII	143216	INTERGENIC	GA	G	0	0	0	0	0	0	0	0	0	0	0	0	0	0	0	0	0	0	0	0	0	0	0	0	0	0	0	0	0.5	0	0	0	0	0	0	0	0	0	0
chrII	145899	INTERGENIC	GAAAAAA	G	0	0	0	0	0	0	0	0	0	0	0	0	0	0	0	0	0	0	0	0	0	0	0	0	0	0	0	0	0	0	0	0	0	0	0	0	0	0	0.5
chrII	147217	APL3	CA	C	0	0	0	0	0	0	0	0	0	0	0	0	0	0	0	0	0	0	0	0	0	0	0	0	0	0	0	0	0	0	0	0	0	0	0.5	0	0	0	0
chrII	150403	INTERGENIC	TA	T	0	0	0	0	0	0	0	0	0	0	0	0	0	0	0	0	0	0	0	0	0	0	0	0	0	0	0	0	0	0.5	0	0	0	0	0	0	0	0	0
chrII	151274	INTERGENIC	G	GT	0	0	0	0	0	0	0	0	0	0	0	0	0	0	0	0	0	0	0	0	0	0	0	0	0	0	0	0	0.5	0	0	0	0	0	0	0	0	0	0
chrII	153609	POL12	A	AT	0	0	0	0	0	0	0	0	0	0	0	0	0	0	0	0	0	0	0	0	0	0	0	0	0	0	0	0	0	0	0	0.5	0.5	0.5	0.5	0	0.5	0	0
chrII	153609	POL12	AT	A	0	0	0	0	0	0	0	0	0	0	0	0	0	0	0	0	0	0	0	0	0	0	0	0	0	0	0	0	0	0	0	0.5	0.5	0.5	0.5	0	0.5	0	0
chrII	165010	INTERGENIC	CT	C	0	0	0	0	0	0	0	0	0	0	0	0	0	0	0	0	0	0	0	0	0	0	0	0	0	0	0	0	0	0	1	0	0	0	0.5	0	0.5	0.5	0
chrII	166025	INTERGENIC	CT	C	0	0	0	0	0	0	0	0	0	0	0	0	0	0	0	0	0	0	0	0	0	0	0	0	0	0	0	0.5	0	0	0	0	0	0	0	0	0	0	0
chrII	167275	INTERGENIC	CA	C	0	0	0	0	0	0	0	0	0	0	0	0	0	0	0	0	0	0	0	0	0	0	0	0	0	0	0	0	0	0	0	0	0	0.5	0	0	0.5	0.5	0.5
chrII	167275	INTERGENIC	C	CA	0	0	0	0	0	0	0	0	0	0	0	0	0	0	0	0	0	0	0	0	0	0	0	0	0	0	0	0	0	0	0	0	0	0.5	0	0	0.5	0.5	0.5
chrII	167978	INTERGENIC	C	CA	0	0	0	0	0	0	0.5	0	0	0	0	0	0.5	1	0	0.5	1	0	0	0	0	0	0	0	0	0	0	0	0	0	0	0	0	0	0	0	0	0	0
chrII	184271	INTERGENIC	GA	G	0	0	0	0	0	0	0	0	0	0	0	0	0	0	0	0	0	0	0	0	0	0	0	0	0	0	0	0	0	0	0	0	0	0	0	0.5	0	0	0
chrII	198357	INTERGENIC	CT	C	0	0	0	0	0	0	0	0	0	0	0	0	0	0	0	0	0	0	0	0	0	0	0	0	0	0	0.5	0	0	0	0	0	0	0	0	0	0.5	0	0
chrII	207021	INTERGENIC	GT	G	0	0	0	0	0	0	0	0	0	0	0	0	0	0	0	0	0	0	0	0	0	0	0	0	0	0	0	0	0	0	0	0	0	0	0.5	0	0.5	1	0.5
chrII	214915	SLA1	G	GT	0	0	0	0	0	0	0	0	0	0	0	0	0	0	0	0	0	0	0	0	0	0	0	0	0	0	0	0	0	0	0	0	0	0	0	0	0.5	0.5	0.5
chrII	219178	PDR3	A	AT	0	0	0	0	0	0	0	0	0	0	0	0	0	0	0	0	0	0	0	0	0	0	0	0	0	0	0	0	0	0	0	0	0	0	0	0	0.5	0.5	0.5
chrII	242639	INTERGENIC	AT	A	0	0	0	0	0	0	0	0	0	0	0	0	0	0	0	0	0	0	0	0	0	0	0	0	0	0	0	0	0	0	0	0	0	0	0.5	0	0.5	0.5	1
chrII	242639	INTERGENIC	A	AT	0	0	0	0	0	0	0	0	0	0	0	0	0	0	0	0	0	0	0	0	0	0	0	0	0	0	0	0	0	0	0	0	0	0	0.5	0	0.5	0.5	1
chrII	242639	INTERGENIC	ATT	A,AT	0	0	0	0	0	0	0	0	0	0	0	0	0	0	0	0	0	0	0	0	0	0	0	0	0	0	0	0	0	0	0	0	0	0	0.5	0	0.5	0.5	1
chrII	245602	GPI18	CA	C	0	0	0	0	0	0	0	0	0	0	0	0	0	0	0	0	0	0	0	0	0	0	0	0	0	0	0	0	0	0	0	0	0	0	0	0	0.5	0.5	0.5
chrII	249917	DSF2	GT	G	0	0	0	0	0	0	0	0	0	0	0	0	0	0	0	0	0	0	0	0	0	0	0	0	0	0	0.5	0.5	0.5	0.5	0	0.5	0.5	0.5	0.5	0.5	0.5	0.5	0.5
chrII	253340	FLR1	CA	C	0	0	0	0	0	0	0	0	0	0	0	0	0	0	0	0	0	0	0	0	0	0	0	0	0	0	0	0	0	0	0	0	0	0	0	0	0	0	0.5
chrII	270660	INTERGENIC	GA	G	0	0	0	0	0	0	0	0	0	0	0	0	0	0	0	0	0	0	0	0	0	0	0	0	0	0	0.5	0	0.5	0.5	0	0.5	0.5	0	0.5	0	0.5	0.5	0.5
chrII	270744	INTERGENIC	TA	T	0	0	0	0	0	0	0	0	0	0	0	0	0	0	0	0	0	0	0	0	0	0	0	0	0	0	1	1	1	1	0	1	1	1	1	1	1	1	1
chrII	270857	INTERGENIC	CT	C	0	0	0	0	0	0	0	0	0	0	0	0	0	0	0	0	0	0	0	0	0	0	0	0	0	0	0	0	0	0	0	0	0	0	0	0	0.5	0.5	0.5
chrII	282179	FUR4	GT	G	0	0	0	0	0	0	0	0	0	0	0	0	0	0	0	0	0	0	0	0	0	0	0	0	0	0	0	0	0	0	0	0	0	0	0	0.5	0	0	0
chrII	288153	INTERGENIC	AT	A	0	0	0	0	0	0	0	0	0	0	0	0	0	0	0	0	0	0	0	0	0	0	0	0	0	0	0	0	0	0	0	0	0	0	0	0	0	0	0.5
chrII	288803	INTERGENIC	GA	G	0	0	0	0	0	0	0	0	0	0	0	0	0	0	0	0	0	0	0	0	0	0	0	0	0	0	0	0	0	0	0	0	0	0	0.5	0	0	0	0
chrII	292097	INTERGENIC	G	GA	0	0	0	0	0	0	0	0	0	0	0	0	0	0	0	0	0	0	0	0	0	0	0	0	0	0	0	0	0	0	0	0	0	0	0	0.5	0	0	0
chrII	292118	INTERGENIC	G	GA	0	0	0	0	0	0	0	0	0	0	0	0	0	0	0	0	0	0	0	0	0	0	0	0	0	0	0	0	0.5	0.5	0	0	0	0	0	0.5	0.5	0.5	0.5
chrII	292118	INTERGENIC	GA	G,GAA	0	0	0	0	0	0	0	0	0	0	0	0	0	0	0	0	0	0	0	0	0	0	0	0	0	0	0	0	0.5	0.5	0	0	0	0	0	0.5	0.5	0.5	0.5
chrII	295098	YPK3	CT	C	0	0	0	0	0	0	0	0	0	0	0	0	0	0	0	0	0	0	0	0	0	0	0	0	0	0	0	0	0	0	0.5	0	0	0	0	0	0	0	0
chrII	300033	INTERGENIC	GAAA	G	0	0	0	0	0	0	0	0	0	0	0	0	0	0	0	0	0	0	0	0	0	0	0	0	0	0	0	0.5	0	0	0	0	0	0	0	0	0	0	0.5
chrII	300033	INTERGENIC	GAAAAA	G	0	0	0	0	0	0	0	0	0	0	0	0	0	0	0	0	0	0	0	0	0	0	0	0	0	0	0	0.5	0	0	0	0	0	0	0	0	0	0	0.5
chrII	307654	TLC1	AT	A,ATT	0	0	0	0	0	0	0	0	0	0	0	0	0	0	0	0	0	0	0	0	0	0	0	0	0	0	0	0	0	0	0	0	0	0	0	0	0.5	0.5	0.5
chrII	316693	INTERGENIC	CT	C	0	0	0	0	0	0	0	0	0	0	0	0	0	0	0	0	0	0	0	0	0	0	0	0	0	0	0	0	0	0	0	0	0	0	0	0	0.5	0.5	0.5
chrII	321660	INTERGENIC	CT	C	0	0	0	0	0	0	0	0	0	0	0	0	0	0	0	0	0	0	0	0	0	0	0	0	0	0	0	0	0	0	0	0	0	0	0	0	0.5	0.5	0.5
chrII	338222	YBR051W	AT	A	0	0	0	0	0	0	0	0	0	0	0	0	0	0	0	0	0	0	0	0	0	0	0	0	0	0	0	0	0.5	0	0	0	0	0	0	0	0	0	0
chrII	342440	INTERGENIC	GA	G	0	0	0	0	0	0	0	0	0	0	0	0	0	0	0	0	0	0	0	0	0	0	0	0	0	0	0	0	0	0	0	0	0	0	0.5	0.5	0.5	0.5	0.5
chrII	342897	INTERGENIC	A	AT	0	0	0	0	0	0	0	0	0	0	0	0	0	0	0	0	0	0	0	0	0	0	0	0	0	0	0	0	0.5	0	0	0	0	0	0	0	0	0	0
chrII	351230	INTERGENIC	CA	C	0	0	0	0	0	0	0	0	0	0	0	0	0	0	0	0	0	0	0	0	0	0	0	0	0	0	1	1	1	1	0	1	1	1	1	1	1	1	1
chrII	353485	INTERGENIC	CA	C	0	0	0	0	0	0	0	0	0	0	0	0	0	0	0	0	0	0	0	0	0	0	0	0	0	0	0	0.5	0	0	0	0	0	0	0	0	0	0	0
chrII	353595	INTERGENIC	A	AAT	0	0	0	0	0	0	0	0	0	0	0	0	0	0	0	0	0	0	0	0	0	0	0	0	0	0	0	0	0	0	0	0	0	0	0	0.5	0	0	0
chrII	360462	INTERGENIC	TA	T	0	0	0	0	0	0	0	0	0	0	0	0	0	0	0	0	0	0	0	0	0	0	0	0	0	0	0	0	0	0	0.5	0	0	0	0	0	0	0	0
chrII	380135	INTERGENIC	TA	T	0	0	0	0	0	0	0	0	0	0	0	0	0	0	0	0	0	0	0	0	0	0	0	0	0	0	0	0	0	0.5	0	0	0	0	0	0	0	0	0
chrII	386207	INTERGENIC	CAAA	C	0	0	0	0	0	0	0	0	0	0	0	0	0	0	0	0	0	0	0	0	0	0	0	0	0	0	0	0	0	0	0	0	0	0	0	0	0.5	0.5	0
chrII	389425	INTERGENIC	TC	T	0	0	0	0	0	1	1	0	0	0	0	0	1	1	0	1	1	1	0	0	0	0	1	0	0	0	1	1	1	1	1	1	1	1	1	1	1	1	1
chrII	391577	YBR076C-A	GA	G	0	0	0	0	0	0	0	0	0	0	0	0	0	0	0	0	0	0	0	0	0	0	0	0	0	0	0	0	0	0	0	0	0	0	0	0	0.5	0.5	0.5
chrII	392336	INTERGENIC	CT	C	0	0	0	0	0	0	0	0	0	0	0	0	0	0	0	0	0	0	0	0	0	0	0	0	0	0	0	0	0	0	0	0	0	0.5	0	0	0	0	0
chrII	392511	INTERGENIC	CA	C	0	0	0	0	0	0	0	0	0	0	0	0	0	0	0	0	0	0	0	0	0	0	0	0	0	0	0	0.5	0	0	0	0	0	0	0	0	0	0	0
chrII	393340	ECM33	GA	G	0	0	0	0	0	0	0	0	0	0	0	0	0	0	0	0	0	0	0	0	0	0	0	0	0	0	0	0	0	0	0	0	0	0	0	0.5	0.5	0.5	0.5
chrII	395042	INTERGENIC	GA	G	0	0	0	0	0	0	0	0	0	0	0	0	0	0	0	0	0	0	0	0	0	0	0	0	0	0	0.5	0.5	0.5	0.5	1	0	0.5	0	0	0.5	0.5	0.5	0.5
chrII	395042	INTERGENIC	GAA	G	0	0	0	0	0	0	0	0	0	0	0	0	0	0	0	0	0	0	0	0	0	0	0	0	0	0	0.5	0.5	0.5	0.5	1	0	0.5	0	0	0.5	0.5	0.5	0.5
chrII	397721	RPG1	G	GT	0	0	0	0	0	0	0	0	0	0	0	0	0	0	0	0	0	0	0	0	0	0	0	0	0	0	0.5	0.5	0.5	0.5	0	0.5	0.5	0.5	0.5	0.5	0.5	0.5	0.5
chrII	405158	SPT7	C	CA	0	0	0	0	0	0	0	0	0	0	0	0	0	0	0	0	0	0	0	0	0	0	0	0	0	0	0.5	0.5	0.5	0.5	0	0.5	0.5	0.5	0.5	0.5	0.5	0.5	0.5
chrII	406430	INTERGENIC	GA	G	0	0	0	0	0	0	0	0	0	0	0	0	0	0	0	0	0	0	0	0	0	0	0	0	0	0	0	0	0	0	0.5	0	0	0.5	0	0	0.5	0.5	0.5
chrII	424938	INTERGENIC	GT	G	0	0	0	0	0	0	0	0	0	0	0	0	0	0	0	0	0	0	0	0	0	0	0	0	0	0	0	0	0	0	0	0	0	0	0	0	0.5	0	0
chrII	425941	INTERGENIC	CA	C	0	0	0	0	0	0	0	0	0	0	0	0	0	0	0	0	0	0	0	0	0	0	0	0	0	0	0	0	0.5	0	0	0	0	0	0	0	0	0	0
chrII	429267	INTERGENIC	AT	A,ATT	0	0	0	0	0	0	0	0	0	0	0	0	0	0	0	0	0	0	0	0	0	0	0	0	0	0	0.5	0.5	0.5	1	0	0.5	0.5	0.5	0.5	0.5	0	0.5	0
chrII	429267	INTERGENIC	AT	A	0	0	0	0	0	0	0	0	0	0	0	0	0	0	0	0	0	0	0	0	0	0	0	0	0	0	0.5	0.5	0.5	1	0	0.5	0.5	0.5	0.5	0.5	0	0.5	0
chrII	434300	INTERGENIC	CA	C	0	0	0	0	0	0	0	0	0	0	0	0	0	0	0	0	0	0	0	0	0	0	0	0	0	0	0	0.5	0.5	0.5	0	0.5	0.5	0	0	0	0	0	0
chrII	446524	EXO84	C	CT	0	0	0	0	0	0	0	0	0	0	0	0	0	0	0	0	0	0	0	0	0	0	0	0	0	0	0.5	0.5	0.5	0.5	0	0.5	0.5	0.5	0.5	0.5	0.5	0.5	0.5
chrII	453243	INTERGENIC	AT	A	0	0	0	0	0	0	0	0	0	0	0	0	0	0	0	0	0	0	0	0	0	0	0	0	0	0	0	0	0	0	0	0	0	0	0	0	0.5	0	0
chrII	454635	INTERGENIC	AT	A	0	0	0	0	0	0	0	0	0	0	0	0	0	0	0	0	0	0	0	0	0	0	0	0	0	0	0	0	0	0	0	0	0	0	0	0	0	0.5	0
chrII	456495	AIM3	TC	T	0	0	0	0	0	0	0	0	0	0	0	0	0	0	0	0	0	0	0	0	0	0	0	0	0	0	0	0	0	0	0	0	0	0	0	0	0.5	0.5	0.5
chrII	477374	INTERGENIC	GA	G	0	0	0	0	0	0	0	0	0	0	0	0	0	0	0	0	0	0	0	0	0	0	0	0	0	0	0.5	0	0	0	0	0	0	0	0	0	0	0	0
chrII	477609	INTERGENIC	GT	G	0	0	0	0	0	0	0	0	0	0	0	0	0	0	0	0	0	0	0	0	0	0	0	0	0	0	0	0	0	0	0	0	0	0	0	0	0	0	0.5
chrII	479272	INTERGENIC	CAA	C,CA	0	0	0	0	0	0	0	0	0	0	0	0	0	0	0	0	0	0	0	0	0	0	0	0	0	0	0	0.5	0.5	0.5	0	0.5	0.5	0.5	0.5	0.5	0.5	0.5	0.5
chrII	479272	INTERGENIC	CAA	C	0	0	0	0	0	0	0	0	0	0	0	0	0	0	0	0	0	0	0	0	0	0	0	0	0	0	0	0.5	0.5	0.5	0	0.5	0.5	0.5	0.5	0.5	0.5	0.5	0.5
chrII	479272	INTERGENIC	CA	C	0	0	0	0	0	0	0	0	0	0	0	0	0	0	0	0	0	0	0	0	0	0	0	0	0	0	0	0.5	0.5	0.5	0	0.5	0.5	0.5	0.5	0.5	0.5	0.5	0.5
chrII	479796	MUD1	CA	C	0	0	0	0	0	0	0	0	0	0	0	0	0	0	0	0	0	0	0	0	0	0	0	0	0	0	0	0	0	0	0	0	0	0	0	0.5	0	0	0
chrII	481312	INTERGENIC	C	CT	0	0	0	0	0	0	0	0	0	0	0	0	0	0	0	0	0	0	0	0	0	0	0	0	0	0	0	0	0	0	0	0	0	0	0	0	0	0	0.5
chrII	483279	GRS1	TA	T	0	0	0	0	0	0	0	0	0	0	0	0	0	0	0	0	0	0	0	0	0	0	0	0	0	0	0	0	0	0	0	0	0	0	0	0.5	0	0	0
chrII	485927	TFC1	GT	G	0	0	0	0	0	0	0	0	0	0	0	0	0	0	0	0	0	0	0	0	0	0	0	0	0	0	0.5	0.5	0.5	0.5	0	0.5	0.5	0	0.5	0.5	0.5	0.5	0.5
chrII	487048	INTERGENIC	T	TA	0	0	0	0	0	0	0	0	0	0	0	0	0	0	0	0	0	0	0	0	0	0	0	0	0	0	0.5	0	0	0	0	0	0	0	0	0	0	0.5	0
chrII	487048	INTERGENIC	TA	T	0	0	0	0	0	0	0	0	0	0	0	0	0	0	0	0	0	0	0	0	0	0	0	0	0	0	0.5	0	0	0	0	0	0	0	0	0	0	0.5	0
chrII	487188	INTERGENIC	A	AT	0	0	0	0	0	0	0	0	0	0	0	0	0	0	0	0	0	0	0	0	0	0	0	0	0	0	0	0	0	0	0	0	0.5	0	0	0	0	0	0
chrII	491090	INTERGENIC	C	CT	0	0	0	0	0	0	0	0	0	0	0	0	0	0	0	0	0	0	0	0	0	0	0	0	0	0	0	0	0	0	0	0	0	0	0	0	0	0.5	0.5
chrII	492950	INTERGENIC	GAA	G	0	0	0	0	0	0	0	0	0	0	0	0	0	0	0	0	0	0	0	0	0	0	0	0	0	0	0	0.5	0.5	0	0	0	0	0	0	0	0.5	0	0
chrII	499336	INTERGENIC	GA	G	0	0	0	0	0	0	0	0	0	0	0	0	0	0	0	0	0	0	0	0	0	0	0	0	0	0	0	0	0	0	0	0	0	0	0	0	0.5	0.5	1
chrII	505153	CKS1	CA	C	0	0	0	0	0	0	0	0	0	0	0	0	0	0	0	0	0	0	0	0	0	0	0	0	0	0	0	0	0.5	0	0	0	0	0	0	0	0	0	0
chrII	514621	YBR138C	AT	A	0	0	0	0	0	0	0	0	0	0	0	0	0	0	0	0	0	0	0	0	0	0	0	0	0	0	0	0	0	0	0	0	0	0	0	0	0	0	0.5
chrII	526831	INTERGENIC	GA	G	0	0	0	0	0	0	0	0	0	0	0	0	0	0	0	0	0	0	0	0	0	0	0	0	0	0	0	0	0	0	0	0	0	0.5	0	0	1	0	0
chrII	539226	YSW1	GA	G	0	0	0	0	0	0	0	0	0	0	0	0	0	0	0	0	0	0	0	0	0	0	0	0	0	0	0	0	0.5	0	0	0.5	0	0	0	0	0	0	0.5
chrII	541252	TBS1	TA	T	0	0	0	0	0	0	0	0	0	0	0	0	0	0	0	0	0	0	0	0	0	0	0	0	0	0	0	0	0	0	0	0	0	0.5	0	0	0	0	0
chrII	553512	INTERGENIC	GA	G	0	0	0	0	0	0	0	0	0	0	0	0	0	0	0	0	0	0	0	0	0	0	0	0	0	0	0.5	0	0	0	0	0.5	0.5	0	0	0	0	0	0
chrII	553512	INTERGENIC	G	GA	0	0	0	0	0	0	0	0	0	0	0	0	0	0	0	0	0	0	0	0	0	0	0	0	0	0	0.5	0	0	0	0	0.5	0.5	0	0	0	0	0	0
chrII	556210	INTERGENIC	GAT	G	0	0	0	0	0	0	0	0	0	0	0	0	0	0	0	0	0	0	0	0	0	0	0	0	0	0	0	0	0.5	0.5	0	0	0	0	0	0	0	0	0
chrII	559930	INTERGENIC	CA	C	0	0	0	0	0	0	0	0	0	0	0	0	0	0	0	0	0	0	0	0	0	0	0	0	0	0	0	0	0	0.5	1	0.5	0	0	0.5	0	0	0	0
chrII	563012	INTERGENIC	AT	A	0	0	0	0	0	0	0	0	0	0	0	0	0	0	0	0	0	0	0	0	0	0	0	0	0	0	0	0	0.5	0	0	0	0	0	0	0	0	0	0
chrII	564742	INTERGENIC	TA	T	0	0	0	0	0	0	0	0	0	0	0	0	0	0	0	0	0	0	0	0	0	0	0	0	0	0	0	0	0	0	0	0	0	0	0	0	0.5	0	0
chrII	569673	UBS1	GA	G	0	0	0	0	0	0	0	0	0	0	0	0	0	0	0	0	0	0	0	0	0	0	0	0	0	0	0	0	0	0	0	0	0	0	0	0.5	0	0	0
chrII	571328	INTERGENIC	CAAA	C	0	0	0	0	0	0	0	0	0	0	0	0	0	0	0	0	0	0	0	0	0	0	0	0	0	0	0	0	0	0	0	0	0	0	0	0	0.5	0	0.5
chrII	576030	INTERGENIC	TA	T	0	0	0	0	0	0	0	0	0	0	0	0	0	0	0	0	0	0	0	0	0	0	0	0	0	0	1	1	0.5	1	0	0.5	0.5	0	0.5	1	1	1	1
chrII	576030	INTERGENIC	TAA	T,TA	0	0	0	0	0	0	0	0	0	0	0	0	0	0	0	0	0	0	0	0	0	0	0	0	0	0	1	1	0.5	1	0	0.5	0.5	0	0.5	1	1	1	1
chrII	576030	INTERGENIC	TAA	T	0	0	0	0	0	0	0	0	0	0	0	0	0	0	0	0	0	0	0	0	0	0	0	0	0	0	1	1	0.5	1	0	0.5	0.5	0	0.5	1	1	1	1
chrII	581558	INTERGENIC	A	AT	0	0	0	0	0	0	0	0	0	0	0	0	0	0	0	0	0	0	0	0	0	0	0	0	0	0	0	0	0	0.5	0.5	0	0	0	0	0	0.5	0	0
chrII	581558	INTERGENIC	AT	A	0	0	0	0	0	0	0	0	0	0	0	0	0	0	0	0	0	0	0	0	0	0	0	0	0	0	0	0	0	0.5	0.5	0	0	0	0	0	0.5	0	0
chrII	586331	YBR178W	TA	T	0	0	0	0	0	0	0	0	0	0	0	0	0	0	0	0	0	0	0	0	0	0	0	0	0	0	0	0	0	0	0	0	0	0	0	0	0.5	0.5	0.5
chrII	586459	INTERGENIC	GA	G	0	0	0	0	0	0	0	0	0	0	0	0	0	0	0	0	0	0	0	0	0	0	0	0	0	0	0	0	0	0	0	0	0	0.5	0	0	0	0	0
chrII	589544	INTERGENIC	AT	A	0	0	0	0	0	0	0	0	0	0	0	0	0	0	0	0	0	0	0	0	0	0	0	0	0	0	0	0	0	0	0	0	0	0	0	0.5	0	0	0
chrII	595632	INTERGENIC	GA	G	0	0	0	0	0	0	0	0	0	0	0	0	0	0	0	0	0	0	0	0	0	0	0	0	0	0	0	0.5	0	0	0	0	0	0	0.5	0	0	0	0
chrII	598527	YBR184W	CA	C	0	0	0	0	0	0	0	0	0	0	0	0	0	0	0	0	0	0	0	0	0	0	0	0	0	0	0	0	0	0	0	0	0	0	0	0	0	0	0.5
chrII	603155	GDT1	T	TA	0	0	0	0	0	0	0	0	0	0	0	0	0	0	0	0	0	0	0	0	0	0	0	0	0	0	0	0	0	0	0	0	0	0	0	0	0	0	0.5
chrII	628558	INTERGENIC	GT	G	0	0	0	0	0	0	0	0	0	0	0	0	0	0	0	0	0	0	0	0	0	0	0	0	0	0	0	0	0	0	0	0	0	0	0	0	0	0	0.5
chrII	628897	INTERGENIC	G	GTA	0	0	0	0	0	0	0	0	0	0	0	0	0	0	0	0	0	0	0	0	0	0	0	0	0	0	0	0	0	0	1	0	0	0	0	0	0	0	0
chrII	631437	COS111	AT	A	0	0	0	0	0	0	0	0	0	0	0	0	0	0	0	0	0	0	0	0	0	0	0	0	0	0	0	0	0	0	0	0	0	0	0	0	0	0	0.5
chrII	647590	INTERGENIC	AT	A	0	0	0	0	0	0	0	0	0	0	0	0	0	0	0	0	0	0	0	0	0	0	0	0	0	0	0	0	0.5	0	0	0	0	0	0	0	0.5	1	1
chrII	647590	INTERGENIC	ATT	A	0	0	0	0	0	0	0	0	0	0	0	0	0	0	0	0	0	0	0	0	0	0	0	0	0	0	0	0	0.5	0	0	0	0	0	0	0	0.5	1	1
chrII	651627	SDS24	AC	A	0	0	0	0	0	0	0	0	0	0	0	0	0	0	0	0	0	0	0	0	0	0	0	0	0	0	0	0	0	0	0	0	0	0.5	0	0	0	0	0
chrII	662564	YBR219C	TA	T	0	0	0	0	0	0	0	0	0	0	0	0	0	0	0	0	0	0	0	0	0	0	0	0	0	0	0	0.5	0	0	0	0	0	0	0	0	0	0	0
chrII	674120	MCX1	CT	C	0	0	0	0	0	0	0	0	0	0	0	0	0	0	0	0	0	0	0	0	0	0	0	0	0	0	0	0	0	0	0	0	0	0	0	0	0.5	0.5	0
chrII	680666	INTERGENIC	G	GA	0	0	0	0	0	0	0	0	0	0	0	0	0	0	0	0	0	0	0	0	0	0	0	0	0	0	1	1	1	1	1	1	1	1	1	1	1	1	1
chrII	680666	INTERGENIC	GA	G	0	0	0	0	0	0	0	0	0	0	0	0	0	0	0	0	0	0	0	0	0	0	0	0	0	0	1	1	1	1	1	1	1	1	1	1	1	1	1
chrII	680948	LSR1	C	CT	0	0	0	0	0	0	0	0	0	0	0	0	0	0	0	0	0	0	0	0	0	0	0	0	0	0	0	0	0	0	0	0	0	0.5	0	0	0	0	0
chrII	681991	INTERGENIC	CA	C	0	0	0	0	0	0	0	0	0	0	0	0	0	0	0	0	0	0	0	0	0	0	0	0	0	0	0	0	0	0	0.5	0	0	0	0	0	0	0	0.5
chrII	683210	INTERGENIC	C	CT	0	0	0	0	0	0	0	0	0	0	0	0	0	0	0	0	0	0	0	0	0	0	0	0	0	0	0	0	0	0	0	0	0	0	0	0	0.5	0.5	0.5
chrII	684840	INTERGENIC	AT	A	0	0	0	0	0	0	0	0	0	0	0	0	0	0	0	0	0	0	0	0	0	0	0	0	0	0	0	0	0	0	0	0.5	0.5	0	0	0	0.5	0.5	0
chrII	684840	INTERGENIC	A	AT	0	0	0	0	0	0	0	0	0	0	0	0	0	0	0	0	0	0	0	0	0	0	0	0	0	0	0	0	0	0	0	0.5	0.5	0	0	0	0.5	0.5	0
chrII	686630	INTERGENIC	AT	A	0	0	0	0	0	0	0	0	0	0	0	0	0	0	0	0	0	0	0	0	0	0	0	0	0	0	0	0	0	0	0	0	0	0	0	0	0.5	0.5	0.5
chrII	694777	INTERGENIC	TA	T	0	0	0	0	0	0	0	0	0	0	0	0	0	0	0	0	0	0	0	0	0	0	0	0	0	0	0	0	0	0	0	0	0	0	0	0	0.5	0.5	0.5
chrII	702006	INTERGENIC	C	CAT	0	0	0	0	0	0	0	0	0	0	0	0	0	0	0	0	0	0	0	0	0	0	0	0	0	0	0	0	0	0	0	0	0	0	0	0.5	0	0	0
chrII	704438	INTERGENIC	TA	T	0	0	0	0	0	0	0	0	0	0	0	0	0	0	0	0	0	0	0	0	0	0	0	0	0	0	0	0	0	0	0	0.5	0	0.5	0	0.5	1	0	0
chrII	711386	ISW1	AT	A	0	0	0	0	0	0	0	0	0	0	0	0	0	0	0	0	0	0	0	0	0	0	0	0	0	0	0	0	0	0.5	0	0	0	0	0	0	0	0	0
chrII	714364	ENP1	AT	A	0	0	0	0	0	0	0	0	0	0	0	0	0	0	0	0	0	0	0	0	0	0	0	0	0	0	0.5	0.5	0.5	0.5	0	0.5	0.5	0.5	0.5	0.5	0.5	0.5	0.5
chrII	721265	INTERGENIC	GA	G	0	0	0	0	0	0	0	0	0	0	0	0	0	0	0	0	0	0	0	0	0	0	0	0	0	0	0.5	1	1	0.5	0	1	0.5	0.5	0.5	0.5	1	1	1
chrII	721265	INTERGENIC	GAAA	G,GAA	0	0	0	0	0	0	0	0	0	0	0	0	0	0	0	0	0	0	0	0	0	0	0	0	0	0	0.5	1	1	0.5	0	1	0.5	0.5	0.5	0.5	1	1	1
chrII	723663	INTERGENIC	CA	C	0	0	0	0	0	0.5	0.5	0	0	0	0	0	1	0.5	0	1	0.5	1	0	0	0	0	1	0	0	0	0	0.5	0	0	1	0.5	0	0.5	0.5	0.5	0	0.5	0.5
chrII	723663	INTERGENIC	C	CA	0	0	0	0	0	0.5	0.5	0	0	0	0	0	1	0.5	0	1	0.5	1	0	0	0	0	1	0	0	0	0	0.5	0	0	1	0.5	0	0.5	0.5	0.5	0	0.5	0.5
chrII	730286	INTERGENIC	CA	C	0	0	0	0	0	0	0	0	0	0	0	0	0	0	0	0	0	0	0	0	0	0	0	0	0	0	0	0	0	0	0	0	0	0.5	0	0	0	0	0
chrII	732523	INTERGENIC	AT	A	0	0	0	0	0	0	0	0	0	0	0	0	0	0	0	0	0	0	0	0	0	0	0	0	0	0	0	0	0	0	0	0	0	0	0	0	0.5	0.5	0
chrII	734746	INTERGENIC	GA	G	0	0	0	0	0	0	0	0	0	0	0	0	0	0	0	0	0	0	0	0	0	0	0	0	0	0	0.5	0.5	0.5	0.5	0	0.5	0.5	0.5	0.5	0.5	0.5	0.5	0.5
chrII	737792	YPT10	CT	C	0	0	0	0	0	0	0	0	0	0	0	0	0	0	0	0	0	0	0	0	0	0	0	0	0	0	0	0	0	0.5	0	0	0	0	0	0	0.5	0.5	0.5
chrII	738932	TSC10	AG	A	0	0	0	0	0	0	0	0	0	0	0	0	0	0	0	0	0	0	0	0	0	0	0	0	0	0	0	0	0	0	0	0	0	0	0	0	0.5	0.5	0
chrII	744718	INTERGENIC	GT	G	0	0	0	0	0	0	0	0	0	0	0	0	0	0	0	0	0	0	0	0	0	0	0	0	0	0	0	0	0	0	0	0	0	0	0	0.5	0.5	0.5	1
chrII	751216	INTERGENIC	CA	C	0	0	0	0	0	0	0	0	0	0	0	0	0	0	0	0	0	0	0	0	0	0	0	0	0	0	0	0	0	0	0	0	0	0.5	0	0	0.5	0.5	0.5
chrII	751216	INTERGENIC	C	CA	0	0	0	0	0	0	0	0	0	0	0	0	0	0	0	0	0	0	0	0	0	0	0	0	0	0	0	0	0	0	0	0	0	0.5	0	0	0.5	0.5	0.5
chrII	756225	RIF1	A	AT	0	0	0	0	0	0	0	0	0	0	0	0	0	0	0	0	0	0	0	0	0	0	0	0	0	0	0	0.5	0	0	0	0	0	0	0	0	0	0	0
chrII	757162	INTERGENIC	AAT	A	0	0	0	0	0	0	0	0	0	0	0	0	0	0	0	0	0	0	0	0	0	0	0	0	0	0	0	0	0	0	0	0	0.5	0	0	0	0	0	0
chrII	767793	INTERGENIC	GA	G	0	0	0	0	0	0	0	0	0	0	0	0	0	0	0	0	0	0	0	0	0	0	0	0	0	0	0	0.5	0	0	0	0	0	0	0	0.5	1	0.5	0.5
chrII	767793	INTERGENIC	GAA	G	0	0	0	0	0	0	0	0	0	0	0	0	0	0	0	0	0	0	0	0	0	0	0	0	0	0	0	0.5	0	0	0	0	0	0	0	0.5	1	0.5	0.5
chrII	773703	INTERGENIC	CA	C	0	0	0	0	0	0	0	0	0	0	0	0	0	0	0	0	0	0	0	0	0	0	0	0	0	0	0	0	0	0	0	0.5	0.5	0	0	0	0	0	0
chrII	773801	INTERGENIC	AT	A	0	0	0	0	0	0	0	0	0	0	0	0	0	0	0	0	0	0	0	0	0	0	0	0	0	0	0	0	0	0	0	0	0	0	0	0.5	0	0	0
chrII	774669	INTERGENIC	CAAA	C,CAA	0	0	0	0	0	0	0	0	0	0	0	0	0	0	0	0	0	0	0	0	0	0	0	0	0	0	0	0	0	0.5	1	0	0.5	0	0	0	0.5	0.5	0
chrII	774669	INTERGENIC	C	CA	0	0	0	0	0	0	0	0	0	0	0	0	0	0	0	0	0	0	0	0	0	0	0	0	0	0	0	0	0	0.5	1	0	0.5	0	0	0	0.5	0.5	0
chrII	774669	INTERGENIC	CAAA	C	0	0	0	0	0	0	0	0	0	0	0	0	0	0	0	0	0	0	0	0	0	0	0	0	0	0	0	0	0	0.5	1	0	0.5	0	0	0	0.5	0.5	0
chrII	774669	INTERGENIC	CA	C	0	0	0	0	0	0	0	0	0	0	0	0	0	0	0	0	0	0	0	0	0	0	0	0	0	0	0	0	0	0.5	1	0	0.5	0	0	0	0.5	0.5	0
chrII	776371	INTERGENIC	CT	C	0	0	0	0	0	0	0	0	0	0	0	0	0	0	0	0	0	0	0	0	0	0	0	0	0	0	0	0	0	0.5	0	0	0	0	0	0	0	0	0
chrII	777906	INTERGENIC	AT	A	0	0	0	0	0	0	0	0	0	0	0	0	0	0	0	0	0	0	0	0	0	0	0	0	0	0	0	0.5	0.5	0.5	0.5	0.5	0	0.5	0.5	0	0.5	0.5	0.5
chrII	777906	INTERGENIC	ATT	A,AT	0	0	0	0	0	0	0	0	0	0	0	0	0	0	0	0	0	0	0	0	0	0	0	0	0	0	0	0.5	0.5	0.5	0.5	0.5	0	0.5	0.5	0	0.5	0.5	0.5
chrII	777906	INTERGENIC	ATT	A	0	0	0	0	0	0	0	0	0	0	0	0	0	0	0	0	0	0	0	0	0	0	0	0	0	0	0	0.5	0.5	0.5	0.5	0.5	0	0.5	0.5	0	0.5	0.5	0.5
chrII	779845	SNF5	T	TACA	0	0	0	0	0	0	0	0	0	0	0	0	0	0	0	0	0	0	0	0	0	0	0	0	0	0	0	0	0	0	0	0.5	0.5	0	0	0	0	0	0
chrII	784713	YBR292C	C	CT	0	0	0	0	0	0	0	0	0	0	0	0	0	0	0	0	0	0	0	0	0	0	0	0	0	0	0	0	0	0	0	0.5	0.5	0	0	0	0	0	0.5
chrII	784713	YBR292C	CT	C	0	0	0	0	0	0	0	0	0	0	0	0	0	0	0	0	0	0	0	0	0	0	0	0	0	0	0	0	0	0	0	0.5	0.5	0	0	0	0	0	0.5
chrII	784824	YBR292C	GA	G	0	0	0	0	0	0	0	0	0	0	0	0	0	0	0	0	0	0	0	0	0	0	0	0	0	0	0	0	0	0	0	0	0	0	0	0	0.5	0.5	0.5
chrII	785319	INTERGENIC	GT	G	0	0	0	0	0	0	0	0	0	0	0	0	0	0	0	0	0	0	0	0	0	0	0	0	0	0	0	0	0	0	0	0	0	0	0	0	0	0	0.5
chrII	785854	INTERGENIC	AT	A	0	0	0	0	0	0	0	0	0	0	0	0	0	0	0	0	0	0	0	0	0	0	0	0	0	0	0	0	0	0	0	0.5	0.5	0	0.5	0.5	0.5	0	0
chrII	796621	INTERGENIC	TA	T	0	0	0	0	0	0	0	0	0	0	0	0	0	0	0	0	0	0	0	0	0	0	0	0	0	0	0	0	0	0	0	0	0	0	0	0	0.5	0.5	0
chrIII	18612	INTERGENIC	CT	C	0	0	0	0	0	0	0	0	0	0	0	0	0	0	0	0	0	0	0	0	0	0	0	0	0	0	0	0	0	0.5	0	0	0	0	0	0	0	0	0
chrIII	23504	INTERGENIC	GA	G	0	0	0	0	0	0	0	0	0	0	0	0	0	0	0	0	0	0	0	0	0	0	0	0	0	0	0	0	0	0	0	0	0	0	0	0	0.5	0.5	0.5
chrIII	29153	INTERGENIC	G	GT	0	0	0	0	0	0	0	0	0	0	0	0	0	0	0	0	0	0	0	0	0	0	0	0	0	0	0	0	0	0	0	0	0	0	0	0	0.5	0.5	0.5
chrIII	35514	INTERGENIC	GA	G	0	0	0	0	0	0	0	0	0	0	0	0	0	0	0	0	0	0	0	0	0	0	0	0	0	0	0	0	0	0	0	0	0	0	0	0	0.5	0.5	0.5
chrIII	41368	INTERGENIC	GA	G	0	0	0	0	0	0	0	0	0	0	0	0	0	0	0	0	0	0	0	0	0	0	0	0	0	0	0	0	0.5	0	0	0	0	0	0	0	0	0	0
chrIII	42005	INTERGENIC	CAAAA	C	0	0	0	0	0	0	0	0	0	0	0	0	0	0	0	0	0	0	0	0	0	0	0	0	0	0	0	0	0	0	0	0	0	0	0	0	0	0.5	0
chrIII	50320	YCL041C	AAT	A	0	0	0	0	0	0	0	0	0	0	0	0	0	0	0	0	0	0	0	0	0	0	0	0	0	0	0	0	0	0	0	0	0.5	0.5	0	0	0	0	0
chrIII	50544	YCL041C	C	CA	0	0	0	0	0	0	0	0	0	0	0	0	0	0	0	0	0	0	0	0	0	0	0	0	0	0	0	0	0	0	0.5	0	0	0	0	0	0	0	0
chrIII	50587	YCL042W	GA	G	0	0	0	0	0	0	0	0	0	0	0	0	0	0	0	0	0	0	0	0	0	0	0	0	0	0	0	0	0	0	0	0	0	0	0	0	0	0.5	0
chrIII	54924	INTERGENIC	CA	C	0	0	0	0	0	0	0	0	0	0	0	0	0	0	0	0	0	0	0	0	0	0	0	0	0	0	0	0	0	0	0	0	0	0	0	0	0	0.5	0
chrIII	56833	INTERGENIC	GA	G	0	0	0	0	0	0	0	0	0	0	0	0	0	0	0	0	0	0	0	0	0	0	0	0	0	0	0	0	0	0	0	0	0	0	0	0	0	0.5	0
chrIII	75459	INTERGENIC	AT	A	0	0	0	0	0	0	0	0	0	0	0	0	0	0	0	0	0	0	0	0	0	0	0	0	0	0	0	0	0	0	0	0	0	0.5	0	0	0	0	0
chrIII	78480	INTERGENIC	CT	C	0	0	0	0	0	0	0	0	0	0	0	0	0	0	0	0	0	0	0	0	0	0	0	0	0	0	0	0	0	0	0.5	0	0	0	0	0	0	0	0
chrIII	78799	INTERGENIC	AT	A	0	0	0	0	0	0	0	0	0	0	0	0	0	0	0	0	0	0	0	0	0	0	0	0	0	0	0	0	0	0	0	0	0	0	0	0	0	0	0.5
chrIII	78970	YCL023C	C	CT	0	0	0	0	0	0	0	0	0	0	0	0	0	0	0	0	0	0	0	0	0	0	0	0	0	0	0	0	0	0	0	0	0	0	0	0.5	0	0	0
chrIII	82273	KCC4	TA	T	0	0	0	0	0	0	0	0	0	0	0	0	0	0	0	0	0	0	0	0	0	0	0	0	0	0	0	0	0	0	0	0	0	0	0	0	0	0	0.5
chrIII	92744	INTERGENIC	TA	T	0	0	0	0	0	0	0	0	0	0	0	0	0	0	0	0	0	0	0	0	0	0	0	0	0	0	0	0	0	0	0.5	0	0	0	0	0	0	0.5	0.5
chrIII	93251	NFS1	TG	T	0	0	0	0	0	0	0	0	0	0	0	0	0	0	0	0	0	0	0	0	0	0	0	0	0	0	0.5	0	0	0	0	0	0	0	0	0	0	0	0
chrIII	101203	INTERGENIC	AT	A	0	0	0	0	0	0	0	0	0	0	0	0	0	0	0	0	0	0	0	0	0	0	0	0	0	0	0	0	0	0	0	0	0	0	0	0	0.5	0.5	0
chrIII	105649	INTERGENIC	TA	T	0	0	0	0	0	0	0	0	0	0	0	0	0	0	0	0	0	0	0	0	0	0	0	0	0	0	0	0	0	0	0	0	0	0	0	0.5	0	0	0
chrIII	108894	INTERGENIC	C	CAT	0	0	0	0	0	0	0	0	0	0	0	0	0	0	0	0	0	0	0	0	0	0	0	0	0	0	0.5	0	0	0	0	0	0	0	0	0.5	0	0	0
chrIII	108894	INTERGENIC	CAT	C	0	0	0	0	0	0	0	0	0	0	0	0	0	0	0	0	0	0	0	0	0	0	0	0	0	0	0.5	0	0	0	0	0	0	0	0	0.5	0	0	0
chrIII	116506	INTERGENIC	AT	A	0	0	0	0	0	0	0	0	0	0	0	0	0	0	0	0	0	0	0	0	0	0	0	0	0	0	0	0	0	0	0	0	0	0	0.5	0	0	0	0
chrIII	118860	MRPL32	CA	C	0	0	0	0	0	0	0	0	0	0	0	0	0	0	0	0	0	0	0	0	0	0	0	0	0	0	0	0	0	0	0	0	0.5	0	0	0	0.5	0	0
chrIII	120362	INTERGENIC	CT	C	0	0	0	0	0	0	0	0	0	0	0	0	0	0	0	0	0	0	0	0	0	0	0	0	0	0	0	0	0	0	0	0	0	0	0	0	0.5	0.5	0.5
chrIII	123478	INTERGENIC	CA	C	0	0	0	0	0	0	0	0	0	0	0	0	0	0	0	0	0	0	0	0	0	0	0	0	0	0	0	0	0	0	0	0	0	0.5	0	0	0	0	0
chrIII	127866	INTERGENIC	GA	G	0	0	0	0	0	0	0	0	0	0	0	0	0	0	0	0	0	0	0	0	0	0	0	0	0	0	0	0	0	0	0	0	0	0	0.5	0	0	0	0
chrIII	128128	INTERGENIC	AT	A	0	0	0	0	0	0	0	0	0	0	0	0	0	0	0	0	0	0	0	0	0	0	0	0	0	0	0	0	0	0	0	0.5	0.5	0.5	0.5	0	1	1	0.5
chrIII	136930	INTERGENIC	AT	A	0	0	0	0	0	0	0	0	0	0	0	0	0	0	0	0	0	0	0	0	0	0	0	0	0	0	0	0	0	0	0	0	0	0	0	0	0	0	0.5
chrIII	148171	INTERGENIC	GA	G	0	0	0	0	0	0	0	0	0	0	0	0	0	0	0	0	0	0	0	0	0	0	0	0	0	0	0	0	0	0	0	0	0	0	0	0	0.5	0.5	0.5
chrIII	148617	SRD1	T	TTGGAATAAAAA	0	0	0	0	0	0	0	0	0	0	0	0	0	0	0	0	0	0	0	0	0	0	0	0	0	0	0	0	0	0	1	0	0	1	0	0	0	0	0
chrIII	155207	INTERGENIC	GA	G	0	0	0	0	0	0	0	0	0	0	0	0	0	0	0	0	0	0	0	0	0	0	0	0	0	0	0.5	0	0	0	0	0	0	0	0	0	0	0	0
chrIII	158486	INTERGENIC	AT	A	0	0	0	0	0	0	0	0	0	0	0	0	0	0	0	0	0	0	0	0	0	0	0	0	0	0	1	1	1	0.5	0	1	1	1	1	1	1	1	1
chrIII	163395	INTERGENIC	G	GA	0	0	0	0	0	0	0	0	0	0	0	0	0	0	0	0	0	0	0	0	0	0	0	0	0	0	0	0	0	0	0	0	0	0	0	0.5	0.5	0.5	0.5
chrIII	163395	INTERGENIC	GA	G	0	0	0	0	0	0	0	0	0	0	0	0	0	0	0	0	0	0	0	0	0	0	0	0	0	0	0	0	0	0	0	0	0	0	0	0.5	0.5	0.5	0.5
chrIII	171265	FEN2	GA	G	0	0	0	0	0	0	0	0	0	0	0	0	0	0	0	0	0	0	0	0	0	0	0	0	0	0	0	0	0.5	0	0.5	0	0	0	0	0	0	0	0
chrIII	171265	FEN2	G	GA	0	0	0	0	0	0	0	0	0	0	0	0	0	0	0	0	0	0	0	0	0	0	0	0	0	0	0	0	0.5	0	0.5	0	0	0	0	0	0	0	0
chrIII	173551	INTERGENIC	C	CT	0	0	0	0	0	0	0	0	0	0	0	0	0	0	0	0	0	0	0	0	0	0	0	0	0	0	0.5	0	0	0	0	0	0	0	0	0	0	0	0
chrIII	177969	RPS14A	GT	G	0	0	0	0	0	0	0	0	0	0	0	0	0	0	0	0	0	0	0	0	0	0	0	0	0	0	0	0	0	0	0	0	0	0	0	0	0	0	0.5
chrIII	178885	INTERGENIC	G	GA	0	0	0	0	0	0	0	0	0	0	0	0	0	0	0	0	0	0	0	0	0	0	0	0	0	0	0	0	0	0	0	0.5	0	0	0	0	0	0	0
chrIII	185187	BPH1	TG	T	0	0	0	0	0	0	0	0	0	0	0	0	0	0	0	0	0	0	0	0	0	0	0	0	0	0	0	0	0	0	0	0	0	0	0.5	0	0	0	0
chrIII	205674	INTERGENIC	CT	C	0	0	0	0	0	0	0	0	0	0	0	0	0	0	0	0	0	0	0	0	0	0	0	0	0	0	0	0	0	0	0.5	0	0	0.5	0	0	0	0	1
chrIII	209788	INTERGENIC	CA	C	0	0	0	0	0	0	0	0	0	0	0	0	0	0	0	0	0	0	0	0	0	0	0	0	0	0	0	0	0.5	0	0	0	0	0	0	0	0	0	0
chrIII	211722	INTERGENIC	GA	G	0	0	0	0	0	0	0	0	0	0	0	0	0	0	0	0	0	0	0	0	0	0	0	0	0	0	0	0	0	0	0.5	0.5	0	0.5	0	0	0.5	0.5	0.5
chrIII	220353	INTERGENIC	A	AT	0	0	0	0	0	0	0	0	0	0	0	0	0	0	0	0	0	0	0	0	0	0	0	0	0	0	0	0	0	0	0	0	0	0	0	0	0.5	0.5	0
chrIII	222459	PWP2	TA	T	0	0	0	0	0	0	0	0	0	0	0	0	0	0	0	0	0	0	0	0	0	0	0	0	0	0	0	0	0	0	0.5	0	0	0	0	0	0	0	0
chrIII	223344	INTERGENIC	CT	C	0	0	0	0	0	0	0	0	0	0	0	0	0	0	0	0	0	0	0	0	0	0	0	0	0	0	0	0.5	0	0	0	0	0	0.5	0	0.5	0.5	0	0.5
chrIII	229272	INTERGENIC	CA	C,CAA	0	0	0	0	0	0	0	0	0	0	0	0	0	0	0	0	0	0	0	0	0	0	0	0	0	0	0.5	0.5	0.5	0.5	0	0	0.5	0.5	0	0.5	0.5	0.5	0.5
chrIII	229272	INTERGENIC	CA	C	0	0	0	0	0	0	0	0	0	0	0	0	0	0	0	0	0	0	0	0	0	0	0	0	0	0	0.5	0.5	0.5	0.5	0	0	0.5	0.5	0	0.5	0.5	0.5	0.5
chrIII	231005	INTERGENIC	CTTTT	C	0	0	0	0	0	0	0	0	0	0	0	0	0	0	0	0	0	0	0	0	0	0	0	0	0	0	0	0	0	0	0	0	0	0	0	0	0	0.5	0
chrIII	236778	INTERGENIC	GT	G	0	0	0	0	0	0	0	0	0	0	0	0	0	0	0	0	0	0	0	0	0	0	0	0	0	0	0	0	0.5	0	0.5	0	0	0.5	0.5	0	1	1	1
chrIII	236804	INTERGENIC	CT	C	0	0	0	0	0	0	0	0	0	0	0	0	0	0	0	0	0	0	0	0	0	0	0	0	0	0	0	0.5	0	0	0	0	0	0	0	0	0	0	0
chrIII	242447	INTERGENIC	AT	A	0	0	0	0	0	0	0	0	0	0	0	0	0.5	0	0	0	0	0	0	0	0	0	0	0	0	0	0	0.5	0.5	0	0	0	0.5	0.5	0	0	0.5	0.5	0.5
chrIII	242447	INTERGENIC	ATT	A,AT	0	0	0	0	0	0	0	0	0	0	0	0	0.5	0	0	0	0	0	0	0	0	0	0	0	0	0	0	0.5	0.5	0	0	0	0.5	0.5	0	0	0.5	0.5	0.5
chrIII	242447	INTERGENIC	ATTT	A	0	0	0	0	0	0	0	0	0	0	0	0	0.5	0	0	0	0	0	0	0	0	0	0	0	0	0	0	0.5	0.5	0	0	0	0.5	0.5	0	0	0.5	0.5	0.5
chrIII	245787	SSK22	AT	A	0	0	0	0	0	0	0	0	0	0	0	0	0	0	0	0	0	0	0	0	0	0	0	0	0	0	0	0	0	0	0	0	0	0	0	0	0.5	0.5	0.5
chrIII	250192	INTERGENIC	GA	G	0	0	0	0	0	0	0	0	0	0	0	0	0	0	0	0	0	0	0	0	0	0	0	0	0	0	0	0	0	0	0	0	0	0	0	0	0.5	0.5	0.5
chrIII	259986	INTERGENIC	GTT	G	0	0	0	0	0	0	0	0	0	0	0	0	0	0	0	0	0	0	0	0	0	0	0	0	0	0	0.5	0.5	1	0.5	0.5	0.5	0.5	0.5	0.5	0.5	0.5	0.5	0.5
chrIII	259986	INTERGENIC	GTT	G,GT	0	0	0	0	0	0	0	0	0	0	0	0	0	0	0	0	0	0	0	0	0	0	0	0	0	0	0.5	0.5	1	0.5	0.5	0.5	0.5	0.5	0.5	0.5	0.5	0.5	0.5
chrIII	259986	INTERGENIC	GT	G	0	0	0	0	0	0	0	0	0	0	0	0	0	0	0	0	0	0	0	0	0	0	0	0	0	0	0.5	0.5	1	0.5	0.5	0.5	0.5	0.5	0.5	0.5	0.5	0.5	0.5
chrIII	264222	YCR087C-A	G	GTGCTGCTTCTGC	0	0	0	0	0	0	0	0	0	0	0	0	0	0	0	0	0	0	0	0	0	0	0	0	0	0	0	0	0	0	0	0	0	0	0	0	0	0	0.5
chrIII	264965	INTERGENIC	GA	G	0	0	0	0	0	0	0	0	0	0	0	0	0	0	0	0	0	0	0	0	0	0	0	0	0	0	0	0	0.5	0	0	0	0	0	0	0	0	0	0
chrIII	273025	INTERGENIC	GAA	G,GA	0	0	0	0	0	0	0	0	0	0	0	0	0	0	0	0	0	0	0	0	0	0	0	0	0	0	0.5	0	0.5	0	0	0	0	0	0	0	0.5	0.5	0.5
chrIII	273025	INTERGENIC	GAA	G	0	0	0	0	0	0	0	0	0	0	0	0	0	0	0	0	0	0	0	0	0	0	0	0	0	0	0.5	0	0.5	0	0	0	0	0	0	0	0.5	0.5	0.5
chrIII	273025	INTERGENIC	GA	G	0	0	0	0	0	0	0	0	0	0	0	0	0	0	0	0	0	0	0	0	0	0	0	0	0	0	0.5	0	0.5	0	0	0	0	0	0	0	0.5	0.5	0.5
chrIII	273630	INTERGENIC	AT	A	0	0	0	0	0	0	0	0	0	0	0	0	0	0	0	0	0	0	0	0	0	0	0	0	0	0	0	0.5	0	0	0	0	0	0	0	0.5	0	0	0
chrIII	273942	INTERGENIC	G	GA	0	0	0	0	0	0	0	0	0	0	0	0	0	0	0	0	0	0	0	0	0	0	0	0	0	0	0	0	0	0	0	0	0	0	0	0	0	0	0.5
chrIII	280628	CDC39	AT	A	0	0	0	0	0	0	0	0	0	0	0	0	0	0	0	0	0	0	0	0	0	0	0	0	0	0	0	0	0	0	0	0	0	0.5	0	0	0	0	0
chrIII	289715	YCR095W-A	AT	A	0	0	0	0	0	0	0	0	0	0	0	0	0	0	0	0	0	0	0	0	0	0	0	0	0	0	0	0	0.5	0	0	0	0	0	0	0	0.5	0.5	0.5
chrIII	290380	INTERGENIC	AT	A	0	0	0	0	0	0	0	0	0	0	0	0	0	0	0	0	0	0	0	0	0	0	0	0	0	0	0	0	0	0	0	0	0	0	0	0	0	0.5	0
chrIII	290982	INTERGENIC	TA	T	0	0	0	0	0	0	0	0	0	0	0	0	0	0	0	0	0	0	0	0	0	0	0	0	0	0	0	0	0	0	0	0.5	0.5	0	0	0	0	0	0
chrIII	291227	INTERGENIC	CA	C	0	0	0	0	0	0	0	0	0	0	0	0	0	0	0	0	0	0	0	0	0	0	0	0	0	0	0	0	0	0	0	0	0	0	0	0	0	0.5	0.5
chrIII	291227	INTERGENIC	C	CA	0	0	0	0	0	0	0	0	0	0	0	0	0	0	0	0	0	0	0	0	0	0	0	0	0	0	0	0	0	0	0	0	0	0	0	0	0	0.5	0.5
chrIII	292396	INTERGENIC	TA	T	0	0	0	0	0	0	0	0	0	0	0	0	0	0	0	0	0	0	0	0	0	0	0	0	0	0	0	0	0	0	0	0	0	0.5	0	0	0	0	0
chrIII	292680	INTERGENIC	T	TA	0	0	0	0	0	0	0	0	0	0	0	0	0	0	0	0	0	0	0	0	0	0	0	0	0	0	0	0	0	0	0	0.5	0	0	0.5	0	0	0	0
chrIII	293126	INTERGENIC	A	AAT	0	0	0	0	0	0	0	0	0	0	0	0	0	0	0	0	0	0	0	0	0	0	0	0	0	0	0	0	0	0	0.5	0	0	0	0	0	0	0	0
chrIII	296846	INTERGENIC	TA	T,TAA	0	0	0	0	0	0	0	0	0	0	0	0	0	0	0	0	0	0	0	0	0	0	0	0	0	0	0	0	0	0	0	0	0	0	0	0	0.5	0.5	0.5
chrIII	296846	INTERGENIC	T	TA	0	0	0	0	0	0	0	0	0	0	0	0	0	0	0	0	0	0	0	0	0	0	0	0	0	0	0	0	0	0	0	0	0	0	0	0	0.5	0.5	0.5
chrIII	298604	GIT1	AT	A	0	0	0	0	0	0	0	0	0	0	0	0	0	0	0	0	0	0	0	0	0	0	0	0	0	0	0	0	0	0	0	0	0	0.5	0	0	0	0	0
chrIV	20232	INTERGENIC	CT	C	0	0	0	0	0	0	0	0	0	0	0	0	0	0	0	0	0	0	0	0	0	0	0	0	0	0	0	0	0	0	0	0	0	0	0	0	0.5	0	0
chrIV	26389	INTERGENIC	T	TA	0	0	0	0	0	0	0	0	0	0	0	0	0	0	0	0	0	0	0	0	0	0	0	0	0	0	0	0	0	0	0	0.5	0	0.5	0	0	0.5	0.5	0
chrIV	26389	INTERGENIC	TA	T	0	0	0	0	0	0	0	0	0	0	0	0	0	0	0	0	0	0	0	0	0	0	0	0	0	0	0	0	0	0	0	0.5	0	0.5	0	0	0.5	0.5	0
chrIV	28437	ADY3	AT	A	0	0	0	0	0	0	0	0	0	0	0	0	0	0	0	0	0	0	0	0	0	0	0	0	0	0	0	0	0	0	0	0	0	0	0	0	0	0	0.5
chrIV	43856	INTERGENIC	CT	C	0	0	0	0	0	0	0	0	0	0	0	0	0	0	0	0	0	0	0	0	0	0	0	0	0	0	0	1	0.5	1	0	0	1	0	0	0	0	0	0
chrIV	49338	INTERGENIC	GT	G	0	0	0	0	0	0	0	0	0	0	0	0	0	0	0	0	0	0	0	0	0	0	0	0	0	0	0	0	0	0	0.5	0	0	0	0	0	0	0	0
chrIV	57073	INTERGENIC	GA	G	0	0	0	0	0	0	0	0	0	0	0	0	0	0	0	0	0	0	0	0	0	0	0	0	0	0	0	0	0	0.5	0	0.5	0	0	1	0.5	0.5	0	0.5
chrIV	57073	INTERGENIC	GAA	G	0	0	0	0	0	0	0	0	0	0	0	0	0	0	0	0	0	0	0	0	0	0	0	0	0	0	0	0	0	0.5	0	0.5	0	0	1	0.5	0.5	0	0.5
chrIV	57073	INTERGENIC	GA	G,GAA	0	0	0	0	0	0	0	0	0	0	0	0	0	0	0	0	0	0	0	0	0	0	0	0	0	0	0	0	0	0.5	0	0.5	0	0	1	0.5	0.5	0	0.5
chrIV	57073	INTERGENIC	G	GA	0	0	0	0	0	0	0	0	0	0	0	0	0	0	0	0	0	0	0	0	0	0	0	0	0	0	0	0	0	0.5	0	0.5	0	0	1	0.5	0.5	0	0.5
chrIV	60616	INTERGENIC	GT	G	0	0	0	0	0	0	0	0	0	0	0	0	0	0	0	0	0	0	0	0	0	0	0	0	0	0	0	0	0	0	0	0	0	0	0.5	0	0.5	0.5	0
chrIV	60772	INTERGENIC	CA	C	0	0	0	0	0	0	0	0	0	0	0	0	0	0	0	0	0	0	0	0	0	0	0	0	0	0	0	0	0	0	0	0	0	0	0	0	0	0	0.5
chrIV	60829	INTERGENIC	GA	G	0	0	0	0	0	0	0	0	0	0	0	0	0	0	0	0	0	0	0	0	0	0	0	0	0	0	0	0	0	0	0	0	0	0	0	0	0.5	0.5	0.5
chrIV	62172	YDL221W	CT	C	0	0	0	0	0	0	0	0	0	0	0	0	0	0	0	0	0	0	0	0	0	0	0	0	0	0	0	0	0	0	0	0	0	0	0	0	0	0	0.5
chrIV	66048	INTERGENIC	GA	G	0	0	0	0	0	0	0	0	0	0	0	0	0	0	0	0	0	0	0	0	0	0	0	0	0	0	0.5	0	0	0	0	0	0	0	0	0	0	0	0
chrIV	76027	PRR2	A	AT	0	0	0	0	0	0	0	0	0	0	0	0	0	0	0	0	0	0	0	0	0	0	0	0	0	0	0	0	0	0	0	0.5	0	0.5	0	0	0	0	0
chrIV	76027	PRR2	AT	A	0	0	0	0	0	0	0	0	0	0	0	0	0	0	0	0	0	0	0	0	0	0	0	0	0	0	0	0	0	0	0	0.5	0	0.5	0	0	0	0	0
chrIV	76735	INTERGENIC	A	AT	0	0	0	0	0	0	0	0	0	0	0	0	0	0	0	0	0	0	0	0	0	0	0	0	0	0	0	0	0	0	0.5	0	0	0	0	0	0	0	0
chrIV	76825	INTERGENIC	CA	C	0	0	0	0	0	0	0	0	0	0	0	0	0	0	0	0	0	0	0	0	0	0	0	0	0	0	0	0	0	0	0	0	0.5	0	0	0	0	0	0.5
chrIV	82419	INTERGENIC	AT	A	0	0	0	0	0	0	0	0	0	0	0	0	0	0	0	0	0	0	0	0	0	0	0	0	0	0	0.5	0.5	0.5	0.5	0	0.5	0.5	0.5	0.5	0	0.5	0.5	0.5
chrIV	93443	HEM3	A	AC	0	0	0	0	0	0	0	0	0	0	0	0	0	0	0	0	0	0	0	0	0	0	0	0	0	0	0	0	0	0.5	0.5	0.5	0.5	0.5	0.5	0.5	0.5	0.5	0.5
chrIV	93443	HEM3	AC	A	0	0	0	0	0	0	0	0	0	0	0	0	0	0	0	0	0	0	0	0	0	0	0	0	0	0	0	0	0	0.5	0.5	0.5	0.5	0.5	0.5	0.5	0.5	0.5	0.5
chrIV	95791	INTERGENIC	GT	G	0	0	0	0	0	0	0	0	0	0	0	0	0	0	0	0	0	0	0	0	0	0	0	0	0	0	0	0	0	0	1	0.5	0.5	0.5	0	0	0	0	0
chrIV	99407	INTERGENIC	G	GA	0	0	0	0	0	0	0	0	0	0	0	0	0	0	0	0	0	0	0	0	0	0	0	0	0	0	0	0	0.5	0	1	0.5	0.5	0.5	0.5	0	1	0.5	0.5
chrIV	99407	INTERGENIC	GA	G	0	0	0	0	0	0	0	0	0	0	0	0	0	0	0	0	0	0	0	0	0	0	0	0	0	0	0	0	0.5	0	1	0.5	0.5	0.5	0.5	0	1	0.5	0.5
chrIV	106907	YDL196W	AT	A	0	0	0	0	0	0	0	0	0	0	0	0	0	0	0	0	0	0	0	0	0	0	0	0	0	0	0	0	0	0	1	0	0	0	0	0	0.5	0.5	0.5
chrIV	106907	YDL196W	ATT	A	0	0	0	0	0	0	0	0	0	0	0	0	0	0	0	0	0	0	0	0	0	0	0	0	0	0	0	0	0	0	1	0	0	0	0	0	0.5	0.5	0.5
chrIV	116123	INTERGENIC	CA	C	0	0	0	0	0	0	0	0	0	0	0	0	0	0	0	0	0	0	0	0	0	0	0	0	0	0	0	0	0	0	0	0	0	0.5	0	0	0	0	0
chrIV	121137	UFD2	GA	G	0	0	0	0	0	0	0	0	0	0	0	0	0	0	0	0	0	0	0	0	0	0	0	0	0	0	0	0.5	0	0	0	0	0	0	0	0	0	0	0
chrIV	135456	INTERGENIC	CTT	C	0	0	0	0	0	0	0	0	0	0	0	0	0	0	0	0	0	0	0	0	0	0	0	0	0	0	0	0	0	0	0	0	0	0	0	0	0	0	0.5
chrIV	137979	INTERGENIC	ATT	A	0	0	0	0	0	0	0	0	0	0	0	0	0	0	0	0	0	0	0	0	0	0	0	0	0	0	0	0.5	0	0	0	0	0	0.5	0	0.5	0.5	0	0
chrIV	137979	INTERGENIC	AT	A	0	0	0	0	0	0	0	0	0	0	0	0	0	0	0	0	0	0	0	0	0	0	0	0	0	0	0	0.5	0	0	0	0	0	0.5	0	0.5	0.5	0	0
chrIV	137979	INTERGENIC	A	AT	0	0	0	0	0	0	0	0	0	0	0	0	0	0	0	0	0	0	0	0	0	0	0	0	0	0	0	0.5	0	0	0	0	0	0.5	0	0.5	0.5	0	0
chrIV	147678	INTERGENIC	C	CCA	0	0	0	0	0	0	0	0	0	0	0	0	0	0	0	0	0	0	0	0	0	0	0	0	0	0	0	0	0	0	0	0	0	0	0	0	0	0.5	0
chrIV	156021	INTERGENIC	AT	A	0	0	0	0	0	0	0	0	0	0	0	0	0	0	0	0	0	0	0	0	0	0	0	0	0	0	0	0	0	0	0.5	0	0	0	0	0	0	0	0.5
chrIV	159472	INTERGENIC	GA	G	0	0	0	0	0	0	0	0	0	0	0	0	0	0	0	0	0	0	0	0	0	0	0	0	0	0	0.5	0.5	0.5	0.5	0	0.5	0.5	0.5	0.5	0	0.5	0.5	0.5
chrIV	164943	INTERGENIC	CT	C	0	0	0	0	0	0	0	0	0	0	0	0	0	0	0	0	0	0	0	0	0	0	0	0	0	0	0.5	0.5	0.5	0.5	0	0.5	0.5	0.5	0.5	0	0.5	0.5	0.5
chrIV	169891	INTERGENIC	TAA	T	0	0	0	0	0	0	0	0	0	0	0	0	0	0	0	0	0	0	0	0	0	0	0	0	0	0	0	0	0	0	0	0	0	0	0	0	0	0.5	1
chrIV	172291	YDL159W-A	AT	A	0	0	0	0	0	0	0	0	0	0	0	0	0	0	0	0	0	0	0	0	0	0	0	0	0	0	0	0	0	0	0	0	0	0	0	0	0.5	0.5	0.5
chrIV	172674	STE7	TA	T	0	0	0	0	0	0	0	0	0	0	0	0	0	0	0	0	0	0	0	0	0	0	0	0	0	0	0	0	0	0	0	0.5	0.5	0	0	0	0	0	0
chrIV	187482	ATG9	CA	C	0	0	0	0	0	0	0	0	0	0	0	0	0	0	0	0	0	0	0	0	0	0	0	0	0	0	0	0	0	0	0	0	0	0	0	0	0.5	0.5	0
chrIV	194466	INTERGENIC	GT	G	0	0	0	0	0	0	0	0	0	0	0	0	0	0	0	0	0	0	0	0	0	0	0	0	0	0	0	0	0.5	0	0	0	0	0	0	0	0.5	0.5	0.5
chrIV	208117	RPO21	GA	G	0	0	0	0	0	0	0	0	0	0	0	0	0	0	0	0	0	0	0	0	0	0	0	0	0	0	0	0	0	0	0	0	0	0	0.5	0	0	0	0
chrIV	210686	INTERGENIC	A	AT	0	0	0	0	0	0	0	0	0	0	0	0	0	0	0	0	0	0	0	0	0	0	0	0	0	0	0	0	0	0	0.5	0	0	0	0	0	0	0	0
chrIV	211214	INTERGENIC	GA	G	0	0	0	0	0	0	0	0	0	0	0	0	0	0	0	0	0	0	0	0	0	0	0	0	0	0	0	0	0	0	0	0	0	0	0	0.5	0.5	0.5	0.5
chrIV	212440	INTERGENIC	GTTT	G,GT	0	0	0	0	0	0.5	0	0	0	0	0	0	0	0	0	0	0	0	0	0	0	0	0	0	0	0	0	0	0	0.5	0	0	0	0	0	0.5	0	0	0.5
chrIV	212440	INTERGENIC	GT	G	0	0	0	0	0	0.5	0	0	0	0	0	0	0	0	0	0	0	0	0	0	0	0	0	0	0	0	0	0	0	0.5	0	0	0	0	0	0.5	0	0	0.5
chrIV	212440	INTERGENIC	G	GTTT	0	0	0	0	0	0.5	0	0	0	0	0	0	0	0	0	0	0	0	0	0	0	0	0	0	0	0	0	0	0	0.5	0	0	0	0	0	0.5	0	0	0.5
chrIV	212586	INTERGENIC	TA	T	0	0	0	0	0	0	0	0	0	0	0	0	0	0	0	0	0	0	0	0	0	0	0	0	0	0	0	0	0	0	0	0	0	0	0	0	0.5	0.5	0.5
chrIV	216493	INTERGENIC	TA	T	0	0	0	0	0	0	0	0	0	0	0	0	0	0	0	0	0	0	0	0	0	0	0	0	0	0	0	0	0	0	0	0	0	0.5	0	0	0	0	0
chrIV	217435	INTERGENIC	AT	A	0	0	0	0	0	0	0	0	0	0	0	0	0	0	0	0	0	0	0	0	0	0	0	0	0	0	0	0	0	0	0	0	0	0	0	0	0.5	0.5	0.5
chrIV	232306	INTERGENIC	GT	G	0	0	0	0	0	0	0	0	0	0	0	0	0	0	0	0	0	0	0	0	0	0	0	0	0	0	0	0.5	0	0	0	0	0	0.5	0	0	0.5	0.5	0.5
chrIV	233920	INTERGENIC	CT	C	0	0	0	0	0	0	0	0	0	0	0	0	0	0	0	0	0	0	0	0	0	0	0	0	0	0	0	0	0	0	0.5	0	0	0	0	0	0	0	0
chrIV	240138	INTERGENIC	CAT	C	0	0	0	0	0	0	0	0	0	0	0	0	0	0	0	0	0	0	0	0	0	0	0	0	0	0	0	0	0.5	0	0	0.5	0	0	0	0	0	0.5	0.5
chrIV	273629	INTERGENIC	GTTTT	G	0	0	0	0	0	0	0	0	0	0	0	0	0	0	0	0	0	0	0	0	0	0	0	0	0	0	0	0	0	0	0	0	0	0	0	0	0	0	0.5
chrIV	274880	INTERGENIC	G	GA	0	0	0	0	0	0	0	0	0	0	0	0	0	0	0	0	0	0	0	0	0	0	0	0	0	0	0	0	0	0	0	0	0	0.5	0	0	0	0	0
chrIV	283285	INTERGENIC	GA	G	0	0	0	0	0	0	0	0	0	0	0	0	0	0	0	0	0	0	0	0	0	0	0	0	0	0	0	0	0	0	0	0.5	0	0	0	0	0.5	0.5	0.5
chrIV	283792	BUG1	CA	C	0	0	0	0	0	0	0	0	0	0	0	0	0	0	0	0	0	0	0	0	0	0	0	0	0	0	0	0	0	0	0	0	0	0	0	0	0	0.5	0
chrIV	286882	INTERGENIC	CTT	C	0	0	0	0	0	0	0	0	0	0	0	0	0	0	0	0	0	0	0	0	0	0	0	0	0	0	0	0	0.5	0	0	0	0	0	0	0	0.5	0.5	0.5
chrIV	286882	INTERGENIC	CT	C	0	0	0	0	0	0	0	0	0	0	0	0	0	0	0	0	0	0	0	0	0	0	0	0	0	0	0	0	0.5	0	0	0	0	0	0	0	0.5	0.5	0.5
chrIV	286882	INTERGENIC	CTT	C,CT	0	0	0	0	0	0	0	0	0	0	0	0	0	0	0	0	0	0	0	0	0	0	0	0	0	0	0	0	0.5	0	0	0	0	0	0	0	0.5	0.5	0.5
chrIV	289589	YDL094C	CA	C	0	0	0	0	0	0	0	0	0	0	0	0	0	0	0	0	0	0	0	0	0	0	0	0	0	0	0	0	0	0	0	0	0	0	0	0.5	0	0	0
chrIV	300038	INTERGENIC	GA	G	0	0	0	0	0	0	0	0	0	0	0	0	0	0	0	0	0	0	0	0	0	0	0	0	0	0	0	0	0	0	0	0	0	0	0	0	0	0	0.5
chrIV	303010	INTERGENIC	AT	A	0	0	0	0	0	0	0	0	0	0	0	0	0	0	0	0	0	0	0	0	0	0	0	0	0	0	0	0	0	0	0	0	0	0	0	0	1	0.5	0.5
chrIV	310293	INTERGENIC	GA	G	0	0	0	0	0	0	0	0	0	0	0	0	0	0	0	0	0	0	0	0	0	0	0	0	0	0	0	0	0	0	0.5	0	0	0	0	0	0.5	0.5	0.5
chrIV	312518	INTERGENIC	CT	C	0	0	0	0	0	0	0	0	0	0	0	0	0	0	0	0	0	0	0	0	0	0	0	0	0	0	0	0.5	0	0.5	0	0	0	0	0	0	0	0	0
chrIV	312518	INTERGENIC	C	CT	0	0	0	0	0	0	0	0	0	0	0	0	0	0	0	0	0	0	0	0	0	0	0	0	0	0	0	0.5	0	0.5	0	0	0	0	0	0	0	0	0
chrIV	315072	INTERGENIC	CT	C	0	0	0	0	0	0	0	0	0	0	0	0	0	0	0	0	0	0	0	0	0	0	0	0	0	0	0	0	0	0	0	0	0	0	0	0	0.5	0.5	0.5
chrIV	315894	MDH3	GT	G	0	0	0	0	0	0	0	0	0	0	0	0	0	0	0	0	0	0	0	0	0	0	0	0	0	0	0	0	0.5	0	0	0	0	0	0	0	0	0	0
chrIV	328032	YDL073W	CT	C	0	0	0	0	0	0	0	0	0	0	0	0	0	0	0	0	0	0	0	0	0	0	0	0	0	0	0	0	0	0	0	0	0.5	0	0	0	0	0	0
chrIV	336206	INTERGENIC	CTT	C	0	0	0	0	0	0	0	0	0	0	0	0	0	0	0	0	0	0	0	0	0	0	0	0	0	0	0	0	0	0	0	0	0	0	0.5	0	0	0.5	0.5
chrIV	336206	INTERGENIC	CT	C	0	0	0	0	0	0	0	0	0	0	0	0	0	0	0	0	0	0	0	0	0	0	0	0	0	0	0	0	0	0	0	0	0	0	0.5	0	0	0.5	0.5
chrIV	357179	INTERGENIC	GAA	G	0	0	0	0	0	0	0	0	0	0	0	0	0	0	0	0	0	0	0	0	0	0	0	0	0	0	0	0	0	0	0	0	0	0	0	0	0.5	0.5	0.5
chrIV	357179	INTERGENIC	GA	G	0	0	0	0	0	0	0	0	0	0	0	0	0	0	0	0	0	0	0	0	0	0	0	0	0	0	0	0	0	0	0	0	0	0	0	0	0.5	0.5	0.5
chrIV	357278	INTERGENIC	GT	G	0	0	0	0	0	0	0	0	0	0	0	0	0	0	0	0	0	0	0	0	0	0	0	0	0	0	0	0	0	0	0	0	0	0	0	0	0	0	0.5
chrIV	364962	INTERGENIC	TAA	T,TA	0	0	0	0	0	0	0	0	0	0	0	0	0	0	0	0	0	0	0	0	0	0	0	0	0	0	0.5	0.5	0.5	0.5	0.5	0.5	0.5	0.5	0.5	0.5	0.5	0.5	1
chrIV	364962	INTERGENIC	TA	T	0	0	0	0	0	0	0	0	0	0	0	0	0	0	0	0	0	0	0	0	0	0	0	0	0	0	0.5	0.5	0.5	0.5	0.5	0.5	0.5	0.5	0.5	0.5	0.5	0.5	1
chrIV	366255	INTERGENIC	GA	G	0	0	0	0	0	0	0	0	0	0	0	0	0	0	0	0	0	0	0	0	0	0	0	0	0	0	0	0	0	0	0	0	0	0	0	0	0.5	0	0
chrIV	366504	INTERGENIC	CA	C	0	0	0	0	0	0	0	0	0	0	0	0	0	0	0	0	0	0	0	0	0	0	0	0	0	0	0	0	0	0	0	0	0	0.5	0	0	0	0	0
chrIV	369171	INTERGENIC	GA	G	0	0	0	0	0	0	0	0	0	0	0	0	0	0	0	0	0	0	0	0	0	0	0	0	0	0	1	1	1	1	0	1	1	1	1	1	1	1	1
chrIV	376575	INTERGENIC	AT	A	0	0	0	0	0	0	0	0	0	0	0	0	0	0	0	0	0	0	0	0	0	0	0	0	0	0	0.5	0.5	0.5	0.5	0	0.5	0.5	0.5	0.5	1	0.5	0.5	0.5
chrIV	386154	INTERGENIC	CA	C	0	0	0	0	0	0	0	0	0	0	0	0	0	0	0	0	0	0	0	0	0	0	0	0	0	0	0	0	0	0	0	0	0	0	0	0	0.5	0.5	0.5
chrIV	392110	YDL034W	GT	G	0	0	0	0	0	0	0	0	0	0	0	0	0	0	0	0	0	0	0	0	0	0	0	0	0	0	0.5	0	0	0	0	0	0	0.5	0	0	0	0	0
chrIV	392146	INTERGENIC	GAC	G,GACAC	0	0	0	0	0	0.5	0	0	0	0	0	0	0	0	0	0	0	0	0	0	0	0	0	0	0	0	0	0	0	0	0	0	0	0	0	0	0.5	0.5	0.5
chrIV	392146	INTERGENIC	GAC	G	0	0	0	0	0	0.5	0	0	0	0	0	0	0	0	0	0	0	0	0	0	0	0	0	0	0	0	0	0	0	0	0	0	0	0	0	0	0.5	0.5	0.5
chrIV	392457	INTERGENIC	CA	C	0	0	0	0	0	0	0	0	0	0	0	0	0	0	0	0	0	0	0	0	0	0	0	0	0	0	0	0	0	0	0	0.5	0	0	0	0	0	0	0
chrIV	395872	DBP10	GA	G	0	0	0	0	0	0	0	0	0	0	0	0	0	0	0	0	0	0	0	0	0	0	0	0	0	0	0	0	0	0	0	0.5	0.5	0	0	0	0	0	0
chrIV	405202	INTERGENIC	GT	G	0	0	0	0	0	0	0	0	0	0	0	0	0	0	0	0	0	0	0	0	0	0	0	0	0	0	0	0	0	0	0	0	0	0	0.5	0	0	0	0
chrIV	408422	INTERGENIC	A	AT	0	0	0	0	0	0	0	0	0	0	0	0	0	0	0	0	0	0	0	0	0	0	0	0	0	0	0	0	0	0	0	0	0	0	0	0.5	0	0	0
chrIV	409915	YDL022C-A	TA	T	0	0	0	0	0	0	0	0	0	0	0	0	0	0	0	0	0	0	0	0	0	0	0	0	0	0	0	0	0	0	0	0	0	0.5	0	0	0	0	0
chrIV	410887	INTERGENIC	AT	A	0	0	0	0	0	0	0	0	0	0	0	0	0	0	0	0	0	0	0	0	0	0	0	0	0	0	0	0.5	0.5	0	0.5	0.5	0	1	0.5	0.5	0.5	0.5	0.5
chrIV	410887	INTERGENIC	ATT	A	0	0	0	0	0	0	0	0	0	0	0	0	0	0	0	0	0	0	0	0	0	0	0	0	0	0	0	0.5	0.5	0	0.5	0.5	0	1	0.5	0.5	0.5	0.5	0.5
chrIV	411785	YDL023C	A	AC	0	0	0	0	0	0	0	0	0	0	0	0	0	0	0	0	0	0	0	0	0	0	0	0	0	0	0	0	0.5	0	0	0	0	0	0	0	0	0	0
chrIV	427105	INTERGENIC	CT	C	0	0	0	0	0	0	0	0	0	0	0	0	0	0	0	0	0	0	0	0	0	0	0	0	0	0	0	0	0	0	0.5	0	0	0	0	0	0	0	0
chrIV	428538	INTERGENIC	T	TA	0	0	0	0	0	0	0	0	0	0	0	0	0	0	0	0	0	0	0	0	0	0	0	0	0	0	0	0	0.5	0	0	0	0	0	0	0	0	0	0
chrIV	428805	INTERGENIC	AT	A	0	0	0	0	0	0	0	0	0	0	0	0	0	0	0	0	0	0	0	0	0	0	0	0	0	0	0.5	0	0	0	0	0	0	0	0	0	0	0	0.5
chrIV	436198	INTERGENIC	CTT	C	0	0	0	0	0	0	0	0	0	0	0	0	0	0	0	0	0	0	0	0	0	0	0	0	0	0	0	0	0	0	0	0	0.5	0	0	0	0	0	0
chrIV	441839	MED2	AT	A	0	0	0	0	0	0	0	0	0	0	0	0	0	0	0	0	0	0	0	0	0	0	0	0	0	0	0	0	0	0	0	0	0	0	0	0	0.5	0	0
chrIV	446842	INTERGENIC	GT	G	0	0	0	0	0	0	0	0	0	0	0	0	0	0	0	0	0	0	0	0	0	0	0	0	0	0	0	0	0	0	0	0	0	0	0	0.5	0	0	0
chrIV	450188	INTERGENIC	GTA	G	0	0	0	0	0	0	0	0	0	0	0	0	0	0	0	0	0	0	0	0	0	0	0	0	0	0	0	0	0	0	0	0.5	0	0.5	0	0	0	0	0
chrIV	454818	YDR003W-A	G	GA	0	0	0	0	0	0	0	0	0	0	0	0	0	0	0	0	0	0	0	0	0	0	0	0	0	0	0	0	0	0	0	0	0	0	0	0.5	0	0	0
chrIV	463520	GAL3	AT	A	0	0	0	0	0	0	0	0	0	0	0	0	0	0	0	0	0	0	0	0	0	0	0	0	0	0	0	0	0	0	0	0	0	0	0	0	0.5	0.5	0.5
chrIV	465667	INTERGENIC	CA	C	0	0	0	0	0	0	0	0	0	0	0	0	0	0	0	0	0	0	0	0	0	0	0	0	0	0	0	0	0	0	0	0	0.5	0	0	0.5	0	0	0
chrIV	471707	INTERGENIC	AT	A	0	0	0	0	0	0	0	0	0	0	0	0	0	0	0	0	0	0	0	0	0	0	0	0	0	0	0	0	0.5	0	0	0	0	0	0	0	0.5	0.5	0
chrIV	482472	INTERGENIC	GA	G	0	0	0	0	0	0	0	0	0	0	0	0	0	0	0	0	0	0	0	0	0	0	0	0	0	0	0	0	0	0	0	0	0	0	0	0	0.5	0.5	0
chrIV	485654	INTERGENIC	CA	C	0	0	0	0	0	0	0	0	0	0	0	0	0	0	0	0	0	0	0	0	0	0	0	0	0	0	0	0	0	0	0	0	0	0	0	0	0.5	0.5	0.5
chrIV	489335	INTERGENIC	TA	T	0	0	0	0	0	0	0	0	0	0	0	0	0	0	0	0	0	0	0	0	0	0	0	0	0	0	0	0	0	0	0	0	0	0	0	0	0.5	0.5	0.5
chrIV	503381	INTERGENIC	GTT	G	0	0	0	0	0	0	0	0	0	0	0	0	0	0	0	0	0	0	0	0	0	0	0	0	0	0	0	0	0	0	0	0	0	0	0	0	0.5	1	0.5
chrIV	506229	INTERGENIC	C	CT	0	0	0	0	0	0	0	0	0	0	0	0	0	0	0	0	0	0	0	0	0	0	0	0	0	0	0	0	0	0	0	0	0	0.5	0	0	0	0	0
chrIV	506275	INTERGENIC	GT	G	0	0	0	0	0	0	0	0	0	0	0	0	0	0	0	0	0	0	0	0	0	0	0	0	0	0	0	0	0	0	0	0	0	0	0	0	0	0	0.5
chrIV	506579	INTERGENIC	TA	T	0	0	0	0	0	0	0	0	0	0	0	0	0	0	0	0	0	0	0	0	0	0	0	0	0	0	0	0	0	0	0	0	0	0	0	0	0	0.5	0
chrIV	506937	INTERGENIC	TA	T	0	0	0	0	0	0	0	0	0	0	0	0	0	0	0	0	0	0	0	0	0	0	0	0	0	0	0	0	0	0	0.5	0	0	0	0	0	0.5	0.5	1
chrIV	507506	INTERGENIC	GT	G	0	0	0	0	0	0	0	0	0	0	0	0	0	0	0	0	0	0	0	0	0	0	0	0	0	0	0	0	0	0	0.5	0	0	0	0	0	0.5	0	0
chrIV	507966	INTERGENIC	GA	G	0	0	0	0	0	0	0	0	0	0	0	0	0	0	0	0	0	0	0	0	0	0	0	0	0	0	0	0.5	0	0	0	0	0	0	0.5	0	1	1	0.5
chrIV	523025	INTERGENIC	CT	C	0	0	0	0	0	0	0	0	0	0	0	0	0	0	0	0	0	0	0	0	0	0	0	0	0	0	0.5	0	0	0.5	0	0.5	0.5	0	0	0	0	0	0
chrIV	523046	INTERGENIC	TA	T	0	0	0	0	0	0	0	0	0	0	0	0	0	0	0	0	0	0	0	0	0	0	0	0	0	0	0	0	0	0	0.5	0	0	0	0	0	0	0	0
chrIV	538733	INTERGENIC	GTA	G	0	0	0	0	0	0	0	0	0	0	0	0	0	0	0	0	0	0	0	0	0	0	0	0	0	0	0	0	0	0	0	0	0	0	0	0.5	0	0	0
chrIV	542558	INTERGENIC	CA	C,CAA	0	0	0	0	0	0	0	0	0	0	0	0	0	0	0	0	0	0	0	0	0	0	0	0	0	0	0	0.5	0.5	0.5	0	0.5	0.5	0	0.5	1	0.5	0.5	0
chrIV	542558	INTERGENIC	CA	C	0	0	0	0	0	0	0	0	0	0	0	0	0	0	0	0	0	0	0	0	0	0	0	0	0	0	0	0.5	0.5	0.5	0	0.5	0.5	0	0.5	1	0.5	0.5	0
chrIV	542558	INTERGENIC	C	CA	0	0	0	0	0	0	0	0	0	0	0	0	0	0	0	0	0	0	0	0	0	0	0	0	0	0	0	0.5	0.5	0.5	0	0.5	0.5	0	0.5	1	0.5	0.5	0
chrIV	550829	INTERGENIC	TG	T	0	0	0	0	0	0	0	0	0	0	0	0	0	0	0	0	0	0	0	0	0	0	0	0	0	0	0	0	0	0	0	0	0	0	0.5	0	0	0	0
chrIV	551638	INTERGENIC	CA	C	0	0	0	0	0	0	0	0	0	0	0	0	0	0	0	0	0	0	0	0	0	0	0	0	0	0	0	0	0	0	0.5	0	0	0	0	0	0	0	0
chrIV	567579	INTERGENIC	AT	A	0	0	0	0	0	0	0	0	0	0	0	0	0	0	0	0	0	0	0	0	0	0	0	0	0	0	0.5	0.5	0.5	0.5	0	0.5	0.5	0.5	0.5	0.5	0.5	0.5	0.5
chrIV	584892	INTERGENIC	GA	G	0	0	0	0	0	0	0	0	0	0	0	0	0	0	0	0	0	0	0	0	0	0	0	0	0	0	0	0	0	0	0	0	0	0.5	0	0	0.5	0.5	0.5
chrIV	586969	DOA4	AT	A	0	0	0	0	0	0	0	0	0	0	0	0	0	0	0	0	0	0	0	0	0	0	0	0	0	0	0	0	0	0	0	0	0	0	0	0.5	0	0	0
chrIV	589651	INTERGENIC	TAA	T,TA	0	0	0	0	0	0	0	0	0	0	0	0	0	0	0	0	0	0	0	0	0	0	0	0	0	0	0	0	0	0	0	0	0	0	0	0	0.5	0.5	0.5
chrIV	589651	INTERGENIC	TAA	T	0	0	0	0	0	0	0	0	0	0	0	0	0	0	0	0	0	0	0	0	0	0	0	0	0	0	0	0	0	0	0	0	0	0	0	0	0.5	0.5	0.5
chrIV	591697	INTERGENIC	T	TA	0	0	0	0	0	0	0	0	0	0	0	0	0	0	0	0	0	0	0	0	0	0	0	0	0	0	0.5	0	0	0	0	0	0	0	0	0.5	0.5	0.5	0.5
chrIV	591697	INTERGENIC	TA	T,TAA	0	0	0	0	0	0	0	0	0	0	0	0	0	0	0	0	0	0	0	0	0	0	0	0	0	0	0.5	0	0	0	0	0	0	0	0	0.5	0.5	0.5	0.5
chrIV	591697	INTERGENIC	TA	T	0	0	0	0	0	0	0	0	0	0	0	0	0	0	0	0	0	0	0	0	0	0	0	0	0	0	0.5	0	0	0	0	0	0	0	0	0.5	0.5	0.5	0.5
chrIV	598146	INTERGENIC	GA	G	0	0	0	0	0	0	0	0	0	0	0	0	0	0	0	0	0	0	0	0	0	0	0	0	0	0	0	0	0.5	0	0	0	0	0	0	0	0	0	0
chrIV	628654	INTERGENIC	A	AT	0	0	0	0	0	0	0	0	0	0	0	0	0	0	0	0	0	0	0	0	0	0	0	0	0	0	0	0	0	0	0.5	0	0	0	0	0	0	0	0.5
chrIV	628654	INTERGENIC	AT	A	0	0	0	0	0	0	0	0	0	0	0	0	0	0	0	0	0	0	0	0	0	0	0	0	0	0	0	0	0	0	0.5	0	0	0	0	0	0	0	0.5
chrIV	630672	INTERGENIC	CA	C	0	0	0	0	0	0	0	0	0	0	0	0	0	0	0	0	0	0	0	0	0	0	0	0	0	0	0	0	0	0	0	0.5	0	0	0.5	0	0.5	0	0.5
chrIV	630833	INTERGENIC	GT	G	0	0	0	0	0	0	0	0	0	0	0	0	0	0	0	0	0	0	0	0	0	0	0	0	0	0	0	0	0	0	0	0	0	0	0	0	0	0.5	0.5
chrIV	637019	INTERGENIC	AT	A	0	0	0	0	0	0	0	0	0	0	0	0	0	0	0	0	0	0	0	0	0	0	0	0	0	0	0	0	0	0	0	0.5	0.5	0	0	0	0	0	0
chrIV	637094	INTERGENIC	AT	A	0	0	0	0	0	0	0	0	0	0	0	0	0	0	0	0	0	0	0	0	0	0	0	0	0	0	0	0	0	0.5	0	0	0	0	0	0	0	0	0
chrIV	652961	INTERGENIC	C	CT	0	0	0	0	0	0	0	0	0	0	0	0	0	0	0	0	0	0	0	0	0	0	0	0	0	0	0	0	0	0	0	0	0	0	0	0	0	0	0.5
chrIV	653599	INTERGENIC	CA	C	0	0	0	0	0	0	0	0	0	0	0	0	0	0	0	0	0	0	0	0	0	0	0	0	0	0	0	0	0	0	0	0	0	0.5	0	0	0	0	0
chrIV	669852	TMN2	C	CA	0	0	0	0	0	0	0	0	0	0	0	0	0	0	0	0	0	0	0	0	0	0	0	0	0	0	0	0	0	0	0	0	0	0.5	0	0	0	0	0
chrIV	676814	FOB1	GA	G	0	0	0	0	0	0	0	0	0	0	0	0	0	0	0	0	0	0	0	0	0	0	0	0	0	0	0	0	0	0	0	0	0	0	0	0	0.5	0.5	0.5
chrIV	677843	INTERGENIC	GA	G	0	0	0	0	0	0	0	0	0	0	0	0	0	0	0	0	0	0	0	0	0	0	0	0	0	0	0.5	0	0	0	0	0	0	0.5	0	0	0	0	0
chrIV	678226	INTERGENIC	GT	G	0	0	0	0	0	0	0	0	0	0	0	0	0	0	0	0	0	0	0	0	0	0	0	0	0	0	0	0	0	0	0	0	0	0	0	0.5	0	0	0
chrIV	680128	INTERGENIC	CT	C	0	0	0	0	0	0	0	0	0	0	0	0	0	0	0	0	0	0	0	0	0	0	0	0	0	0	0	0	0	0	0	0	0	0	0	0	0.5	0.5	0.5
chrIV	687863	YDR118W-A	CT	C	0	0	0	0	0	0	0	0	0	0	0	0	0	0	0	0	0	0	0	0	0	0	0	0	0	0	0	0	0	0	0	0.5	0	0	0	0	0	0	0
chrIV	688005	INTERGENIC	GA	G	0	0	0	0	0	0	0	0	0	0	0	0	0	0	0	0	0	0	0	0	0	0	0	0	0	0	0	0	0.5	0	0	0.5	0.5	0	0.5	0	0.5	0.5	0.5
chrIV	688005	INTERGENIC	GAA	G	0	0	0	0	0	0	0	0	0	0	0	0	0	0	0	0	0	0	0	0	0	0	0	0	0	0	0	0	0.5	0	0	0.5	0.5	0	0.5	0	0.5	0.5	0.5
chrIV	688005	INTERGENIC	G	GA	0	0	0	0	0	0	0	0	0	0	0	0	0	0	0	0	0	0	0	0	0	0	0	0	0	0	0	0	0.5	0	0	0.5	0.5	0	0.5	0	0.5	0.5	0.5
chrIV	688005	INTERGENIC	GA	G,GAA	0	0	0	0	0	0	0	0	0	0	0	0	0	0	0	0	0	0	0	0	0	0	0	0	0	0	0	0	0.5	0	0	0.5	0.5	0	0.5	0	0.5	0.5	0.5
chrIV	694634	INTERGENIC	A	AT	0	0	0	0	0	0	0	0	0	0	0	0	0	0	0	0	0	0	0	0	0	0	0	0	0	0	0	0	0	0	0	0.5	0	0	0	0	0	0	0
chrIV	736182	DOP1	GA	G	0	0	0	0	0	0	0	0	0	0	0	0	0	0	0	0	0	0	0	0	0	0	0	0	0	0	0	0	0	0	0	0	0	0	0	0	0.5	0.5	0.5
chrIV	742798	SAN1	TA	T	0	0	0	0	0	0	0	0	0	0	0	0	0	0	0	0	0	0	0	0	0	0	0	0	0	0	0	0	0	0	0.5	0	0	0	0	0	0	0	0
chrIV	746353	INTERGENIC	CA	C	0	0	0	0	0	0	0	0	0	0	0	0	0	0	0	0	0	0	0	0	0	0	0	0	0	0	0	0	0	0	0.5	0	0	0	0	0	0.5	1	1
chrIV	746353	INTERGENIC	C	CA	0	0	0	0	0	0	0	0	0	0	0	0	0	0	0	0	0	0	0	0	0	0	0	0	0	0	0	0	0	0	0.5	0	0	0	0	0	0.5	1	1
chrIV	748524	INTERGENIC	TAA	T	0	0	0	0	0	0	0	0	0	0	0	0	0	0	0	0	0	0	0	0	0	0	0	0	0	0	0	0	0	0.5	0	0.5	0.5	0	0	0	0.5	0.5	0.5
chrIV	748524	INTERGENIC	TA	T	0	0	0	0	0	0	0	0	0	0	0	0	0	0	0	0	0	0	0	0	0	0	0	0	0	0	0	0	0	0.5	0	0.5	0.5	0	0	0	0.5	0.5	0.5
chrIV	748605	INTERGENIC	GT	G	0	0	0	0	0	0	0	0	0	0	0	0	0	0	0	0	0	0	0	0	0	0	0	0	0	0	0	0	0	0	0	0	0	0	0	0	0	0	0.5
chrIV	752544	EKI1	CA	C	0	0	0	0	0	0	0	0	0	0	0	0	0	0	0	0	0	0	0	0	0	0	0	0	0	0	0	0	0.5	0	0	0	0	0	0	0	0	0	0
chrIV	770136	YDR157W	CTT	C	0	0	0	0	0	0	0	0	0	0	0	0	0	0	0	0	0	0	0	0	0	0	0	0	0	0	0	0	0	0	0.5	0	0	1	0	0	0.5	0.5	0.5
chrIV	770136	YDR157W	CT	C	0	0	0	0	0	0	0	0	0	0	0	0	0	0	0	0	0	0	0	0	0	0	0	0	0	0	0	0	0	0	0.5	0	0	1	0	0	0.5	0.5	0.5
chrIV	773447	SAC3	T	TA	0	0	0	0	0	0	0	0	0	0	0	0	0	0	0	0	0	0	0	0	0	0	0	0	0	0	0	0	0	0	0	0	0	0	0.5	0	0	0	0
chrIV	781986	INTERGENIC	CT	C	0	0	0	0	0	0	0	0	0	0	0	0	0	0	0	0	0	0	0	0	0	0	0	0	0	0	0.5	0.5	0.5	0.5	0	0.5	0.5	0.5	0.5	0.5	1	1	1
chrIV	782011	INTERGENIC	AT	A	0	0	0	0	0	0	0	0	0	0	0	0	0	0	0	0	0	0	0	0	0	0	0	0	0	0	0	0	0	0	0	0.5	0.5	0	0	0	0	0	0
chrIV	790893	CDC37	A	AG	0	0	0	0	0	0	0	0	0	0	0	0	0	0	0	0	0	0	0	0	0	0	0	0	0	0	0	0	0	0	0	0	0	0	0	0.5	0	0	0
chrIV	791925	INTERGENIC	CA	C	0	0	0	0	0	0	0	0	0	0	0	0	0	0	0	0	0	0	0	0	0	0	0	0	0	0	0	0	0	0	0	0	0	0.5	0.5	0	0	0.5	0
chrIV	806486	INTERGENIC	GT	G	0	0	0	0	0	0	0	0	0	0	0	0	0	0	0	0	0	0	0	0	0	0	0	0	0	0	0.5	0	0	0	0	0	0	0	0	0	0	0	0
chrIV	810472	INTERGENIC	TTA	T	0	0	0	0	0	0	0	0	0	0	0	0	0	0.5	0	0	0	0	0	0	0	0	0	0	0	0	0	0	0	0	0	0	0	0	0	0	0.5	0	0
chrIV	811890	INTERGENIC	CT	C	0	0	0	0	0	0	0	0	0	0	0	0	0	0	0	0	0	0	0	0	0	0	0	0	0	0	0	0	0	0	0	0	0	0.5	0.5	0	0	0	0
chrIV	815221	NGG1	TA	T	0	0	0	0	0	0	0	0	0	0	0	0	0	0	0	0	0	0	0	0	0	0	0	0	0	0	0	0	0	0	0.5	0	0	0	0	0	0	0	0
chrIV	816631	INTERGENIC	TAA	T	0	0	0	0	0	0	0	0	0	0	0	0	0	0	0	0	0	0	0	0	0	0	0	0	0	0	0	0	0	0	0	0	0	0.5	0	0	0.5	0.5	0.5
chrIV	816631	INTERGENIC	TA	T	0	0	0	0	0	0	0	0	0	0	0	0	0	0	0	0	0	0	0	0	0	0	0	0	0	0	0	0	0	0	0	0	0	0.5	0	0	0.5	0.5	0.5
chrIV	816631	INTERGENIC	TAA	T,TA	0	0	0	0	0	0	0	0	0	0	0	0	0	0	0	0	0	0	0	0	0	0	0	0	0	0	0	0	0	0	0	0	0	0.5	0	0	0.5	0.5	0.5
chrIV	818116	SDH4	TC	T	0	0	0	0	0	0	0	0	0	0	0	0	0	0	0	0	0	0	0	0	0	0	0	0	0	0	0	0	0	0.5	0	0	0	0.5	0	0	0.5	0.5	0.5
chrIV	819521	YDR179W-A	CA	C	0	0	0	0	0	0	0	0	0	0	0	0	0	0	0	0	0	0	0	0	0	0	0	0	0	0	0	0	0	0	0	0	0	0	0.5	0	0	0	0
chrIV	830603	YDR183C-A	TA	T	0	0	0	0	0	0	0	0	0	0	0	0	0	0	0	0	0	0	0	0	0	0	0	0	0	0	0	0	0	0	0	0.5	0	0	0	0	0	0	0
chrIV	831689	INTERGENIC	GA	G	0	0	0	0	0	0	0	0	0	0	0	0	0	0	0	0	0	0	0	0	0	0	0	0	0	0	0	0	0	0	0.5	0	0	0	0	0	0	0	0
chrIV	832717	INTERGENIC	CA	C	0	0	0	0	0	0	0	0	0	0	0	0	0	0	0	0	0	0	0	0	0	0	0	0	0	0	0	0	0	0	0	0	0	0	0.5	0	0	0	0
chrIV	840422	INTERGENIC	AAT	A	0	0	0	0	0	0	0	0	0	0	0	0	0	0	0	0	0	0	0	0	0	0	0	0	0	0	0.5	0	0.5	0	0	0	0	0	0	0	0	0	0
chrIV	863620	EBS1	GA	G	0	0	0	0	0	0	0	0	0	0	0	0	0	0	0	0	0	0	0	0	0	0	0	0	0	0	0	0	0	0	0	0	0	0	0	0	0.5	0.5	0.5
chrIV	866132	UME6	TA	T	0	0	0	0	0	0	0	0	0	0	0	0	0	0	0	0	0	0	0	0	0	0	0	0	0	0	0	0	0	0	0	0	0	0	0	0	0.5	0.5	0.5
chrIV	866873	UME6	AT	A	0	0	0	0	0	0	0	0	0	0	0	0	0	0	0	0	0	0	0	0	0	0	0	0	0	0	0.5	0	0	0	0	0	0	0	0	0	0	0	0
chrIV	887046	INTERGENIC	AT	A	0	0	0	0	0	0	0	0	0	0	0	0	0	0	0	0	0	0	0	0	0	0	0	0	0	0	0	0	0	0	0	0	0	0	0	0	0	0	0.5
chrIV	887096	INTERGENIC	GAA	G	0	0	0	0	0	0	0	0	0	0	0	0	0	0	0	0	0	0	0	0	0	0	0	0	0	0	0.5	0.5	0.5	0.5	0.5	1	1	0.5	0.5	0.5	0.5	0.5	0.5
chrIV	887096	INTERGENIC	GA	G	0	0	0	0	0	0	0	0	0	0	0	0	0	0	0	0	0	0	0	0	0	0	0	0	0	0	0.5	0.5	0.5	0.5	0.5	1	1	0.5	0.5	0.5	0.5	0.5	0.5
chrIV	892532	INTERGENIC	CA	C	0	0	0	0	0	0	0	0	0	0	0	0	0	0	0	0	0	0	0	0	0	0	0	0	0	0	1	1	1	1	0	1	1	1	1	1	0.5	1	1
chrIV	894993	INTERGENIC	CA	C	0	0	0	0	0	0	0	0	0	0	0	0	0	0	0	0	0	0	0	0	0	0	0	0	0	0	0	0	0	0	0	0	0	0.5	0	0	0	0	0
chrIV	900853	RAD9	A	AT	0	0	0	0	0	0	0	0	0	0	0	0	0	0	0	0	0	0	0	0	0	0	0	0	0	0	0	0	0.5	0	0.5	0	0	0	0.5	0	0	0	0
chrIV	911343	INTERGENIC	C	CT	0	0	0	0	0	0	0	0	0	0	0	0	0	0	0	0	0	0	0	0	0	0	0	0	0	0	0	0	0	0	0	0	0	0	0.5	0	0	0	0
chrIV	911454	INTERGENIC	CT	C	0	0	0	0	0	0	0	0	0	0	0	0	0	0	0	0	0	0	0	0	0	0	0	0	0	0	0	0	0	0	0	0	0	0	0	0	0.5	0.5	0.5
chrIV	912341	CRF1	GA	G	0	0	0	0	0	0	0	0	0	0	0	0	0	0	0	0	0	0	0	0	0	0	0	0	0	0	0	0.5	0	0	0.5	0	0	0.5	0.5	0	0.5	0.5	0.5
chrIV	912341	CRF1	GA	G,GAA	0	0	0	0	0	0	0	0	0	0	0	0	0	0	0	0	0	0	0	0	0	0	0	0	0	0	0	0.5	0	0	0.5	0	0	0.5	0.5	0	0.5	0.5	0.5
chrIV	912341	CRF1	G	GA	0	0	0	0	0	0	0	0	0	0	0	0	0	0	0	0	0	0	0	0	0	0	0	0	0	0	0	0.5	0	0	0.5	0	0	0.5	0.5	0	0.5	0.5	0.5
chrIV	917515	INTERGENIC	TA	T	0	0	0	0	0	0	0	0	0	0	0	0	0	0	0	0	0	0	0	0	0	0	0	0	0	0	0	0	0	0	0	0	0	0	0	0	0.5	0	0
chrIV	922880	PCF11	CT	C	0	0	0	0	0	0	0	0	0	0	0	0	0	0	0	0	0	0	0	0	0	0	0	0	0	0	0	0	0	0	0	0	0	0	0	0	0	0.5	0
chrIV	927319	INTERGENIC	CT	C	0	0	0	0	0	0	0	0	0	0	0	0	0	0	0	0	0	0	0	0	0	0	0	0	0	0	0	0	0	0	0	0	0	0	0	0	0	0.5	0
chrIV	929171	INTERGENIC	GT	G	0	0	0	0	0	0	0	0	0	0	0	0	0	0	0	0	0	0	0	0	0	0	0	0	0	0	0	0	0	0	0	0	0.5	0	0	0	0.5	0	0
chrIV	929454	INTERGENIC	GA	G	0	0	0	0	0	0	0	0	0	0	0	0	0	0	0	0	0	0	0	0	0	0	0	0	0	0	0	0	0.5	0	0	0	0	0.5	0	0	0	0	0
chrIV	934797	PRP42	GA	G	0	0	0	0	0	0	0	0	0	0	0	0	0	0	0	0	0	0	0	0	0	0	0	0	0	0	0	0	0	0	0.5	0	0	0	0	0	0.5	0.5	0.5
chrIV	955309	YDR246W-A	AT	A	0	0	0	0	0	0	0	0	0	0	0	0	0	0	0	0	0	0	0	0	0	0	0	0	0	0	0	0	0	0	0	0	0	0	0	0	0	0	0.5
chrIV	957628	INTERGENIC	CT	C	0	0	0	0	0	0	0	0	0	0	0	0	0	0	0	0	0	0	0	0	0	0	0	0	0	0	0	0	0	0	0	0	0	0.5	0	0	0	0	0
chrIV	960412	INTERGENIC	CT	C	0	0	0	0	0	0	0	0	0	0	0	0	0	0	0	0	0	0	0	0	0	0	0	0	0	0	0	0	0	0	0	0	0	0	0	0	0.5	0.5	0.5
chrIV	961392	PAM1	TA	T	0	0	0	0	0	0	0	0	0	0	0	0	0	0	0	0	0	0	0	0	0	0	0	0	0	0	0	0	0	0	0	0	0	0	0	0	0.5	0.5	0.5
chrIV	974680	YAP6	AT	A	0	0	0	0	0	0	0	0	0	0	0	0	0	0	0	0	0	0	0	0	0	0	0	0	0	0	0	0	0	0	0	0	0	0	0	0	0.5	0	0.5
chrIV	974680	YAP6	A	AT	0	0	0	0	0	0	0	0	0	0	0	0	0	0	0	0	0	0	0	0	0	0	0	0	0	0	0	0	0	0	0	0	0	0	0	0	0.5	0	0.5
chrIV	976412	INTERGENIC	GA	G	0	0	0	0	0	0	0	0	0	0	0	0	0	0	0	0	0	0	0	0	0	0	0	0	0	0	0	0	0	0	0	0	0	0	0	0	0.5	0.5	0
chrIV	977331	INTERGENIC	AT	A	0	0	0	0	0	0	0	0	0	0	0	0	0	0	0	0	0	0	0	0	0	0	0	0	0	0	0	0	0	0	0	0	0	0.5	0.5	0	0	0	0
chrIV	979184	EXG2	GA	G	0	0	0	0	0	0	0	0	0	0	0	0	0	0	0	0	0	0	0	0	0	0	0	0	0	0	0	0	0	0	1	0	0	0	0.5	0	0	0	0
chrIV	1000470	YDR266C	G	GT	0	0	0	0	0	0	0	0	0	0	0	0	0	0	0	0	0	0	0	0	0	0	0	0	0	0	0	0	0	0	0	0	0	0.5	0	0	0	0	0
chrIV	1002291	INTERGENIC	ATT	A,AT	0	0	0	0	0	0	0	0	0	0	0	0	0	0	0	0	0	0	0	0	0	0	0	0	0	0	0	0	0	0	0.5	0	0	0	0.5	0	1	0.5	1
chrIV	1002291	INTERGENIC	AT	A	0	0	0	0	0	0	0	0	0	0	0	0	0	0	0	0	0	0	0	0	0	0	0	0	0	0	0	0	0	0	0.5	0	0	0	0.5	0	1	0.5	1
chrIV	1002291	INTERGENIC	A	AT	0	0	0	0	0	0	0	0	0	0	0	0	0	0	0	0	0	0	0	0	0	0	0	0	0	0	0	0	0	0	0.5	0	0	0	0.5	0	1	0.5	1
chrIV	1002424	INTERGENIC	GA	G	0	0	0	0	0	0	0	0	0	0	0	0	0	0	0	0	0	0	0	0	0	0	0	0	0	0	0	0	0	0	0	0	0	0	0	0	0	0	0.5
chrIV	1012097	INTERGENIC	AT	A	0	0	0	0	0	0	0	0	0	0	0	0	0	0	0	0	0	0	0	0	0	0	0	0	0	0	0	0.5	0	0	0	0	0	0.5	0	0	0	0	0
chrIV	1012097	INTERGENIC	A	AT	0	0	0	0	0	0	0	0	0	0	0	0	0	0	0	0	0	0	0	0	0	0	0	0	0	0	0	0.5	0	0	0	0	0	0.5	0	0	0	0	0
chrIV	1015989	INTERGENIC	GAA	G	0	0	0	0	0	0	0	0	0	0	0	0	0	0	0	0	0	0	0	0	0	0	0	0	0	0	1	0	0	0.5	0	0	0	0	0	0	1	0.5	0.5
chrIV	1015989	INTERGENIC	GAA	G,GA	0	0	0	0	0	0	0	0	0	0	0	0	0	0	0	0	0	0	0	0	0	0	0	0	0	0	1	0	0	0.5	0	0	0	0	0	0	1	0.5	0.5
chrIV	1015989	INTERGENIC	GA	G	0	0	0	0	0	0	0	0	0	0	0	0	0	0	0	0	0	0	0	0	0	0	0	0	0	0	1	0	0	0.5	0	0	0	0	0	0	1	0.5	0.5
chrIV	1016710	INTERGENIC	T	TCC	0	0	0	0	0	0	0	0	0	0	0	0	0	0	0	0	0	0	0	0	0	0	0	0	0	0	0	0	0	0	0	0	0	0	0	0	1	0.5	0.5
chrIV	1020648	INTERGENIC	GT	G	0	0	0	0	0	0	0	0	0	0	0	0	0	0	0	0	0	0	0	0	0	0	0	0	0	0	0	0	0	0	0	0	0	0	0	0	0	0	0.5
chrIV	1027301	GCN2	C	CAA	0	0	0	0	0	0	0	0	0	0	0	0	0	0	0	0	0	0	0	0	0	0	0	0	0	0	0	0	0	0	0	0	0	0	0	0	0	0	0.5
chrIV	1031832	INTERGENIC	C	CT	0	0	0	0	0	0	0	0	0	0	0	0	0	0	0	0	0	0	0	0	0	0	0	0	0	0	0	0.5	0.5	0.5	0	0	0	0	0	0.5	0.5	0.5	0.5
chrIV	1054847	INTERGENIC	AT	A	0	0	0	0	0	0	0	0	0	0	0	0	0	0	0	0	0	0	0	0	0	0	0	0	0	0	0	0	0	0	0	0	0	0	0	0	0	0.5	0
chrIV	1055995	INTERGENIC	GA	G	0	0	0	0	0	0	0	0	0	0	0	0	0	0	0	0	0	0	0	0	0	0	0	0	0	0	0	0	0	0	0	0	0	0	0.5	0	0	0	0
chrIV	1079010	INTERGENIC	ATTTT	A	0	0	0	0	0	0	0	0	0	0	0	0	0	0	0	0	0	0	0	0	0	0	0	0	0	0	0.5	0	0	0	0	0	0	0	0	0	0	0.5	0
chrIV	1079010	INTERGENIC	ATT	A	0	0	0	0	0	0	0	0	0	0	0	0	0	0	0	0	0	0	0	0	0	0	0	0	0	0	0.5	0	0	0	0	0	0	0	0	0	0	0.5	0
chrIV	1084521	INTERGENIC	GAA	G	0	0	0	0	0	0	0	0	0	0	0	0	0	0	0	0	0	0	0	0	0	0	0	0	0	0	0	0	0	0	0.5	0	0	0.5	0	0	0.5	0.5	0.5
chrIV	1084521	INTERGENIC	GA	G	0	0	0	0	0	0	0	0	0	0	0	0	0	0	0	0	0	0	0	0	0	0	0	0	0	0	0	0	0	0	0.5	0	0	0.5	0	0	0.5	0.5	0.5
chrIV	1084521	INTERGENIC	GAA	G,GA	0	0	0	0	0	0	0	0	0	0	0	0	0	0	0	0	0	0	0	0	0	0	0	0	0	0	0	0	0	0	0.5	0	0	0.5	0	0	0.5	0.5	0.5
chrIV	1084685	INTERGENIC	GA	G	0	0	0	0	0	0	0	0	0	0	0	0	0	0	0	0	0	0	0	0	0	0	0	0	0	0	0.5	0.5	0	0	0	0.5	0.5	1	0.5	0	0	0	0.5
chrIV	1084685	INTERGENIC	GAA	G	0	0	0	0	0	0	0	0	0	0	0	0	0	0	0	0	0	0	0	0	0	0	0	0	0	0	0.5	0.5	0	0	0	0.5	0.5	1	0.5	0	0	0	0.5
chrIV	1090113	INTERGENIC	GAA	G	0	0	0	0	0	0	0	0	0	0	0	0	0	0	0	0	0	0	0	0	0	0	0	0	0	0	0	0.5	0.5	0	0	0	0	0	0	0	0.5	0	0.5
chrIV	1090113	INTERGENIC	GA	G	0	0	0	0	0	0	0	0	0	0	0	0	0	0	0	0	0	0	0	0	0	0	0	0	0	0	0	0.5	0.5	0	0	0	0	0	0	0	0.5	0	0.5
chrIV	1090113	INTERGENIC	GAAAAA	G,GAAAA	0	0	0	0	0	0	0	0	0	0	0	0	0	0	0	0	0	0	0	0	0	0	0	0	0	0	0	0.5	0.5	0	0	0	0	0	0	0	0.5	0	0.5
chrIV	1101983	INTERGENIC	CT	C	0	0	0	0	0	0	0	0	0	0	0	0	0	0	0	0	0	0	0	0	0	0	0	0	0	0	0	0.5	0.5	0.5	0	0	0	0	0	0.5	0	0.5	0.5
chrIV	1101983	INTERGENIC	CTT	C	0	0	0	0	0	0	0	0	0	0	0	0	0	0	0	0	0	0	0	0	0	0	0	0	0	0	0	0.5	0.5	0.5	0	0	0	0	0	0.5	0	0.5	0.5
chrIV	1103947	MCM21	GA	G	0	0	0	0	0	0	0	0	0	0	0	0	0	0	0	0	0	0	0	0	0	0	0	0	0	0	0	0	0	0	0	0	0	0	0	0.5	0	0	0
chrIV	1105909	INTERGENIC	AT	A	0	0	0	0	0	0	0	0	0	0	0	0	0	0	0	0	0	0	0	0	0	0	0	0	0	0	0	0	0	0	0.5	0	0	0	0	0	0	0.5	0
chrIV	1108600	YDR320W-B	GA	G	0	0	0	0	0	0	0	0	0	0	0	0	0	0	0	0	0	0	0	0	0	0	0	0	0	0	0	0.5	0	0	0	0	0	0	0	0	0.5	0.5	0.5
chrIV	1108600	YDR320W-B	GAA	G	0	0	0	0	0	0	0	0	0	0	0	0	0	0	0	0	0	0	0	0	0	0	0	0	0	0	0	0.5	0	0	0	0	0	0	0	0	0.5	0.5	0.5
chrIV	1119121	YCG1	AT	A	0	0	0	0	0	0	0	0	0	0	0	0	0	0	0	0	0	0	0	0	0	0	0	0	0	0	0	0	0	0	0	0	0	0	0	0	0.5	0.5	0.5
chrIV	1121571	YSP2	AT	A	0	0	0	0	0	0	0	0	0	0	0	0	0	0	0	0	0	0	0	0	0	0	0	0	0	0	0	0	0	0	0	0	0	0	0	0	0	0	0.5
chrIV	1135619	INTERGENIC	ATT	A,AT	0	0	0	0	0	0	0	0	0	0	0	0	0	0	0	0	0	0	0	0	0	0	0	0	0	0	1	1	1	1	0	1	1	1	1	1	0.5	0.5	0.5
chrIV	1135619	INTERGENIC	AT	A	0	0	0	0	0	0	0	0	0	0	0	0	0	0	0	0	0	0	0	0	0	0	0	0	0	0	1	1	1	1	0	1	1	1	1	1	0.5	0.5	0.5
chrIV	1135689	INTERGENIC	GA	G	0	0	0	0	0	0	0	0	0	0	0	0	0	0	0	0	0	0	0	0	0	0	0	0	0	0	1	1	1	1	0	1	1	1	1	1	1	1	0.5
chrIV	1135689	INTERGENIC	GAA	G,GA	0	0	0	0	0	0	0	0	0	0	0	0	0	0	0	0	0	0	0	0	0	0	0	0	0	0	1	1	1	1	0	1	1	1	1	1	1	1	0.5
chrIV	1144932	INTERGENIC	GA	G	0	0	0	0	0	0	0	0	0	0	0	0	0	0	0	0	0	0	0	0	0	0	0	0	0	0	0	0	0	0	0	0	0	0.5	0	0	0.5	0.5	0
chrIV	1147231	INTERGENIC	CT	C	0	0	0	0	0	0	0	0	0	0	0	0	0	0	0	0	0	0	0	0	0	0	0	0	0	0	0	0	0	0	0	0	0	0	0	0.5	1	1	1
chrIV	1156096	INTERGENIC	CT	C	0	0	0	0	0	0	0	0	0	0	0	0	0	0	0	0	0	0	0	0	0	0	0	0	0	0	0	0	0	0	1	0	0	0	0	0	0.5	0.5	0
chrIV	1156096	INTERGENIC	C	CT	0	0	0	0	0	0	0	0	0	0	0	0	0	0	0	0	0	0	0	0	0	0	0	0	0	0	0	0	0	0	1	0	0	0	0	0	0.5	0.5	0
chrIV	1156518	INTERGENIC	TA	T	0	0	0	0	0	0	0	0	0	0	0	0	0	0	0	0	0	0	0	0	0	0	0	0	0	0	0	0	0.5	0	0	0	0	0	0	0	0	0	0
chrIV	1159336	INTERGENIC	CT	C	0	0	0	0	0	0	0	0	0	0	0	0	0	0	0	0	0	0	0	0	0	0	0	0	0	0	0	0	0	0	0	0.5	0	0	0.5	0	0	0	0
chrIV	1162269	YDR344C	GA	G	0	0	0	0	0	0	0	0	0	0	0	0	0	0	0	0	0	0	0	0	0	0	0	0	0	0	0	0	0	0	0.5	0	0	0	0	0	0	0	0
chrIV	1165350	INTERGENIC	A	AT	0	0	0	0	0	0	0	0	0	0	0	0	0	0	0	0	0	0	0	0	0	0	0	0	0	0	0	0.5	0	0	0	0	0	0	0	0	0.5	0	0
chrIV	1165350	INTERGENIC	AT	A	0	0	0	0	0	0	0	0	0	0	0	0	0	0	0	0	0	0	0	0	0	0	0	0	0	0	0	0.5	0	0	0	0	0	0	0	0	0.5	0	0
chrIV	1174360	INTERGENIC	AT	A	0	0	0	0	0	0	0	0	0	0	0	0	0	0	0	0	0	0	0	0	0	0	0	0	0	0	0	0	0	0	0	0	0	0.5	0	0	0	0	0
chrIV	1174453	INTERGENIC	TA	T	0	0	0	0	0	0	0	0	0	0	0	0	0	0	0	0	0	0	0	0	0	0	0	0	0	0	0	0.5	0	0	0	0	0	0	0	0	0	0	0
chrIV	1178330	INTERGENIC	CTTTT	C,CT	0	0	0	0	0	0	0	0	0	0	0	0	0	0	0	0	0	0	0	0	0	0	0	0	0	0	0.5	0	0	0.5	0	0	0	0	0	0	0.5	0.5	0.5
chrIV	1178330	INTERGENIC	CT	C	0	0	0	0	0	0	0	0	0	0	0	0	0	0	0	0	0	0	0	0	0	0	0	0	0	0	0.5	0	0	0.5	0	0	0	0	0	0	0.5	0.5	0.5
chrIV	1178330	INTERGENIC	CTTT	C,CT	0	0	0	0	0	0	0	0	0	0	0	0	0	0	0	0	0	0	0	0	0	0	0	0	0	0	0.5	0	0	0.5	0	0	0	0	0	0	0.5	0.5	0.5
chrIV	1178330	INTERGENIC	C	CT	0	0	0	0	0	0	0	0	0	0	0	0	0	0	0	0	0	0	0	0	0	0	0	0	0	0	0.5	0	0	0.5	0	0	0	0	0	0	0.5	0.5	0.5
chrIV	1187464	SPC110	TA	T	0	0	0	0	0	0	0	0	0	0	0	0	0	0	0	0	0	0	0	0	0	0	0	0	0	0	0	0	0.5	0	0	0	0	0	0	0	0	0	0
chrIV	1190224	GGA1	AC	A	0	0	0	0	0	0	0	0	0	0	0	0	0	0	0	0	0	0	0	0	0	0	0	0	0	0	0	0	0	0	0	0	0	0	0	0	0	0.5	0
chrIV	1191893	INTERGENIC	TAA	T	0	0	0	0	0	0	0	0	0	0	0	0	0	0	0	0	0	0	0	0	0	0	0	0	0	0	0.5	0.5	0.5	0.5	0	0.5	0.5	0.5	0.5	0.5	0.5	0.5	0.5
chrIV	1191893	INTERGENIC	TAA	T,TA	0	0	0	0	0	0	0	0	0	0	0	0	0	0	0	0	0	0	0	0	0	0	0	0	0	0	0.5	0.5	0.5	0.5	0	0.5	0.5	0.5	0.5	0.5	0.5	0.5	0.5
chrIV	1191893	INTERGENIC	TA	T	0	0	0	0	0	0	0	0	0	0	0	0	0	0	0	0	0	0	0	0	0	0	0	0	0	0	0.5	0.5	0.5	0.5	0	0.5	0.5	0.5	0.5	0.5	0.5	0.5	0.5
chrIV	1202177	SEM1	CA	C	0	0	0	0	0	0	0	0	0	0	0	0	0	0	0	0	0	0	0	0	0	0	0	0	0	0	0	0	0	0	0	0	0	0	0	0	0	0.5	0.5
chrIV	1202386	SEM1	GA	G	0	0	0	0	0	0	0	0	0	0	0	0	0	0	0	0	0	0	0	0	0	0	0	0	0	0	0	0	0	0	0	0	0	0	0	0	0.5	0.5	0.5
chrIV	1221649	VPS74	TG	T	0	0	0	0	0	0	0	0	0	0	0	0	0	0	0	0	0	0	0	0	0	0	0	0	0	0	0	0.5	0.5	0.5	0	0	0	0	0	0.5	0.5	0.5	0.5
chrIV	1222749	INTERGENIC	CA	C	0	0	0	0	0	0	0	0	0	0	0	0	0	0	0	0	0	0	0	0	0	0	0	0	0	0	0	0.5	0	0	0	0	0	0	0	0	0	0	0
chrIV	1226425	BCS1	GT	G	0	0	0	0	0	0	0	0	0	0	0	0	0	0	0	0	0	0	0	0	0	0	0	0	0	0	0	0	0	0	0	0	0	0	0	0	0.5	0.5	0.5
chrIV	1229736	INTERGENIC	GC	G	0	0	0	0	0	0	0	0	0	0	0	0	0	0	0	0	0	0	0	0	0	0	0	0	0	0	0.5	0	0	0	0	0	0	0	0	0	0	0	0
chrIV	1236280	INTERGENIC	AT	A	0	0	0	0	0	0	0	0	0	0	0	0	0	0	0	0	0	0	0	0	0	0	0	0	0	0	0	0	0	0	0	0	0	0	0	0	0	0	0.5
chrIV	1237589	YRA1	CT	C	0	0	0	0	0	0	0	0	0	0	0	0	0	0	0	0	0	0	0	0	0	0	0	0	0	0	0	0	0	0	0	0.5	0.5	0	0	0	0	0.5	0
chrIV	1240959	INTERGENIC	GAA	G	0	0	0	0	0	0	0	0	0	0	0	0	0	0	0	0	0	0	0	0	0	0	0	0	0	0	0	0	0	0	0	0	0	0	0.5	0.5	0.5	0.5	1
chrIV	1240959	INTERGENIC	G	GA	0	0	0	0	0	0	0	0	0	0	0	0	0	0	0	0	0	0	0	0	0	0	0	0	0	0	0	0	0	0	0	0	0	0	0.5	0.5	0.5	0.5	1
chrIV	1240959	INTERGENIC	GA	G	0	0	0	0	0	0	0	0	0	0	0	0	0	0	0	0	0	0	0	0	0	0	0	0	0	0	0	0	0	0	0	0	0	0	0.5	0.5	0.5	0.5	1
chrIV	1241111	INTERGENIC	GA	G,GAA	0	0	0	0	0	0	0	0	0	0	0	0	0	0	0	0	0	0	0	0	0	0	0	0	0	0	0	0.5	0	0	0	0	0	0	0	0.5	0.5	0	0
chrIV	1241111	INTERGENIC	GA	G	0	0	0	0	0	0	0	0	0	0	0	0	0	0	0	0	0	0	0	0	0	0	0	0	0	0	0	0.5	0	0	0	0	0	0	0	0.5	0.5	0	0
chrIV	1242276	INTERGENIC	G	GA	0	0	0	0	0	0	0	0	0	0	0	0	0	0	0	0	0	0	0	0	0	0	0	0	0	0	0	0	0	0	0	0	0	0	0	0	0.5	0	0
chrIV	1250067	INTERGENIC	GA	G	0	0	0	0	0	0	0	0	0	0	0	0	0	0	0	0	0	0	0	0	0	0	0	0	0	0	0	0	0	0	0	0	0	0	0	0	0.5	0.5	0.5
chrIV	1254534	INTERGENIC	AT	A	0	0	0	0	0	0	0	0	0	0	0	0	0	0	0	0	0	0	0	0	0	0	0	0	0	0	0.5	0	0	0	0	0	0	0	0	0	0.5	0	0
chrIV	1256986	INTERGENIC	TA	T	0	0	0	0	0	0	0	0	0	0	0	0	0	0	0	0	0	0	0	0	0	0	0	0	0	0	0	0	0	0	0	0	0	0	0.5	0	0.5	0.5	0.5
chrIV	1266167	INTERGENIC	CA	C	0	0	0	0	0	0	0	0	0	0	0	0	0	0	0	0	0	0	0	0	0	0	0	0	0	0	0.5	0	0	0	0	0	0	0	0	0	0	0	0
chrIV	1272102	INTERGENIC	CT	C	0	0	0	0	0	0	0	0	0	0	0	0	0	0	0	0	0	0	0	0	0	0	0	0	0	0	0	0	0	0	0.5	0	0	0.5	0	0	0.5	0.5	1
chrIV	1272102	INTERGENIC	CTT	C,CT	0	0	0	0	0	0	0	0	0	0	0	0	0	0	0	0	0	0	0	0	0	0	0	0	0	0	0	0	0	0	0.5	0	0	0.5	0	0	0.5	0.5	1
chrIV	1294299	DFM1	TG	T	0	0	0	0	0	0	0	0	0	0	0	0	0	0	0	0	0	0	0	0	0	0	0	0	0	0	0	0	0	0	0	0	0	0.5	0	0	0	0	0
chrIV	1296888	INTERGENIC	CTA	C	0	0	0	0	0	0	0	0	0	0	0	0	0	0	0	0	0	0	0	0	0	0	0	0	0	0	0	0	0	0	0	0	0	0	0	0	0.5	0	0
chrIV	1310265	HKR1	GA	G	0	0	0	0	0	0	0	0	0	0	0	0	0	0	0	0	0	0	0	0	0	0	0	0	0	0	0	0	0	0	0	0	0	0	0	0	0.5	0.5	0.5
chrIV	1328092	CYM1	GA	G	0	0	0	0	0	0	0	0	0	0	0	0	0	0	0	0	0	0	0	0	0	0	0	0	0	0	0	0	0	0	0	0	0	0	0	0	0.5	0.5	0.5
chrIV	1328702	INTERGENIC	GA	G	0	0	0	0	0	0	0	0	0	0	0	0	0	0	0	0	0	0	0	0	0	0	0	0	0	0	0	0	0	0	0	0	0	0	0	0	0.5	0.5	0.5
chrIV	1341641	INTERGENIC	TC	T	0	0	0	0	0	0	0	0	0	0	0	0	0	0	0	0.5	0	0	0	0	0	0	0	0	0	0	0	0.5	0	0	0	0	0	0	0	0.5	0	0	0
chrIV	1351197	YDR444W	AT	A	0	0	0	0	0	0	0	0	0	0	0	0	0	0	0	0	0	0	0	0	0	0	0	0	0	0	0	0	0	0	0	0	0	0	0	0	0.5	0.5	0.5
chrIV	1359411	INTERGENIC	AT	A	0	0	0	0	0	0	0	0	0	0	0	0	0	0	0	0	0	0	0	0	0	0	0	0	0	0	0	0	0	0	0	0	0	0	0	0.5	0	0	0
chrIV	1366917	INTERGENIC	AT	A	0	0	0	0	0	0	0	0	0	0	0	0	0	0	0	0	0	0	0	0	0	0	0	0	0	0	1	1	1	1	0	1	1	1	1	1	0.5	0.5	0.5
chrIV	1368520	NHX1	AT	A	0	0	0	0	0	0	0	0	0	0	0	0	0	0	0	0	0	0	0	0	0	0	0	0	0	0	0	0	0	0	0	0	0	0	0	0	0	0.5	0
chrIV	1383592	INTERGENIC	GA	G	0	0	0	0	0	0	0	0	0	0	0	0	0	0	0	0	0	0	0	0	0	0	0	0	0	0	0	0	0.5	0	0	0	0	0	0	0	0	0	0
chrIV	1385471	INTERGENIC	CAT	C	0	0	0	0	0	0	0	0	0	0	0	0	0	0	0	0	0	0	0	0	0	0	0	0	0	0	0	0	0.5	0	0	0.5	0	0	0	0.5	0	0	0
chrIV	1386663	INTERGENIC	GT	G	0	0	0	0	0	0	0	0	0	0	0	0	0	0	0	0	0	0	0	0	0	0	0	0	0	0	0	0	0	0	0	0	0	0	0	0	0	0.5	0
chrIV	1386697	INTERGENIC	GA	G	0	0	0	0	0	0	0	0	0	0	0	0	0	0	0	0	0	0	0	0	0	0	0	0	0	0	0	0	0	0	0	0.5	0.5	0	0	0	0	0	0
chrIV	1390764	SPP41	TA	T	0	0	0	0	0	0	0	0	0	0	0	0	0	0	0	0	0	0	0	0	0	0	0	0	0	0	0	0.5	0	0	0	0	0	0	0	0.5	0	0	0
chrIV	1419480	PHO8	AT	A	0	0	0	0	0	0	0	0	0	0	0	0	0	0	0	0	0	0	0	0	0	0	0	0	0	0	0	0	0	0	0	0	0	0	0	0.5	0	0	0
chrIV	1421025	INTERGENIC	GA	G	0	0	0	0	0	0	0	0	0	0	0	0	0	0	0	0	0	0	0	0	0	0	0	0	0	0	0	0	0	0	0	0.5	0.5	0	0	0	0	0	0
chrIV	1423056	VPS52	TA	T	0	0	0	0	0	0	0	0	0	0	0	0	0	0	0	0	0	0	0	0	0	0	0	0	0	0	0	0	0	0	0	0	0	0	0	0	0.5	0.5	0
chrIV	1433158	PKH1	GT	G	0	0	0	0	0	0	0	0	0	0	0	0	0	0	0	0	0	0	0	0	0	0	0	0	0	0	0	0	0	0	0	0	0	0	0	0	0	0	0.5
chrIV	1435943	INTERGENIC	CA	C	0	0	0	0	0	0	0	0	0	0	0	0	0	0	0	0	0	0	0	0	0	0	0	0	0	0	0	0	0	0	0	0	0.5	0	0	0	0	0	0
chrIV	1443538	INTERGENIC	GA	G	0	0	0	0	0	0	0	0	0	0	0	0	0	0	0	0	0	0	0	0	0	0	0	0	0	0	0	0	0.5	0.5	0	0	0.5	0	0	0.5	0.5	0.5	1
chrIV	1445719	INTERGENIC	TG	T	0	0	0	0	0	0	0	0	0	0	0	0	0	0	0	0	0	0	0	0	0	0	0	0	0	0	0	0	0	0	0	0	0	0.5	0	0	0	0	0
chrIV	1451259	INTERGENIC	GT	G	0	0	0	0	0	0	0	0	0	0	0	0	0	0	0	0	0	0	0	0	0	0	0	0	0	0	0.5	0	0	0	0	0.5	0.5	0	0	0	0	0	0
chrIV	1468260	GNP1	GT	G	0	0	0	0	0	0	0	0	0	0	0	0	0	0	0	0	0	0	0	0	0	0	0	0	0	0	0	0	0	0	0.5	0	0	0	0	0	0	0	0
chrIV	1468506	YDR509W	CA	C	0	0	0	0	0	0	0	0	0	0	0	0	0	0	0	0	0	0	0	0	0	0	0	0	0	0	0	0.5	0	0	0.5	0	0	0.5	0	0	0	0	0.5
chrIV	1469091	INTERGENIC	GA	G	0	0	0	0	0	0	0	0	0	0	0	0	0	0	0	0	0	0	0	0	0	0	0	0	0	0	0	0	0	0	0	0	0	0	0	0	0	0.5	0
chrIV	1470478	INTERGENIC	TA	T	0	0	0	0	0	0	0	0	0	0	0	0	0	0	0	0	0	0	0	0	0	0	0	0	0	0	0	0	0	0	1	0	0	0	0	0	0	0	0
chrIV	1474784	INTERGENIC	AT	A	0	0	0	0	0	0	0	0	0	0	0	0	0	0	0	0	0	0	0	0	0	0	0	0	0	0	0	0	0.5	0	0	0	1	0.5	1	0	0	1	0.5
chrIV	1474784	INTERGENIC	ATT	A,AT	0	0	0	0	0	0	0	0	0	0	0	0	0	0	0	0	0	0	0	0	0	0	0	0	0	0	0	0	0.5	0	0	0	1	0.5	1	0	0	1	0.5
chrIV	1474784	INTERGENIC	ATT	A	0	0	0	0	0	0	0	0	0	0	0	0	0	0	0	0	0	0	0	0	0	0	0	0	0	0	0	0	0.5	0	0	0	1	0.5	1	0	0	1	0.5
chrIV	1476640	INTERGENIC	TC	T	0	0	0	0	0	0	0	0	0	0	0	0	0	0	0	0	0	0	0	0	0	0	0	0	0	0	0	0	0	0	0.5	0	0	0	0	0	0	0	0
chrIV	1485336	INTERGENIC	AT	A	0	0	0	0	0	0	0	0	0	0	0	0	0	0	0	0	0	0	0	0	0	0	0	0	0	0	0	0	0	0	0	0	0	0	0	0	0	0	0.5
chrIV	1485403	INTERGENIC	GA	G	0	0	0	0	0	0	0	0	0	0	0	0	0	0	0	0	0	0	0	0	0	0	0	0	0	0	0	0	0	0	0.5	0	0	0	0	0	0	0	0.5
chrIV	1487384	INTERGENIC	CA	C	0	0	0	0	0	0	0	0	0	0	0	0	0	0	0	0	0	0	0	0	0	0	0	0	0	0	0	0	0	0	0	0	0	0.5	0	0	0	0	0
chrIV	1490022	API2	AT	A	0	0	0	0	0	0	0	0	0	0	0	0	0	0	0	0	0	0	0	0	0	0	0	0	0	0	0	0	0	0	0.5	0	0	0	0	0	0	0	0
chrIV	1490904	INTERGENIC	CT	C	0	0	0	0	0	0	0	0	0	0	0	0	0	0	0	0	0	0	0	0	0	0	0	0	0	0	0	0	0	0	0	0	0	0	0	0.5	0	0	0
chrIV	1493863	INTERGENIC	TA	T	0	0	0	0	0	0	0	0	0	0	0	0	0	0	0	0	0	0	0	0	0	0	0	0	0	0	0.5	0.5	0.5	0.5	0	0.5	0.5	0.5	0.5	0.5	0.5	0.5	0.5
chrIV	1494413	INTERGENIC	CA	C	0	0	0	0	0	0	0	0	0	0	0	0	0	0	0	0	0	0	0	0	0	0	0	0	0	0	0	0	0	0	0	0	0	0	0	0	0.5	0	0
chrIV	1496116	INTERGENIC	CT	C	0	0	0	0	0	0	0	0	0	0	0	0	0	0	0	0	0	0	0	0	0	0	0	0	0	0	0	0	0	0	0	0	0	0	0	0	0.5	0.5	0.5
chrIV	1498015	INTERGENIC	AT	A	0	0	0	0	0	0	0	0	0	0	0	0	0	0	0	0	0	0	0	0	0	0	0	0	0	0	0	0	0.5	0	0	0	0	0	0	0	0	0	0
chrIV	1501055	INTERGENIC	G	GA	0	0	0	0	0	0	0	0	0	0	0	0	0	0	0	0	0	0	0	0	0	0	0	0	0	0	0	0	0	0	0.5	0	0	0	0	0	0	0.5	0
chrIV	1501055	INTERGENIC	GA	G	0	0	0	0	0	0	0	0	0	0	0	0	0	0	0	0	0	0	0	0	0	0	0	0	0	0	0	0	0	0	0.5	0	0	0	0	0	0	0.5	0
chrIV	1506383	INTERGENIC	TA	T	0	0	0	0	0	0	0	0	0	0	0	0	0	0	0	0	0	0	0	0	0	0	0	0	0	0	0	0	0	0	0	0	0.5	0	0	0	0	0	0
chrV	21321	INTERGENIC	TA	T	0	0	0	0	0	0	0	0	0	0	0	0	0	0	0	0	0	0	0	0	0	0	0	0	0	0	0.5	0	0	0.5	0	0.5	0.5	0	0	0	0.5	0.5	0.5
chrV	21321	INTERGENIC	TAA	T,TA	0	0	0	0	0	0	0	0	0	0	0	0	0	0	0	0	0	0	0	0	0	0	0	0	0	0	0.5	0	0	0.5	0	0.5	0.5	0	0	0	0.5	0.5	0.5
chrV	23230	HXT13	AT	A	0	0	0	0	0	0	0	0	0	0	0	0	0	0	0	0	0	0	0	0	0	0	0	0	0	0	0	0	0	0	0	0	0	0	0	1	0	0.5	0
chrV	33475	INTERGENIC	CT	C	0	0	0	0	0	0	0	0	0	0	0	0	0	0	0	0	0	0	0	0	0	0	0	0	0	0	0	0	0	0	0	0	0	0.5	0	0	0	0	0
chrV	36289	INTERGENIC	GT	G	0	0	0	0	0	0	0	0	0	0	0	0	0	0	0	0	0	0	0	0	0	0	0	0	0	0	0	0	0	0	1	0.5	0	0	0.5	0	0.5	0.5	0.5
chrV	39894	INTERGENIC	TA	T	0	0	0	0	0	0	0	0	0	0	0	0	0	0	0	0	0	0	0	0	0	0	0	0	0	0	0.5	0	0	0	0	0.5	0.5	0	0	0	0.5	0.5	0.5
chrV	39894	INTERGENIC	TAA	T	0	0	0	0	0	0	0	0	0	0	0	0	0	0	0	0	0	0	0	0	0	0	0	0	0	0	0.5	0	0	0	0	0.5	0.5	0	0	0	0.5	0.5	0.5
chrV	42686	HHY1	T	TC	0	0	0	0	0	0	0	0	0	0	0	0	0	0	0	0	0	0	0	0	0	0	0	0	0	0	0.5	0	0	0	0	0	0	0	0	0	0	0	0
chrV	43153	INTERGENIC	GA	G	0	0	0	0	0	0	0	0	0	0	0	0	0	0	0	0	0	0	0	0	0	0	0	0	0	0	0	0	0	0	0	0	0	0	0.5	0	0	0	0
chrV	46495	INTERGENIC	G	GA	0	0	0	0	0	0	0	0	0	0	0	0	0	0	0	0	0	0	0	0	0	0	0	0	0	0	0	0	0	0	0	0	0	0.5	0	0	0	0	0
chrV	61686	INTERGENIC	C	CT	0	0	0	0	0	0	0	0	0	0	0	0	0	0	0	0	0	0	0	0	0	0	0	0	0	0	0	0	0	0	0	0	0	0	0.5	0	0.5	0	0.5
chrV	61686	INTERGENIC	CT	C	0	0	0	0	0	0	0	0	0	0	0	0	0	0	0	0	0	0	0	0	0	0	0	0	0	0	0	0	0	0	0	0	0	0	0.5	0	0.5	0	0.5
chrV	64154	INTERGENIC	C	CT	0	0	0	0	0	0	0	0	0	0	0	0	0	0	0	0	0	0	0	0	0	0	0	0	0	0	0	0	0	0.5	0	0	0	0	0.5	0	0	0	0
chrV	65293	INTERGENIC	GAAAA	G	0	0	0	0	0	0	0	0	0	0	0	0	0	0	0	0	0	0	0	0	0	0	0	0	0	0	0	0.5	0	0	0	0.5	0	0	0.5	0	1	0	0
chrV	65293	INTERGENIC	GAAA	G	0	0	0	0	0	0	0	0	0	0	0	0	0	0	0	0	0	0	0	0	0	0	0	0	0	0	0	0.5	0	0	0	0.5	0	0	0.5	0	1	0	0
chrV	79498	INTERGENIC	CA	C	0	0	0	0	0	0	0	0	0	0	0	0	0	0	0	0	0	0	0	0	0	0	0	0	0	0	0	0	0	0	0	0	0	0	0	0	0.5	0.5	0.5
chrV	81324	INTERGENIC	C	CT	0	0	0	0	0	0	0	0	0	0	0	0	0	0	0	0	0	0	0	0	0	0	0	0	0	0	0	0	0	0	0	0	0	0	0	0.5	0	0	0
chrV	86297	MTC7	C	CT	0	0	0	0	0	0	0	0	0	0	0	0	0	0	0	0	0	0	0	0	0	0	0	0	0	0	0	0	0	0	0	0	0	0	0	0	0.5	0.5	0.5
chrV	93039	SPF1	GA	G	0	0	0	0	0	0	0	0	0	0	0	0	0	0	0	0	0	0	0	0	0	0	0	0	0	0	0	0	0	0	0	0	0	0	0	0	0.5	0.5	0.5
chrV	117082	INTERGENIC	GA	G	0	0	0	0	0	0	0	0	0	0	0	0	0	0	0	0	0	0	0	0	0	0	0	0	0	0	0.5	0	0	0	0	0.5	1	0	0.5	0	0.5	0.5	0.5
chrV	118577	INTERGENIC	CAT	C	0	0	0	0	0	0	0	0	0	0	0	0	0	0	0	0	0.5	0	0	0	0	0	0	0	0	0	0	0	0	0	0.5	0	0.5	0.5	0	0	0.5	0	0
chrV	122728	INTERGENIC	GAA	G	0	0	0	0	0	0	0	0	0	0	0	0	0	0	0	0	0	0	0	0	0	0	0	0	0	0	0	0.5	0	0	0	0	0	0	0	0	0.5	0.5	0.5
chrV	122728	INTERGENIC	GAA	G,GA	0	0	0	0	0	0	0	0	0	0	0	0	0	0	0	0	0	0	0	0	0	0	0	0	0	0	0	0.5	0	0	0	0	0	0	0	0	0.5	0.5	0.5
chrV	122728	INTERGENIC	GA	G	0	0	0	0	0	0	0	0	0	0	0	0	0	0	0	0	0	0	0	0	0	0	0	0	0	0	0	0.5	0	0	0	0	0	0	0	0	0.5	0.5	0.5
chrV	126489	INTERGENIC	GT	G	0	0	0	0	0	0	0	0	0	0	0	0	0	0	0	0	0	0	0	0	0	0	0	0	0	0	0	0.5	0	0	0	0.5	0	0	0	0	0	0	0
chrV	131558	INTERGENIC	TA	T	0	0	0	0	0	0	0	0	0	0	0	0	0	0	0	0	0	0	0	0	0	0	0	0	0	0	0	0	0	0	0.5	0	0	0	0	0	0.5	0.5	0.5
chrV	132565	INTERGENIC	CAT	C	0	0	0	0	0	0	0	0	0	0	0	0	0	0	0	0.5	0	0	0	0	0	0	0	0	0	0	0	0	0	0	0	0	0	0	0	0	0	0	0
chrV	148091	INTERGENIC	GAA	G,GA	0	0	0	0	0	0	0	0	0	0	0	0	0	0	0	0	0	0	0	0	0	0	0	0	0	0	0	0	0	0	0	0	0	0	0	0	0.5	0.5	0
chrV	152924	INTERGENIC	GA	G	0	0	0	0	0	0	0	0	0	0	0	0	0	0	0	0	0	0	0	0	0	0	0	0	0	0	0.5	0	0	0	0	0	0	0	0	0	0	0.5	0
chrV	162920	NUG1	CA	C	0	0	0	0	0	0	0	0	0	0	0	0	0	0	0	0	0	0	0	0	0	0	0	0	0	0	0	0	0	0	0	0.5	0.5	0	0	0	0	0	0
chrV	167691	INTERGENIC	G	GA	0	0	0	0	0	0	0	0	0	0	0	0	0	0	0	0	0	0	0	0	0	0	0	0	0	0	0.5	0.5	0.5	0.5	0	0.5	0.5	0.5	0.5	0.5	0.5	0.5	0.5
chrV	196609	INTERGENIC	TA	T	0	0	0	0	0	0	0	0	0	0	0	0	0	0	0	0	0	0	0	0	0	0	0	0	0	0	0	0.5	0	0	1	0	0	0.5	0	0	0.5	0	0
chrV	209449	GAL83	CT	C	0	0	0	0	0	0	0	0	0	0	0	0	0	0	0	0	0	0	0	0	0	0	0	0	0	0	0	0	0	0	0	0	0	0	0	0	0	0	0.5
chrV	221394	INTERGENIC	TA	T	0	0	0	0	0	0	0	0	0	0	0	0	0	0	0	0	0	0	0	0	0	0	0	0	0	0	0	0	0	0	0	0.5	0	0	0	0	0.5	1	0.5
chrV	238196	INTERGENIC	CT	C	0	0	0	0	0	0	0	0	0	0	0	0	0	0	0	0	0	0	0	0	0	0	0	0	0	0	0	0	0	0	0.5	0	0	0	0	0	0	0	0
chrV	241578	INTERGENIC	GA	G	0	0	0	0	0	0	0	0	0	0	0	0	0	0	0	0	0	0	0	0	0	0	0	0	0	0	0.5	0.5	0.5	0.5	0	0.5	0.5	0.5	1	0.5	0.5	0.5	0.5
chrV	241578	INTERGENIC	GAA	G	0	0	0	0	0	0	0	0	0	0	0	0	0	0	0	0	0	0	0	0	0	0	0	0	0	0	0.5	0.5	0.5	0.5	0	0.5	0.5	0.5	1	0.5	0.5	0.5	0.5
chrV	244451	SAP1	A	AT	0	0	0	0	0	0	0	0	0	0	0	0	0	0	0	0	0	0	0	0	0	0	0	0	0	0	0	0	0	0	0	0	0	0	0	0.5	0	0	0
chrV	251561	INTERGENIC	GAA	G	0	0	0	0	0	0	0	0	0	0	0	0	0	0	0	0	0	0	0	0	0	0	0	0	0	0	0	0.5	0.5	0	0	0.5	0.5	1	0.5	0.5	0.5	1	0.5
chrV	251561	INTERGENIC	G	GA	0	0	0	0	0	0	0	0	0	0	0	0	0	0	0	0	0	0	0	0	0	0	0	0	0	0	0	0.5	0.5	0	0	0.5	0.5	1	0.5	0.5	0.5	1	0.5
chrV	251561	INTERGENIC	GA	G,GAA	0	0	0	0	0	0	0	0	0	0	0	0	0	0	0	0	0	0	0	0	0	0	0	0	0	0	0	0.5	0.5	0	0	0.5	0.5	1	0.5	0.5	0.5	1	0.5
chrV	251561	INTERGENIC	GA	G	0	0	0	0	0	0	0	0	0	0	0	0	0	0	0	0	0	0	0	0	0	0	0	0	0	0	0	0.5	0.5	0	0	0.5	0.5	1	0.5	0.5	0.5	1	0.5
chrV	258177	INTERGENIC	GAA	G	0	0	0	0	0	0	0	0	0	0	0	0	0	0	0	0	0	0	0	0	0	0	0	0	0	0	0.5	0.5	0.5	0.5	0.5	0.5	0.5	1	0.5	0.5	0.5	0.5	1
chrV	258177	INTERGENIC	GAAA	G,GAA	0	0	0	0	0	0	0	0	0	0	0	0	0	0	0	0	0	0	0	0	0	0	0	0	0	0	0.5	0.5	0.5	0.5	0.5	0.5	0.5	1	0.5	0.5	0.5	0.5	1
chrV	258177	INTERGENIC	GA	G	0	0	0	0	0	0	0	0	0	0	0	0	0	0	0	0	0	0	0	0	0	0	0	0	0	0	0.5	0.5	0.5	0.5	0.5	0.5	0.5	1	0.5	0.5	0.5	0.5	1
chrV	261333	INTERGENIC	AT	A	0	0	0	0	0	0	0	0	0	0	0	0	0	0	0	0	0	0	0	0	0	0	0	0	0	0	0	0	0	0	0	0	0	0	0	0	0	0.5	0
chrV	261464	INTERGENIC	C	CAAA	0	0	0	0	0	0	0	0	0	0	0	0	0	0	0	0	0	0	0	0	0	0	0	0	0	0	0	0	0	0	0	0	0	0	0	0	0	0	1
chrV	263845	INTERGENIC	GA	G	0	0	0	0	0	0	0	0	0	0	0	0	0	0	0	0	0	0	0	0	0	0	0	0	0	0	0	0	0	0	0	0	0	0	0	0	0.5	0.5	0.5
chrV	266246	INTERGENIC	CT	C	0	0	0	0	0	0	0	0	0	0	0	0	0	0	0	0	0	0	0	0	0	0	0	0	0	0	0	0	0	0	0	0.5	0.5	0	0.5	0	0	0	0
chrV	268335	INTERGENIC	G	GA	0	0	0	0	0	0	0	0	0	0	0	0	0	0	0	0	0	0	0	0	0	0	0	0	0	0	0	0	0	0	0	0.5	0	0	0	0	1	0.5	1
chrV	268335	INTERGENIC	GAA	G	0	0	0	0	0	0	0	0	0	0	0	0	0	0	0	0	0	0	0	0	0	0	0	0	0	0	0	0	0	0	0	0.5	0	0	0	0	1	0.5	1
chrV	268335	INTERGENIC	GA	G	0	0	0	0	0	0	0	0	0	0	0	0	0	0	0	0	0	0	0	0	0	0	0	0	0	0	0	0	0	0	0	0.5	0	0	0	0	1	0.5	1
chrV	268534	INTERGENIC	GC	G	0	0	0	0	0	0	0	0	0	0	0	0	0	0	0	0	0	0	0	0	0	0	0	0	0	0	0	0	0	0.5	0	0	0	0	0	0	0	0	0
chrV	268848	INTERGENIC	CT	C	0	0	0	0	0	0	0	0	0	0	0	0	0	0	0	0	0	0	0	0	0	0	0	0	0	0	0	0	0	0	0	0	0	0	0	0	0.5	0.5	0.5
chrV	269159	INTERGENIC	G	GA	0	0	0	0	0	0	0	0	0	0	0	0	0	0	0	0	0	0	0	0	0	0	0	0	0	0	0	0	0	0.5	0	0	0	0	0.5	0	0.5	0.5	0
chrV	269159	INTERGENIC	GA	G	0	0	0	0	0	0	0	0	0	0	0	0	0	0	0	0	0	0	0	0	0	0	0	0	0	0	0	0	0	0.5	0	0	0	0	0.5	0	0.5	0.5	0
chrV	270453	INTERGENIC	CT	C	0	0	0	0	0	0	0	0	0	0	0	0	0	0	0	0	0	0	0	0	0	0	0	0	0	0	0	0	0	0	0	0	0	0	0.5	0	0	0	0
chrV	274156	INTERGENIC	GA	G	0	0	0	0	0	0	0	0	0	0	0	0	0	0	0	0	0	0	0	0	0	0	0	0	0	0	0.5	0	0	0	0.5	0	0	0	0	0	0.5	0.5	0.5
chrV	274360	INTERGENIC	CT	C	0	0	0	0	0	0	0	0	0	0	0	0	0	0	0	0	0	0	0	0	0	0	0	0	0	0	0	0	0	0	0	0	0	0	0	0.5	0	0	0
chrV	279779	INTERGENIC	TA	T	0	0	0	0	0	0	0	0	0	0	0	0	0	0	0	0	0	0	0	0	0	0	0	0	0	0	0	0	0	0	0	0	0	0	0	0	0.5	0.5	0.5
chrV	288261	INTERGENIC	G	GA	0	0	0	0	0	0	0	0	0	0	0	0	0	0	0	0	0	0	0	0	0	0	0	0	0	0	0	0	0	0	0	0.5	0.5	0	0.5	0	0	0	0
chrV	289244	INTERGENIC	ATT	A,AT	0	0	0	0	0	0	0	0	0	0	0	0	0	0	0	0	0	0	0	0	0	0	0	0	0	0	0.5	0	0	0	0	0	0	0	0	0	0.5	0.5	0.5
chrV	289244	INTERGENIC	AT	A	0	0	0	0	0	0	0	0	0	0	0	0	0	0	0	0	0	0	0	0	0	0	0	0	0	0	0.5	0	0	0	0	0	0	0	0	0	0.5	0.5	0.5
chrV	291632	INTERGENIC	CT	C	0	0	0	0	0	0	0	0	0	0	0	0	0	0	0	0	0	0	0	0	0	0	0	0	0	0	0	0	0	0	0	0	0	0	0	0	0.5	0.5	0
chrV	294911	INTERGENIC	GA	G	0	0	0	0	0	0	0	0	0	0	0	0	0	0	0	0	0	0	0	0	0	0	0	0	0	0	0	0	0	0	0	0	0	0.5	0	0	0	0	0
chrV	301512	RNR1	GC	G	0	0	0	0	0	0	0	0	0	0	0	0	0	0	0	0	0	0	0	0	0	0	0	0	0	0	0	0	0	0	0	0	0	0.5	0	0	0.5	0.5	0.5
chrV	301709	INTERGENIC	TA	T	0	0	0	0	0	0	0	0	0	0	0	0	0	0	0	0	0	0	0	0	0	0	0	0	0	0	0	0	0	0	0	0	0	0	0	0	0	0	0.5
chrV	303524	INTERGENIC	AT	A	0	0	0	0	0	0	0	0	0	0	0	0	0	0	0	0	0	0	0	0	0	0	0	0	0	0	0	0	0	0	0	0	0	0	0	0.5	0	0	0
chrV	309212	PTP3	AT	A	0	0	0	0	0	0	0	0	0	0	0	0	0	0	0	0	0	0	0	0	0	0	0	0	0	0	0	0	0	0	0	0	0	0	0	0	0.5	0	0
chrV	313497	YER076C	AT	A	0	0	0	0	0	0	0	0	0	0	0	0	0	0	0	0	0	0	0	0	0	0	0	0	0	0	0	0	0	0	0	0	0	0	0	0	0.5	0.5	0.5
chrV	316709	INTERGENIC	AT	A	0	0	0	0	0	0	0	0	0	0	0	0	0	0	0	0	0	0	0	0	0	0	0	0	0	0	0	0	0	0	0	0	0	0.5	0	0	0.5	0	0
chrV	319639	INTERGENIC	T	TA	0	0	0	0	0	0	0	0	0	0	0	0	0	0	0	0	0	0	0	0	0	0	0	0	0	0	0	0	0	0	0	0	0	0	0	0	0	0	0.5
chrV	324168	INTERGENIC	CA	C	0	0	0	0	0	0	0	0	0	0	0	0	0	0	0	0	0	0	0	0	0	0	0	0	0	0	0	0	0	0	0	0	0	0	0.5	0	0	0	0
chrV	337452	INTERGENIC	GA	G	0	0	0	0	0	0	0	0	0	0	0	0	0	0	0	0	0	0	0	0	0	0	0	0	0	0	0	0	0	0	0	0	0	0	0	0	0.5	0.5	0.5
chrV	347059	TSC11	CT	C	0	0	0	0	0	0	0	0	0	0	0	0	0	0	0	0	0	0	0	0	0	0	0	0	0	0	0	0	0	0	0	0	0	0	0	0	0.5	0.5	0
chrV	349345	PUP3	AT	A	0	0	0	0	0	0	0	0	0	0	0	0	0	0	0	0	0	0	0	0	0	0	0	0	0	0	0	0	0	0	0	0	0	0.5	0	0	0	0	0
chrV	355240	YER097W	GC	G	0	0	0	0	0	0	0	0	0	0	0	0	0	0	0	0	0	0	0	0	0	0	0	0	0	0	0	0	0	0	0.5	0	0	0	0	0.5	0.5	0.5	0.5
chrV	374816	INTERGENIC	CA	C	0	0	0	0	0	0	0	0	0	0	0	0	0	0	0	0	0	0	0	0	0	0	0	0	0	0	0	0	0	0	0	0	0	0	0.5	0	0	0	0
chrV	382523	INTERGENIC	CAA	C	0	0	0	0	0	0	0	0	0	0	0	0	0	0	0	0	0	0	0	0	0	0	0	0	0	0	0	0	0	0	1	0	0	0.5	1	0.5	0	0.5	0.5
chrV	382523	INTERGENIC	CAAA	C	0	0	0	0	0	0	0	0	0	0	0	0	0	0	0	0	0	0	0	0	0	0	0	0	0	0	0	0	0	0	1	0	0	0.5	1	0.5	0	0.5	0.5
chrV	382523	INTERGENIC	CA	C	0	0	0	0	0	0	0	0	0	0	0	0	0	0	0	0	0	0	0	0	0	0	0	0	0	0	0	0	0	0	1	0	0	0.5	1	0.5	0	0.5	0.5
chrV	386143	INTERGENIC	GA	G	0	0	0	0	0	0	0	0	0	0	0	0	0	0	0	0	0	0	0	0	0	0	0	0	0	0	0	0	0	0	0.5	0	0	0	0	0	0	0	0
chrV	394083	INTERGENIC	TA	T	0	0	0	0	0	0	0	0	0	0	0	0	0	0	0	0	0	0	0	0	0	0	0	0	0	0	0	0.5	0	0	0	0	0	0	0	0	0	0	0
chrV	394965	INTERGENIC	AT	A	0	0	0	0	0	0	0	0	0	0	0	0	0	0	0	0	0	0	0	0	0	0	0	0	0	0	0	0	0	0	0	0	0	0	0	0	0.5	0.5	0.5
chrV	395202	INTERGENIC	CA	C	0	0	0	0	0	0	0	0	0	0	0	0	0	0	0	0	0	0	0	0	0	0	0	0	0	0	0	0	0	0	0.5	0	0	0	0	0	0	0	0
chrV	400444	AVT6	GA	G	0	0	0	0	0	0	0	0	0	0	0	0	0	0	0	0	0	0	0	0	0	0	0	0	0	0	0	0.5	0	0	0	0	0	0	0	0	0	0	0
chrV	400988	YER119C-A	CT	C	0	0	0	0	0	0	0	0	0	0	0	0	0	0	0	0	0	0	0	0	0	0	0	0	0	0	0	0	0	0	0.5	0	0	0	0	0	0	0	0
chrV	407127	INTERGENIC	GA	G	0	0	0	0	0	0	0	0	0	0	0	0	0	0	0	0	0	0	0	0	0	0	0	0	0	0	0	0	0	0	0	0	0	0	0	0.5	0	0	0
chrV	409481	INTERGENIC	G	GA	0	0	0	0	0	0	0	0	0	0	0	0	0	0	0	0	0	0	0	0	0	0	0	0	0	0	0	0	0	0	0	0	0	0	0	0	0.5	0.5	0.5
chrV	412967	INTERGENIC	AT	A	0	0	0	0	0	0	0	0	0	0	0	0	0	0	0	0	0	0	0	0	0	0	0	0	0	0	0	0	0	0	0	0	0.5	0	0	0	0	0	0
chrV	413363	INTERGENIC	TAA	T	0	0	0	0	0	0	0	0	0	0	0	0	0	0	0	0	0	0	0	0	0	0	0	0	0	0	0	0.5	0	0	0	0	0	0	0	0.5	0.5	0.5	1
chrV	413363	INTERGENIC	TA	T	0	0	0	0	0	0	0	0	0	0	0	0	0	0	0	0	0	0	0	0	0	0	0	0	0	0	0	0.5	0	0	0	0	0	0	0	0.5	0.5	0.5	1
chrV	421843	YER130C	CT	C	0	0	0	0	0	0	0	0	0	0	0	0	0	0	0	0	0	0	0	0	0	0	0	0	0	0	0	0	0	0.5	0	0	0	0	0	0	0	0	0
chrV	422990	INTERGENIC	CA	C	0	0	0	0	0	0	0	0	0	0	0	0	0	0	0	0	0	0	0	0	0	0	0	0	0	0	0	0	0	0	0	0	0	0	0.5	0	0	0	0
chrV	424564	INTERGENIC	AT	A	0	0	0	0	0	0	0	0	0	0	0	0	0	0	0	0	0	0	0	0	0	0	0	0	0	0	0	0.5	0.5	0.5	0	0	0	0	0	0.5	0.5	0.5	0.5
chrV	425692	PMD1	CT	C	0	0	0	0	0	0	0	0	0	0	0	0	0	0	0	0	0	0	0	0	0	0	0	0	0	0	0	0	0	0	0	0	0	0	0.5	0	0.5	0.5	0
chrV	430559	INTERGENIC	CA	C	0	0	0	0	0	0	0	0	0	0	0	0	0	0	0	0	0	0	0	0	0	0	0	0	0	0	0	0.5	0.5	0.5	0.5	0	0	0	0	0	0.5	0.5	0
chrV	432348	INTERGENIC	GA	G	0	0	0	0	0	0	0	0	0	0	0	0	0	0	0	0	0	0	0	0	0	0	0	0	0	0	0	0	0	0	0.5	0	0	0	0	0	1	1	1
chrV	432887	GLC7	AT	A	0	0	0	0	0	0	0	0	0	0	0	0	0	0	0	0	0	0	0	0	0	0	0	0	0	0	0	0	0	0	0	0	0	0	0	0.5	0	0	0
chrV	433011	GLC7	CT	C	0	0	0	0	0	0	0	0	0	0	0	0	0	0	0	0	0	0	0	0	0	0	0	0	0	0	0.5	0.5	1	0.5	0	1	1	0.5	0	0.5	0.5	0.5	0.5
chrV	433011	GLC7	CTT	C	0	0	0	0	0	0	0	0	0	0	0	0	0	0	0	0	0	0	0	0	0	0	0	0	0	0	0.5	0.5	1	0.5	0	1	1	0.5	0	0.5	0.5	0.5	0.5
chrV	441153	INTERGENIC	CT	C	0	0	0	0	0	0	0	0	0	0	0	0	0	0	0	0	0	0	0	0	0	0	0	0	0	0	0	0	0.5	0	0.5	0	0	0	0	0	0	0	0
chrV	468982	INTERGENIC	CTT	C	0	0	0	0	0	0	0	0	0	0	0	0	0	0	0	0	0	0	0	0	0	0	0	0	0	0	0	0	0	0	0.5	0	0	0.5	0.5	0	0	0	0
chrV	468982	INTERGENIC	CT	C	0	0	0	0	0	0	0	0	0	0	0	0	0	0	0	0	0	0	0	0	0	0	0	0	0	0	0	0	0	0	0.5	0	0	0.5	0.5	0	0	0	0
chrV	468982	INTERGENIC	C	CT	0	0	0	0	0	0	0	0	0	0	0	0	0	0	0	0	0	0	0	0	0	0	0	0	0	0	0	0	0	0	0.5	0	0	0.5	0.5	0	0	0	0
chrV	482950	INTERGENIC	GA	G	0	0	0	0	0	0	0	0	0	0	0	0	0	0	0	0	0	0	0	0	0	0	0	0	0	0	0	0	0	0	0	0	0	0	0	0.5	0	0	0
chrV	484119	YER156C	C	CA	0	0	0	0	0	0	0	0	0	0	0	0	0	0	0	0	0	0	0	0	0	0	0	0	0	0	0	0	0	0	0	0	0	0	0	0	0.5	0.5	0.5
chrV	492181	INTERGENIC	CAA	C	0	0	0	0	0	0	0	0	0	0	0	0	0	0	0	0	0	0	0	0	0	0	0	0	0	0	0.5	0	0	0	0.5	0	0	0	0	0	0.5	0.5	0.5
chrV	492181	INTERGENIC	CA	C	0	0	0	0	0	0	0	0	0	0	0	0	0	0	0	0	0	0	0	0	0	0	0	0	0	0	0.5	0	0	0	0.5	0	0	0	0	0	0.5	0.5	0.5
chrV	492181	INTERGENIC	CAAA	C	0	0	0	0	0	0	0	0	0	0	0	0	0	0	0	0	0	0	0	0	0	0	0	0	0	0	0.5	0	0	0	0.5	0	0	0	0	0	0.5	0.5	0.5
chrV	498937	INTERGENIC	GA	G	0	0	0	0	0	0	0	0	0	0	0	0	0	0	0	0	0	0	0	0	0	0	0	0	0	0	0	0	0	0	0	0	0	0	0	0	0.5	0.5	0
chrV	503930	INTERGENIC	CA	C	0	0	0	0	0	0	0	0	0	0	0	0	0	0	0	0	0	0	0	0	0	0	0	0	0	0	0	0.5	0	0	0	0.5	0.5	0	0	0	0	0	0
chrV	506828	CHD1	GA	G	0	0	0	0	0	0	0	0	0	0	0	0	0	0	0	0	0	0	0	0	0	0	0	0	0	0	0	0	0	0	0.5	0	0	0	0	0	0	0	0
chrV	510054	INTERGENIC	AT	A	0	0	0	0	0	0	0	0	0	0	0	0	0	0	0	0	0	0	0	0	0	0	0	0	0	0	0	0	0	0	0	0	0	0	0	0	0.5	0.5	0.5
chrV	512169	INTERGENIC	CT	C	0	0	0	0	0	0	0	0	0	0	0	0	0	0	0	0	0	0	0	0	0	0	0	0	0	0	0	0	0	0	0	0	0	0	0.5	0	0	0.5	0
chrV	527413	RAD3	GA	G	0	0	0	0	0	0	0	0	0	0	0	0	0	0	0	0	0	0	0	0	0	0	0	0	0	0	0	0	0	0	0	0	0	0	0	0	0.5	0.5	0.5
chrV	540506	INTERGENIC	GA	G	0	0	0	0	0	0	0	0	0	0	0	0	0	0	0	0	0	0	0	0	0	0	0	0	0	0	0	0	0	0	0	0	0	0	0	0	0.5	0.5	0.5
chrV	541505	INTERGENIC	A	AT	0	0	0	0	0	0	0	0	0	0	0	0	0	0	0	0	0	0	0	0	0	0	0	0	0	0	0.5	0.5	0	0	0.5	0	0	0.5	0.5	0	0	0	0
chrV	541505	INTERGENIC	AT	A	0	0	0	0	0	0	0	0	0	0	0	0	0	0	0	0	0	0	0	0	0	0	0	0	0	0	0.5	0.5	0	0	0.5	0	0	0.5	0.5	0	0	0	0
chrV	545186	INTERGENIC	AGGGG	A	0	0	0	0	0	0	0	0	0	0	0	0	0	0	0	0	0	0	0	0	0	0	0	0	0	0	0	0	0.5	0.5	0	0	0	0	0	0	1	1	0.5
chrV	545186	INTERGENIC	AGGGGGG	A	0	0	0	0	0	0	0	0	0	0	0	0	0	0	0	0	0	0	0	0	0	0	0	0	0	0	0	0	0.5	0.5	0	0	0	0	0	0	1	1	0.5
chrV	545186	INTERGENIC	AGGGGG	A	0	0	0	0	0	0	0	0	0	0	0	0	0	0	0	0	0	0	0	0	0	0	0	0	0	0	0	0	0.5	0.5	0	0	0	0	0	0	1	1	0.5
chrV	545186	INTERGENIC	AGGGGGG	A,AG	0	0	0	0	0	0	0	0	0	0	0	0	0	0	0	0	0	0	0	0	0	0	0	0	0	0	0	0	0.5	0.5	0	0	0	0	0	0	1	1	0.5
chrV	551276	INTERGENIC	C	CA	0	0	0	0	0	0	0	0	0	0	0	0	0	0	0	0	0	0	0	0	0	0	0	0	0	0	0.5	0	0	0	0	0	0	0	0	0	0	0	0
chrV	555344	INTERGENIC	CA	C	0	0	0	0	0	0	0	0	0	0	0	0	0	0	0	0	0	0	0	0	0	0	0	0	0	0	0	0	0	0	0	0	0	0	0	0	0.5	0.5	1
chrV	559203	INTERGENIC	GT	G	0	0	0	0	0	0	0	0	0	0	0	0	0	0	0	0	0	0	0	0	0	0	0	0	0	0	0	0	0	0	0	0.5	0	0	0	0	0	0	0
chrVI	23343	INTERGENIC	CT	C	0	0	0	0	0	0	0	0	0	0	0	0	0	0	0	0	0	0	0	0	0	0	0	0	0	0	0	0	0	0	0	0	0	0	0	0	0	0.5	0
chrVI	25742	INTERGENIC	AT	A	0	0	0	0	0	0	0	0	0	0	0	0	0	0	0	0	0	0	0	0	0	0	0	0	0	0	0	0	0	0	0	0	0	0.5	0	0	0	0	0
chrVI	25825	INTERGENIC	CA	C	0	0	0	0	0	0	0	0	0	0	0	0	0	0	0	0	0	0	0	0	0	0	0	0	0	0	0	0.5	0.5	1	0	0	0	0	0	0.5	0.5	0.5	0.5
chrVI	25825	INTERGENIC	CAA	C	0	0	0	0	0	0	0	0	0	0	0	0	0	0	0	0	0	0	0	0	0	0	0	0	0	0	0	0.5	0.5	1	0	0	0	0	0	0.5	0.5	0.5	0.5
chrVI	30997	INTERGENIC	CT	C	0	0	0	0	0	0	0	0	0	0	0	0	0	0	0	0	0	0	0	0	0	0	0	0	0	0	0	0	0	0.5	0.5	0.5	0.5	0	0.5	0	0	0	0
chrVI	31532	INTERGENIC	AT	A	0	0	0	0	0	0	0	0	0	0	0	0	0	0	0	0	0	0	0	0	0	0	0	0	0	0	0	0	0	0	0	0	0	0.5	0	0	0	0	0
chrVI	54494	ACT1	GT	G	0	0	0	0	0	0	0	0	0	0	0	0	0	0	0	0	0	0	0	0	0	0	0	0	0	0	1	1	0.5	1	0	1	1	1	0.5	1	1	1	1
chrVI	54494	ACT1	GTT	G,GT	0	0	0	0	0	0	0	0	0	0	0	0	0	0	0	0	0	0	0	0	0	0	0	0	0	0	1	1	0.5	1	0	1	1	1	0.5	1	1	1	1
chrVI	57967	RUF21	TA	T	0	0	0	0	0	0	0	0	0	0	0	0	0	0	0	0	0	0	0	0	0	0	0	0	0	0	0	0	1	1	0	0	0	0	0	0	0	0	1
chrVI	64662	RPL22B	GA	G	0	0	0	0	0	0	0	0	0	0	0	0	0	0	0	0	0	0	0	0	0	0	0	0	0	0	0	0	0	0	0	0	0	0	0	0	0	0	0.5
chrVI	68658	YFL034W	GA	G	0	0	0	0	0	0	0	0	0	0	0	0	0	0	0	0	0	0	0	0	0	0	0	0	0	0	0	0	0	0	0	0	0	0.5	0	0	0	0	0
chrVI	76169	INTERGENIC	AT	A	0	0	0	0	0	0	0	0	0	0	0	0	0	0	0	0	0	0	0	0	0	0	0	0	0	0	0	0	0	0	0.5	0	0	0	0	0	0.5	0.5	0.5
chrVI	78010	INTERGENIC	CAT	C	0	0	0	0	0	0	0	0	0	0	0	0	0	0	0	0	0	0	0	0	0	0	0	0	0	0	0	0	0.5	0	0	0	0	0	0	0	0	0.5	0
chrVI	83969	INTERGENIC	TA	T	0	0	0	0	0	0	0	0	0	0	0	0	0	0	0	0	0	0	0	0	0	0	0	0	0	0	0	0	0	0.5	0	0	0	0	0	0	1	0.5	0.5
chrVI	89469	EPL1	GA	G	0	0	0	0	0	0	0	0	0	0	0	0	0	0	0	0	0	0	0	0	0	0	0	0	0	0	0	0	0	0	0	0.5	0.5	0	0	0	0	0	0
chrVI	95460	INTERGENIC	AT	A	0	0	0	0	0	0	0	0	0	0	0	0	0	0	0	0	0	0	0	0	0	0	0	0	0	0	0	0	0	0	0.5	0	0	0	0	0	0	0	0
chrVI	97505	INTERGENIC	CA	C	0	0	0	0	0	0	0	0	0	0	0	0	0	0	0	0	0	0	0	0	0	0	0	0	0	0	1	1	1	1	0	1	1	1	1	1	1	1	1
chrVI	97617	INTERGENIC	TAA	T	0	0	0	0	0	0	0	0	0	0	0	0	0	0	0	0	0	0	0	0	0	0	0	0	0	0	0	0	0	0	0	0	0	0	0.5	0	0	0	0.5
chrVI	97617	INTERGENIC	TA	T	0	0	0	0	0	0	0	0	0	0	0	0	0	0	0	0	0	0	0	0	0	0	0	0	0	0	0	0	0	0	0	0	0	0	0.5	0	0	0	0.5
chrVI	98766	INTERGENIC	AT	A	0	0	0	0	0	0	0	0	0	0	0	0	0	0	0	0	0	0	0	0	0	0	0	0	0	0	0	0	0	0	0.5	0	0	0	0	0	0	0	0.5
chrVI	99153	INTERGENIC	CAA	C,CA	0	0	0	0	0	0	0	0	0	0	0	0	0	0	0	0	0	0	0	0	0	0	0	0	0	0	0	0.5	0.5	0	0	0	0	1	0	0	0.5	1	0.5
chrVI	99153	INTERGENIC	CA	C	0	0	0	0	0	0	0	0	0	0	0	0	0	0	0	0	0	0	0	0	0	0	0	0	0	0	0	0.5	0.5	0	0	0	0	1	0	0	0.5	1	0.5
chrVI	99153	INTERGENIC	CAA	C	0	0	0	0	0	0	0	0	0	0	0	0	0	0	0	0	0	0	0	0	0	0	0	0	0	0	0	0.5	0.5	0	0	0	0	1	0	0	0.5	1	0.5
chrVI	104558	INTERGENIC	CA	C	0	0	0	0	0	0	0	0	0	0	0	0	0	0	0	0	0	0	0	0	0	0	0	0	0	0	0	0	0	0	0	0	0	0	0	1	0	0	0.5
chrVI	107763	INTERGENIC	GT	G	0	0	0	0	0	0	0	0	0	0	0	0	0	0	0	0	0	0	0	0	0	0	0	0	0	0	0	0	0	0	0	0	0	0	0	0	0	0.5	0
chrVI	114928	INTERGENIC	TA	T	0	0	0	0	0	0	0	0	0	0	0	0	0	0	0	0	0	0	0	0	0	0	0	0	0	0	0	0	0	0	0.5	0	0	0	0	0	0	0	0
chrVI	119284	INTERGENIC	GAA	G	0	0	0	0	0	0	0	0	0	0	0	0	0	0	0	0	0.5	0	0	0	0	0	0	0	0	0	0.5	0.5	0	0.5	0.5	0	0	0	0	0	0.5	0.5	0.5
chrVI	119284	INTERGENIC	GA	G	0	0	0	0	0	0	0	0	0	0	0	0	0	0	0	0	0.5	0	0	0	0	0	0	0	0	0	0.5	0.5	0	0.5	0.5	0	0	0	0	0	0.5	0.5	0.5
chrVI	119284	INTERGENIC	GAAA	G	0	0	0	0	0	0	0	0	0	0	0	0	0	0	0	0	0.5	0	0	0	0	0	0	0	0	0	0.5	0.5	0	0.5	0.5	0	0	0	0	0	0.5	0.5	0.5
chrVI	119284	INTERGENIC	GAAA	G,GAAAA	0	0	0	0	0	0	0	0	0	0	0	0	0	0	0	0	0.5	0	0	0	0	0	0	0	0	0	0.5	0.5	0	0.5	0.5	0	0	0	0	0	0.5	0.5	0.5
chrVI	134762	MSH4	AT	A	0	0	0	0	0	0	0	0	0	0	0	0	0	0	0	0	0	0	0	0	0	0	0	0	0	0	0	0	0	0	0	0	0	0.5	0	0	0	0	0
chrVI	155985	INTERGENIC	GT	G	0	0	0	0	0	0	0	0	0	0	0	0	0	0	0	0	0	0	0	0	0	0	0	0	0	0	0	0	0	0	0	0	0	0.5	0	0	0	0	0.5
chrVI	164820	INTERGENIC	C	CT	0	0	0	0	0	0	0	0	0	0	0	0	0	0	0	0	0	0	0	0	0	0	0	0	0	0	0	0	0.5	0	0	0	0	0	0	0	0	0	0
chrVI	167855	INTERGENIC	A	AT	0	0	0	0	0	0	0	0	0	0	0	0	0	0	0	0	0	0	0	0	0	0	0	0	0	0	0	0.5	0.5	1	0	0	0	0	0	0.5	0.5	0	0
chrVI	168876	INTERGENIC	GA	G	0	0	0	0	0	0	0	0	0	0	0	0	0	0	0	0	0	0	0	0	0	0	0	0	0	0	0	0	0	0	0	0.5	0.5	0	0	0	0	0	0
chrVI	172412	INTERGENIC	TA	T	0	0	0	0	0	0	0	0	0	0	0	0	0	0	0	0	0	0	0	0	0	0	0	0	0	0	0	0	0	0	0	0	0.5	0	0	0	0	0	0
chrVI	173769	CMK1	AT	A	0	0	0	0	0	0	0	0	0	0	0	0	0	0	0	0	0	0	0	0	0	0	0	0	0	0	0	0	0	0	0	0	0	0	0	0.5	0	0	0
chrVI	181923	INTERGENIC	GA	G	0	0	0	0	0	0	0	0	0	0	0	0	0	0	0	0	0	0	0	0	0	0	0	0	0	0	0	0	0	0	0	0	0	0	0	0	0	0	0.5
chrVI	193508	INTERGENIC	TAA	T	0	0	0	0	0	0	0	0	0	0	0	0	0	0	0	0	0	0	0	0	0	0	0	0	0	0	0.5	0.5	0.5	0.5	0	0.5	0.5	0.5	0.5	0.5	0.5	0.5	0.5
chrVI	193508	INTERGENIC	TA	T	0	0	0	0	0	0	0	0	0	0	0	0	0	0	0	0	0	0	0	0	0	0	0	0	0	0	0.5	0.5	0.5	0.5	0	0.5	0.5	0.5	0.5	0.5	0.5	0.5	0.5
chrVI	194606	INTERGENIC	A	AT	0	0	0	0	0	0	0	0	0	0	0	0	0	0	0	0	0	0	0	0	0	0	0	0	0	0	0	0.5	0	0	0	0	0	0	0	0	0	0	0
chrVI	210067	INTERGENIC	ATT	A	0	0	0	0	0	0	0	0	0	0	0	0	0	0	0	0	0	0	0	0	0	0	0	0	0	0	0	0	0	0	0	0	0	0.5	0	0	0	0.5	0.5
chrVI	210067	CDC14	AT	A	0	0	0	0	0	0	0	0	0	0	0	0	0	0	0	0	0	0	0	0	0	0	0	0	0	0	0	0	0	0	0	0	0	0.5	0	0	0	0.5	0.5
chrVI	223995	INTERGENIC	TA	T	0	0	0	0	0	0	0	0	0	0	0	0	0	0	0	0	0	0	0	0	0	0	0	0	0	0	0	0	0	0	0	0	0	0	0	0	0	0	0.5
chrVI	226657	INTERGENIC	AT	A	0	0	0	0	0	0	0	0	0	0	0	0	0	0	0	0	0	0	0	0	0	0	0	0	0	0	0	0	0	0	0	0	0	0	0.5	0	0	0	0.5
chrVI	245165	BNA6	AT	A	0	0	0	0	0	0	0	0	0	0	0	0	0	0	0	0	0	0	0	0	0	0	0	0	0	0	0	0.5	0	0	0.5	0.5	0.5	1	0.5	0	0.5	0.5	0.5
chrVI	245165	INTERGENIC	ATT	A,AT	0	0	0	0	0	0	0	0	0	0	0	0	0	0	0	0	0	0	0	0	0	0	0	0	0	0	0	0.5	0	0	0.5	0.5	0.5	1	0.5	0	0.5	0.5	0.5
chrVI	245165	BNA6	A	AT	0	0	0	0	0	0	0	0	0	0	0	0	0	0	0	0	0	0	0	0	0	0	0	0	0	0	0	0.5	0	0	0.5	0.5	0.5	1	0.5	0	0.5	0.5	0.5
chrVI	245961	INTERGENIC	AT	A	0	0	0	0	0	0	0	0	0	0	0	0	0	0	0	0	0	0	0	0	0	0	0	0	0	0	0	0	0	0	0	0	0	0	1	0	1	1	0.5
chrVII	20016	INTERGENIC	TA	T	0	0	0	0	0	0	0	0	0	0	0	0	0	0	0	0	0	0	0	0	0	0	0	0	0	0	0	0	0	0	0.5	0	0	0	0	0	0.5	0.5	1
chrVII	35441	INTERGENIC	GA	G	0	0	0	0	0	0	0	0	0	0	0	0	0	0	0	0	0	0	0	0	0	0	0	0	0	0	0	0	0	0	0	0	0	0	0	0	0.5	0.5	1
chrVII	38946	INTERGENIC	GA	G	0	0	0	0	0	0	0	0	0	0	0	0	0	0	0	0	0	0	0	0	0	0	0	0	0	0	0	0	0	0	0	0	0	0	0	0	0.5	0.5	1
chrVII	43266	INTERGENIC	CAA	C	0	0	0	0	0	0	0	0	0	0	0	0	0	0	0	0	0	0	0	0	0	0	0	0	0	0	0	0.5	0.5	0	0.5	0.5	0.5	0	1	0.5	0.5	0.5	0.5
chrVII	43266	INTERGENIC	CAAA	C	0	0	0	0	0	0	0	0	0	0	0	0	0	0	0	0	0	0	0	0	0	0	0	0	0	0	0	0.5	0.5	0	0.5	0.5	0.5	0	1	0.5	0.5	0.5	0.5
chrVII	43266	INTERGENIC	CA	C	0	0	0	0	0	0	0	0	0	0	0	0	0	0	0	0	0	0	0	0	0	0	0	0	0	0	0	0.5	0.5	0	0.5	0.5	0.5	0	1	0.5	0.5	0.5	0.5
chrVII	43266	INTERGENIC	CA	C,CAA	0	0	0	0	0	0	0	0	0	0	0	0	0	0	0	0	0	0	0	0	0	0	0	0	0	0	0	0.5	0.5	0	0.5	0.5	0.5	0	1	0.5	0.5	0.5	0.5
chrVII	44508	INTERGENIC	AAT	A	0	0	0	0	0	0	0	0	0	0	0	0	0	0	0	0	0	0	0	0	0	0	0	0	0	0	0	0	0	0	0.5	0	0	0	0	0	0	0	0
chrVII	45353	INTERGENIC	GA	G	0	0	0	0	0	0	0	0	0	0	0	0	0	0	0	0	0	0	0	0	0	0	0	0	0	0	0	0	0	0	0	0	0	0	0.5	0	0.5	1	0
chrVII	49415	INTERGENIC	CTT	C	0	0	0	0	0	0	0	0	0	0	0	0	0	0	0	0	0	0	0	0	0	0	0	0	0	0	0.5	0	0	0.5	0	0.5	0.5	0.5	0	0	1	0.5	0
chrVII	49415	INTERGENIC	CT	C	0	0	0	0	0	0	0	0	0	0	0	0	0	0	0	0	0	0	0	0	0	0	0	0	0	0	0.5	0	0	0.5	0	0.5	0.5	0.5	0	0	1	0.5	0
chrVII	49415	INTERGENIC	C	CT	0	0	0	0	0	0	0	0	0	0	0	0	0	0	0	0	0	0	0	0	0	0	0	0	0	0	0.5	0	0	0.5	0	0.5	0.5	0.5	0	0	1	0.5	0
chrVII	52735	HAP2	GT	G	0	0	0	0	0	0	0	0	0	0	0	0	0	0	0	0	0	0	0	0	0	0	0	0	0	0	0	0	0	0	0	0	0	0	0	0	0.5	0.5	1
chrVII	56225	INTERGENIC	CTT	C,CT	0	0	0	0	0	0	0	0	0	0	0	0	0	0	0	0	0	0	0	0	0	0	0	0	0	0	0	0	0	0	0	0	0	0	0	0	0	0	0.5
chrVII	61961	INTERGENIC	AT	A	0	0	0	0	0	0	0	0	0	0	0	0	0	0	0	0	0	0	0	0	0	0	0	0	0	0	0	0	0	0	0.5	0	0	0	0	0	0	0	0
chrVII	62711	TAN1	TA	T	0	0	0	0	0	0	0	0	0	0	0	0	0	0	0	0	0	0	0	0	0	0	0	0	0	0	0	0	0	0	0	0	0	0	0	0	0	0	0.5
chrVII	62909	TAN1	TG	T	0	0	0	0	0	0	0	0	0	0	0	0	0	0	0	0	0	0	0	0	0	0	0	0	0	0	0	0	0	0	0	0	0	0	0	0	0.5	0.5	0
chrVII	64464	INTERGENIC	GA	G	0	0	0	0	0	0	0	0	0	0	0	0	0	0	0	0	0	0	0	0	0	0	0	0	0	0	0	0	0	0	0	0	0	0	0	0	0.5	0.5	0
chrVII	69352	INTERGENIC	T	TAC	0	0	0	0	0	0	0	0	0	0	0	0	0	0	0	0	0	0	0	0	0	0	0	0	0	0	0	0	0.5	0	0	0.5	0	0	0	0	0.5	0.5	0.5
chrVII	69352	INTERGENIC	TAC	T	0	0	0	0	0	0	0	0	0	0	0	0	0	0	0	0	0	0	0	0	0	0	0	0	0	0	0	0	0.5	0	0	0.5	0	0	0	0	0.5	0.5	0.5
chrVII	76709	INTERGENIC	GA	G	0	0	0	0	0	0	0	0	0	0	0	0	0	0	0	0	0	0	0	0	0	0	0	0	0	0	1	1	1	1	0	1	1	1	1	1	1	1	1
chrVII	87586	INTERGENIC	CTT	C	0	0	0	0	0	0	0	0	0	0	0	0	0	0	0	0	0	0	0	0	0	0	0	0	0	0	0	0	0	0	0	0	0	0.5	0	0	0	0	0
chrVII	87891	INTERGENIC	A	AT	0	0	0	0	0	0	0	0	0	0	0	0	0	0	0	0	0	0	0	0	0	0	0	0	0	0	0	0	0	0	0	0	0	0	0	0.5	0	0	0
chrVII	89490	INTERGENIC	GA	G	0	0	0	0	0	0	0	0	0	0	0	0	0	0	0	0	0	0	0	0	0	0	0	0	0	0	0	0	0	0	0	0.5	0	0	0	0	0.5	0	0
chrVII	89636	INTERGENIC	TA	T	0	0	0	0	0	0	0	0	0	0	0	0	0	0	0	0	0	0	0	0	0	0	0	0	0	0	0	0.5	0.5	0.5	0	0	0	0	0	0.5	0.5	0.5	1
chrVII	89899	INTERGENIC	A	AT	0	0	0	0	0	0	0	0	0	0	0	0	0	0	0	0	0	0	0	0	0	0	0	0	0	0	0	0	0	0	0	0.5	0	0.5	0.5	0	1	1	1
chrVII	89899	INTERGENIC	AT	A	0	0	0	0	0	0	0	0	0	0	0	0	0	0	0	0	0	0	0	0	0	0	0	0	0	0	0	0	0	0	0	0.5	0	0.5	0.5	0	1	1	1
chrVII	97553	SIP2	CA	C	0	0	0	0	0	0	0	0	0	0	0	0	0	0	0	0	0	0	0	0	0	0	0	0	0	0	0	0	0	0	0	0	0	0	0	0.5	0	0	0
chrVII	98776	INTERGENIC	CT	C	0	0	0	0	0	0	0	0	0	0	0	0	0	0	0	0	0	0	0	0	0	0	0	0	0	0	0	0	0	0	0	0	0	0	0	0	0.5	0	0
chrVII	102487	INTERGENIC	TA	T	0	0	0	0	0	0	0	0	0	0	0	0	0	0	0	0	0	0	0	0	0	0	0	0	0	0	0.5	0.5	0.5	0.5	0	0	0	0.5	0.5	0.5	1	0.5	1
chrVII	102487	INTERGENIC	TAA	T	0	0	0	0	0	0	0	0	0	0	0	0	0	0	0	0	0	0	0	0	0	0	0	0	0	0	0.5	0.5	0.5	0.5	0	0	0	0.5	0.5	0.5	1	0.5	1
chrVII	102487	INTERGENIC	TAA	T,TA	0	0	0	0	0	0	0	0	0	0	0	0	0	0	0	0	0	0	0	0	0	0	0	0	0	0	0.5	0.5	0.5	0.5	0	0	0	0.5	0.5	0.5	1	0.5	1
chrVII	110616	INTERGENIC	TA	T	0	0	0	0	0	0	0	0	0	0	0	0	0	0	0	0	0	0	0	0	0	0	0	0	0	0	0.5	0.5	0.5	0.5	0	0.5	0.5	0.5	0.5	0.5	0.5	0.5	0
chrVII	115808	INTERGENIC	AT	A	0	0	0	0	0	0	0	0	0	0	0	0	0	0	0	0	0	0	0	0	0	0	0	0	0	0	0	0	0	0	0	0	0	0	0	0	0.5	0.5	0
chrVII	121032	INTERGENIC	GA	G	0	0	0	0	0	0	0	0	0	0	0	0	0	0	0	0	0	0	0	0	0	0	0	0	0	0	0.5	0	0	0	0	0	0	0.5	0	0	0.5	0.5	1
chrVII	124375	INTERGENIC	GA	G	0	0	0	0	0	0	0	0	0	0	0	0	0	0	0	0	0	0	0	0	0	0	0	0	0	0	0	0	0	0	0	0	0	0.5	0	0.5	0	0	0
chrVII	144583	INTERGENIC	AT	A	0	0	0	0	0	0	0	0	0	0	0	0	0	0	0	0	0	0	0	0	0	0	0	0	0	0	0	0	0	0	0	0	0	0	0	0	0.5	0	0
chrVII	149631	INTERGENIC	C	CA	0	0	0	0	0	0	0	0	0	0	0	0	0	0	0	0	0	0	0	0	0	0	0	0	0	0	0	0	0	0	0	0	0	0	0	0	0.5	0.5	1
chrVII	149631	INTERGENIC	C	CAA	0	0	0	0	0	0	0	0	0	0	0	0	0	0	0	0	0	0	0	0	0	0	0	0	0	0	0	0	0	0	0	0	0	0	0	0	0.5	0.5	1
chrVII	154579	INTERGENIC	TA	T	0	0	0	0	0	0	0	0	0	0	0	0	0	0	0	0	0	0	0	0	0	0	0	0	0	0	0	0	0	0	0	0.5	0	0	0	0	0	0.5	0
chrVII	159373	INTERGENIC	GA	G	0	0	0	0	0	0	0	0	0	0	0	0	0	0	0	0	0	0	0	0	0	0	0	0	0	0	0	0	0	0	0	0	0	0	0	0	0.5	0.5	0
chrVII	166681	INTERGENIC	AT	A	0	0	0	0	0	0	0	0	0	0	0	0	0	0	0	0	0	0	0	0	0	0	0	0	0	0	0	0	0	0	0	0.5	0.5	0	0	0	0	0	0
chrVII	170835	INTERGENIC	AT	A	0	0	0	0	0	0	0	0	0	0	0	0	0	0	0	0	0	0	0	0	0	0	0	0	0	0	0	0	0	0	0	0	0	0.5	0	0	0	0	0
chrVII	173235	INTERGENIC	CA	C	0	0	0	0	0	0	0	0	0	0	0	0	0	0	0	0	0	0	0	0	0	0	0	0	0	0	0	0	0	0	0	0	0	0	0	0	0.5	0.5	0
chrVII	190778	INTERGENIC	GA	G	0	0	0	0	0	0	0	0	0	0	0	0	0	0	0	0	0	0	0	0	0	0	0	0	0	0	0	0	0	0.5	0	0	0	0.5	0	0.5	1	0.5	1
chrVII	190778	INTERGENIC	GAA	G,GA	0	0	0	0	0	0	0	0	0	0	0	0	0	0	0	0	0	0	0	0	0	0	0	0	0	0	0	0	0	0.5	0	0	0	0.5	0	0.5	1	0.5	1
chrVII	206096	INTERGENIC	CA	C	0	0	0	0	0	0	0	0	0	0	0	0	0	0	0	0	0	0	0	0	0	0	0	0	0	0	0	0	0	0	0.5	0	0	0	0	0	0	0	0
chrVII	206341	INTERGENIC	GT	G	0	0	0	0	0	0	0	0	0	0	0	0	0	0	0	0	0	0	0	0	0	0	0	0	0	0	0	0	0.5	0	0	0	0	0	0	0	0	0	0
chrVII	206485	INTERGENIC	GA	G	0	0	0	0	0	0	0	0	0	0	0	0	0	0	0	0	0	0	0	0	0	0	0	0	0	0	0	0.5	0.5	0.5	0	0	0	0	0	0.5	0.5	0.5	0
chrVII	206617	INTERGENIC	A	AT	0	0	0	0	0	0	0	0	0	0	0	0	0	0	0	0	0	0	0	0	0	0	0	0	0	0	0.5	0	0	0	0	0	0	0	0	0	0	0	0
chrVII	209958	ARI1	CA	C	0	0	0	0	0	0	0	0	0	0	0	0	0	0	0	0	0	0	0	0	0	0	0	0	0	0	0	0	0	0	0	0	0	0	0.5	0	0	0	0
chrVII	213859	INTERGENIC	GT	G	0	0	0	0	0	0	0	0	0	0	0	0	0	0	0	0	0	0	0	0	0	0	0	0	0	0	0.5	0.5	0.5	0.5	0	0.5	0.5	0.5	0.5	0.5	0.5	0.5	0
chrVII	213859	INTERGENIC	GT	G,GTT	0	0	0	0	0	0	0	0	0	0	0	0	0	0	0	0	0	0	0	0	0	0	0	0	0	0	0.5	0.5	0.5	0.5	0	0.5	0.5	0.5	0.5	0.5	0.5	0.5	0
chrVII	215260	INTERGENIC	GA	G	0	0	0	0	0	0	0	0	0	0	0	0	0	0	0	0	0	0	0	0	0	0	0	0	0	0	0	0	0	0	0	0	0	0.5	0	0	0	0	0
chrVII	225858	YGL149W	CT	C	0	0	0	0	0	0	0	0	0	0	0	0	0	0	0	0	0	0	0	0	0	0	0	0	0	0	0	0	0	0	0	0	0	0.5	0	0	0	0	0
chrVII	229846	INTERGENIC	AT	A	0	0	0	0	0	0	0	0	0	0	0	0	0	0	0	0	0	0	0	0	0	0	0	0	0	0	0	0	0	0	0	0	0	0	0.5	0	0	0	0
chrVII	238592	HUL5	CG	C	0	0	0	0	0	0	0	0	0	0	0	0	0	0	0	0	0	0	0	0	0	0	0	0	0	0	0	0	0	0	0	0	0	0	0	0	0	0	0.5
chrVII	270068	CWC23	AG	A	0	0	0	0	0	0	0	0	0	0	0	0	0	0	0	0	0	0	0	0	0	0	0	0	0	0	0	0	0	0	0	0	0	0	0	0	0.5	0.5	0
chrVII	284237	INTERGENIC	GA	G	0	0	0	0	0	0	0	0	0	0	0	0	0	0	0	0	0	0	0	0	0	0	0	0	0	0	0	0	0	0	0	0	0	0	0	0	0.5	0.5	0
chrVII	287219	INTERGENIC	GA	G	0	0	0	0	0	0	0	0	0	0	0	0	0	0	0	0	0	0	0	0	0	0	0	0	0	0	0	0	0	0	0.5	0	0	0	0	0	0	0	0
chrVII	300477	NSA1	TA	T	0	0	0	0	0	0	0	0	0	0	0	0	0	0	0	0	0	0	0	0	0	0	0	0	0	0	0	0	0.5	0	0	0	0	0	0	0	0	0	0
chrVII	307179	INTERGENIC	CAT	C	0	0	0	0	0	0	0	0	0	0	0	0	0	0	0	0	0	0	0	0	0	0	0	0	0	0	0	0	0	0	0	0	0	0	0.5	0	0.5	0	0
chrVII	307179	INTERGENIC	C	CAT	0	0	0	0	0	0	0	0	0	0	0	0	0	0	0	0	0	0	0	0	0	0	0	0	0	0	0	0	0	0	0	0	0	0	0.5	0	0.5	0	0
chrVII	311512	YGL102C	AT	A	0	0	0	0	0	0	0	0	0	0	0	0	0	0	0	0	0	0	0	0	0	0	0	0	0	0	0	0	0	0	0	0	0.5	0	0	0	0.5	0.5	0
chrVII	319916	INTERGENIC	AT	A	0	0	0	0	0	0	0	0	0	0	0	0	0	0	0	0	0	0	0	0	0	0	0	0	0	0	0	0	0	0	0	0	0	0	0	0	0	0	0.5
chrVII	325895	TOS8	G	GA	0	0	0	0	0	0	0	0	0	0	0	0	0	0	0	0	0	0	0	0	0	0	0	0	0	0	0	0	0	0	0	0	0	0.5	0	0	0	0	0
chrVII	326269	INTERGENIC	C	CA	0	0	0	0	0	0	0	0	0	0	0	0	0	0	0	0	0	0	0	0	0	0	0	0	0	0	0	0	0	0	0	0.5	0	0	0	0	0	0	0
chrVII	349503	INTERGENIC	CA	C	0	0	0	0	0	0	0	0	0	0	0	0	0	0	0	0	0	0	0	0	0	0	0	0	0	0	0	0	0	0	0	0	0	1	0	0	0	0	0
chrVII	355043	SCY1	TA	T	0	0	0	0	0	0	0	0	0	0	0	0	0	0	0	0	0	0	0	0	0	0	0	0	0	0	0	0	0	0	0	0	0	0	0	0	0	0	0.5
chrVII	361971	INTERGENIC	AT	A	0	0	0	0	0	0	0	0	0	0	0	0	0	0	0	0	0	0	0	0	0	0	0	0	0	0	0	0	0.5	0	0.5	0	0	0	0	0	0.5	0.5	0
chrVII	364146	INTERGENIC	AT	A	0	0	0	0	0	0	0	0	0	0	0	0	0	0	0	0	0	0	0	0	0	0	0	0	0	0	1	1	1	1	0	1	1	1	0.5	1	1	1	0.5
chrVII	364146	INTERGENIC	ATT	A,AT	0	0	0	0	0	0	0	0	0	0	0	0	0	0	0	0	0	0	0	0	0	0	0	0	0	0	1	1	1	1	0	1	1	1	0.5	1	1	1	0.5
chrVII	366778	INTERGENIC	TAA	T	0	0	0	0	0	0	0	0	0	0	0	0	0	0	0	0	0	0	0	0	0	0	0	0	0	0	0	0	0	0	0	0	0	0	0	0	0	0	0.5
chrVII	404474	INTERGENIC	A	AG	0	0	0	0	0	0	0	0	0	0	0	0	0	0	0	0	0	0	0	0	0	0	0	0	0	0	0	0	0	0	0	0	0	0	1	0	0	0	0
chrVII	409806	INTERGENIC	CT	C	0	0	0	0	0	0	0	0	0	0	0	0	0	0	0	0	0	0	0	0	0	0	0	0	0	0	0	0	0	0	0	0.5	0.5	0	0.5	0	0	0	0
chrVII	413966	INTERGENIC	G	GA	0	0	0	0	0	0	0	0	0	0	0	0	0	0	0	0	0	0	0	0	0	0	0	0	0	0	0	0	0	0	0	0.5	0.5	0	0.5	0	0	0	0
chrVII	415848	INTERGENIC	G	GA	0	0	0	0	0	0	0	0	0	0	0	0	0	0	0	0	0	0	0	0	0	0	0	0	0	0	0	0	0	0	0	0.5	0.5	0	0	0	0	0	0
chrVII	416115	INTERGENIC	A	AT	0	0	0	0	0	0	0	0	0	0	0	0	0	0	0	0	0	0	0	0	0	0	0	0	0	0	0	0	0	0	0	0	0	0	0.5	0	0.5	0.5	0
chrVII	416115	INTERGENIC	AT	A	0	0	0	0	0	0	0	0	0	0	0	0	0	0	0	0	0	0	0	0	0	0	0	0	0	0	0	0	0	0	0	0	0	0	0.5	0	0.5	0.5	0
chrVII	428255	INTERGENIC	CT	C	0	0	0	0	0	0	0	0	0	0	0	0	0	0	0	0	0	0	0	0	0	0	0	0	0	0	0	0	0	0	0.5	0	0	0.5	0	1	0	0	0
chrVII	428255	INTERGENIC	CTT	C	0	0	0	0	0	0	0	0	0	0	0	0	0	0	0	0	0	0	0	0	0	0	0	0	0	0	0	0	0	0	0.5	0	0	0.5	0	1	0	0	0
chrVII	438696	INTERGENIC	CA	C	0	0	0	0	0	0	0	0	0	0	0	0	0	0	0	0	0	0	0	0	0	0	0	0	0	0	0	0	0	0	0	0	0	0.5	0	0	0	0	0
chrVII	438823	INTERGENIC	AT	A	0	0	0	0	0	0	0	0	0	0	0	0	0	0	0	0	0	0	0	0	0	0	0	0	0	0	0	0	0	0.5	0.5	0.5	0.5	0	0	0	0.5	0.5	1
chrVII	439260	RPL30	CA	C	0	0	0	0	0	0	0	0	0	0	0	0	0	0	0	0	0	0	0	0	0	0	0	0	0	0	0	0	0	0	0	0	0	0	0	0	0	0	0.5
chrVII	440441	INTERGENIC	CA	C	0	0	0	0	0	0	0	0	0	0	0	0	0	0	0	0	0	0	0	0	0	0	0	0	0	0	1	1	0.5	1	0	1	0	1	1	1	0	1	0.5
chrVII	440441	INTERGENIC	C	CA	0	0	0	0	0	0	0	0	0	0	0	0	0	0	0	0	0	0	0	0	0	0	0	0	0	0	1	1	0.5	1	0	1	0	1	1	1	0	1	0.5
chrVII	440441	INTERGENIC	C	CAA	0	0	0	0	0	0	0	0	0	0	0	0	0	0	0	0	0	0	0	0	0	0	0	0	0	0	1	1	0.5	1	0	1	0	1	1	1	0	1	0.5
chrVII	443332	INTERGENIC	GA	G	0	0	0	0	0	0	0	0	0	0	0	0	0	0	0	0	0	0	0	0	0	0	0.5	0	0	0	0	0	0	0	0.5	0	0	0	0.5	0	0.5	0.5	0.5
chrVII	443332	INTERGENIC	G	GA	0	0	0	0	0	0	0	0	0	0	0	0	0	0	0	0	0	0	0	0	0	0	0.5	0	0	0	0	0	0	0	0.5	0	0	0	0.5	0	0.5	0.5	0.5
chrVII	462735	KAP122	AT	A	0	0	0	0	0	0	0	0	0	0	0	0	0	0	0	0	0	0	0	0	0	0	0	0	0	0	0	0	0	0	0	0.5	0.5	0	0	0	0	0	0
chrVII	467449	PUF4	AC	A	0	0	0	0	0	0	0	0	0	0	0	0	0	0	0	0	0	0	0	0	0	0	0	0	0	0	0	0	0	0	0	0	0	0	0	0	0.5	0.5	0.5
chrVII	468923	INTERGENIC	CA	C	0	0	0	0	0	0	0	0	0	0	0	0	0	0	0	0	0	0	0	0	0	0	0	0	0	0	0	0	0	0	0	0	0	0	0	0.5	0	0	0
chrVII	485884	INTERGENIC	TA	T	0	0	0	0	0	0	0	0	0	0	0	0	0	0	0	0	0	0	0	0	0	0	0	0	0	0	0	0	0	0	0	0	0	0	0	0	0	0.5	0
chrVII	497816	YGR001C	CT	C	0	0	0	0	0	0	0	0	0	0	0	0	0	0	0	0	0	0	0	0	0	0	0	0	0	0	0	0	0	0	0	0	0	0	0	0	0.5	0.5	0.5
chrVII	499117	SWC4	A	AT	0	0	0	0	0	0	0	0	0	0	0	0	0	0	0	0	0	0	0	0	0	0	0	0	0	0	0	0	0	0	0	0	0	0	0	0	0.5	0.5	0.5
chrVII	502764	INTERGENIC	CT	C	0	0	0	0	0	0	0	0	0	0	0	0	0	0	0	0	0	0	0	0	0	0	0	0	0	0	0	0	0	0	0	0	0	0.5	0.5	0	0.5	0.5	0.5
chrVII	508593	INTERGENIC	GC	G	0	0	0	0	0	0	0	0	0	0	0	0	0	0	0	0	0	0	0	0	0	0	0	0	0	0	0	0	0	0	0.5	0	0	0	0	0	0	0	0
chrVII	523519	INTERGENIC	GT	G	0	0	0	0	0	0	0	0	0	0	0	0	0	0	0	0	0	0	0	0	0	0	0	0	0	0	0	0	0	0.5	0	0	0	0	0	0	0	0	0
chrVII	526778	INTERGENIC	GA	G	0	0	0	0	0	0	0	0	0	0	0	0	0	0	0	0	0	0	0	0	0	0	0	0	0	0	0	0	0	0.5	0.5	0	0	0	0	0	0	0	0
chrVII	526818	INTERGENIC	TA	T	0	0	0	0	0	0	0	0	0	0	0	0	0	0	0	0	0	0	0	0	0	0	0	0	0	0	0	0	0	0	0	0	0.5	0	0	0	0	0	0
chrVII	527468	INTERGENIC	AT	A	0	0	0	0	0	0	0	0	0	0	0	0	0	0	0	0	0	0	0	0	0	0	0	0	0	0	0	0	0.5	0	0	0	0	0.5	0.5	0	0	0	0
chrVII	527468	INTERGENIC	A	AT	0	0	0	0	0	0	0	0	0	0	0	0	0	0	0	0	0	0	0	0	0	0	0	0	0	0	0	0	0.5	0	0	0	0	0.5	0.5	0	0	0	0
chrVII	528120	YGR021W	CA	C	0	0	0	0	0	0	0	0	0	0	0	0	0	0	0	0	0	0	0	0	0	0	0	0	0	0	0	0	0	0	0	0	0	0	0	0	0.5	0.5	0.5
chrVII	528947	INTERGENIC	AT	A	0	0	0	0	0	0	0	0	0	0	0	0	0	0	0	0	0	0	0	0	0	0	0	0	0	0	0	0	0	0	0	0	0	0.5	0	0	0	0	0
chrVII	533996	INTERGENIC	CT	C	0	0	0	0	0	0	0	0	0	0	0	0	0	0	0	0	0	0	0	0	0	0	0	0	0	0	0	0	0.5	0	0	0	0	0	0	0	0	0	0
chrVII	555212	INTERGENIC	CT	C	0	0	0	0	0	0	0	0	0	0	0	0	0	0	0	0	0	0	0	0	0	0	0	0	0	0	0	0	0	0	0	0	0	0.5	0	0	0.5	0.5	1
chrVII	555212	INTERGENIC	C	CT	0	0	0	0	0	0	0	0	0	0	0	0	0	0	0	0	0	0	0	0	0	0	0	0	0	0	0	0	0	0	0	0	0	0.5	0	0	0.5	0.5	1
chrVII	555347	INTERGENIC	GA	G	0	0	0	0	0	0	0	0	0	0	0	0	0	0	0	0	0	0	0	0	0	0	0	0	0	0	0	0	0	0	0	0	0	0	0	0	0	0	0.5
chrVII	558453	CAX4	GA	G	0	0	0	0	0	0	0	0	0	0	0	0	0	0	0	0	0	0	0	0	0	0	0	0	0	0	0	0.5	0	0	0	0	0	0	0	0	0	0	0
chrVII	575355	INTERGENIC	CA	C	0	0	0	0	0	0	0	0	0	0	0	0	0	0	0	0	0	0	0	0	0	0	0	0	0	0	0	0	0	0	0	0	0	0	0.5	0	0	0	0
chrVII	576672	INTERGENIC	GT	G	0	0	0	0	0	0	0	0	0	0	0	0	0	0	0	0	0	0	0	0	0	0	0	0	0	0	0	0	0	0	0	0	0	0	0	0	0	0.5	0
chrVII	582148	INTERGENIC	AT	A	0	0	0	0	0	0	0	0	0	0	0	0	0	0	0	0	0	0	0	0	0	0	0	0	0	0	0	0	0	0	0	0	0	0	0	0	0.5	0.5	0.5
chrVII	582530	INTERGENIC	TA	T	0	0	0	0	0	0	0	0	0	0	0	0	0	0	0	0	0	0	0	0	0	0	0	0	0	0	1	0.5	0.5	0	0	0	0	0	0	0	0.5	0	0.5
chrVII	582530	INTERGENIC	TAA	T,TA	0	0	0	0	0	0	0	0	0	0	0	0	0	0	0	0	0	0	0	0	0	0	0	0	0	0	1	0.5	0.5	0	0	0	0	0	0	0	0.5	0	0.5
chrVII	582530	INTERGENIC	TAA	T	0	0	0	0	0	0	0	0	0	0	0	0	0	0	0	0	0	0	0	0	0	0	0	0	0	0	1	0.5	0.5	0	0	0	0	0	0	0	0.5	0	0.5
chrVII	582530	INTERGENIC	T	TA	0	0	0	0	0	0	0	0	0	0	0	0	0	0	0	0	0	0	0	0	0	0	0	0	0	0	1	0.5	0.5	0	0	0	0	0	0	0	0.5	0	0.5
chrVII	589583	INTERGENIC	TA	T	0	0	0	0	0	0	0	0	0	0	0	0	0	0	0	0	0	0	0	0	0	0	0	0	0	0	0	0	0.5	0.5	0	0	0	0	0	0	1	0.5	0.5
chrVII	601519	INTERGENIC	CT	C	0	0	0	0	0	0	0	0	0	0	0	0	0	0	0	0	0	0	0	0	0	0	0	0	0	0	0	0	0.5	0	0	0	0	0.5	0	0	0	0	0
chrVII	607300	INTERGENIC	A	AT	0	0	0	0	0	0	0	0	0	0	0	0	0	0	0	0	0	0	0	0	0	0	0	0	0	0	0	0	0	0	0	0	0	0	0	0	0.5	0.5	0.5
chrVII	609109	INTERGENIC	TAA	T,TA	0	0	0	0	0	0	0	0	0	0	0	0	0	0	0	0	0	0	0	0	0	0	0	0	0	0	1	0.5	1	0.5	0	1	0.5	0.5	0.5	1	0.5	1	1
chrVII	609109	INTERGENIC	TA	T	0	0	0	0	0	0	0	0	0	0	0	0	0	0	0	0	0	0	0	0	0	0	0	0	0	0	1	0.5	1	0.5	0	1	0.5	0.5	0.5	1	0.5	1	1
chrVII	609109	INTERGENIC	TAA	T	0	0	0	0	0	0	0	0	0	0	0	0	0	0	0	0	0	0	0	0	0	0	0	0	0	0	1	0.5	1	0.5	0	1	0.5	0.5	0.5	1	0.5	1	1
chrVII	609314	INTERGENIC	GA	G	0	0	0	0	0	0	0	0	0	0	0	0	0	0	0	0	0	0	0	0	0	0	0	0	0	0	0	0	0	0	0	0	0	0	0	0	0.5	0.5	0
chrVII	609723	INTERGENIC	GA	G	0	0	0	0	0	0	0	0	0	0	0	0	0	0	0	0	0	0	0	0	0	0	0	0	0	0	0	0	0	0	0	0	0	0	0	0	0.5	0.5	0.5
chrVII	616171	INTERGENIC	AT	A	0	0	0	0	0	0	0	0	0	0	0	0	0	0	0	0	0	0	0	0	0	0	0	0	0	0	0	0.5	0.5	0.5	0.5	0	0	0.5	0.5	0	0.5	0.5	0.5
chrVII	616171	INTERGENIC	ATT	A	0	0	0	0	0	0	0	0	0	0	0	0	0	0	0	0	0	0	0	0	0	0	0	0	0	0	0	0.5	0.5	0.5	0.5	0	0	0.5	0.5	0	0.5	0.5	0.5
chrVII	616171	INTERGENIC	ATTT	A,AT	0	0	0	0	0	0	0	0	0	0	0	0	0	0	0	0	0	0	0	0	0	0	0	0	0	0	0	0.5	0.5	0.5	0.5	0	0	0.5	0.5	0	0.5	0.5	0.5
chrVII	616171	INTERGENIC	ATT	A,AT	0	0	0	0	0	0	0	0	0	0	0	0	0	0	0	0	0	0	0	0	0	0	0	0	0	0	0	0.5	0.5	0.5	0.5	0	0	0.5	0.5	0	0.5	0.5	0.5
chrVII	620043	INTERGENIC	A	AT	0	0	0	0	0	0	0	0	0	0	0	0	0	0	0	0	0	0	0	0	0	0	0	0	0	0	0	0	0	0	0	0.5	0.5	0	0	0	0	0	0.5
chrVII	620043	INTERGENIC	AT	A	0	0	0	0	0	0	0	0	0	0	0	0	0	0	0	0	0	0	0	0	0	0	0	0	0	0	0	0	0	0	0	0.5	0.5	0	0	0	0	0	0.5
chrVII	637679	INTERGENIC	A	AT	0	0	0	0	0	0	0	0	0	0	0	0	0	0	0	0	0	0	0	0	0	0	0	0	0	0	0	0	0	0	1	0	0	0	0.5	0	0	0	0
chrVII	637679	INTERGENIC	AT	A	0	0	0	0	0	0	0	0	0	0	0	0	0	0	0	0	0	0	0	0	0	0	0	0	0	0	0	0	0	0	1	0	0	0	0.5	0	0	0	0
chrVII	649124	INTERGENIC	TA	T	0	0	0	0	0	0	0	0	0	0	0	0	0	0	0	0	0	0	0	0	0	0	0	0	0	0	0	0	0	0	0	0	0	0	0	0	0.5	0.5	0
chrVII	649555	INTERGENIC	GT	G	0	0	0	0	0	0	0	0	0	0	0	0	0	0	0	0	0	0	0	0	0	0	0	0	0	0	0	0	0	0	0	0.5	0	0	0	0	0.5	0	0
chrVII	652759	PDC6	CA	C	0	0	0	0	0	0	0	0	0	0	0	0	0	0	0	0	0	0	0	0	0	0	0	0	0	0	0	0	0	0	0	0	0	0	0	0	0.5	0.5	0.5
chrVII	653714	INTERGENIC	A	AT	0	0	0	0	0	0	0	0	0	0	0	0	0	0	0	0	0	0	0	0	0	0	0	0	0	0	0	0	0	0	0.5	0	0	0	0	0	0	0	0
chrVII	661216	INTERGENIC	AT	A	0	0	0	0	0	0	0	0	0	0	0	0	0	0	0	0	0	0	0	0	0	0	0	0	0	0	0	0	0	0	0	0	0	0	0	0	0.5	0.5	0.5
chrVII	676341	INTERGENIC	ATTT	A	0	0	0	0	0	0	0	0	0	0	0	0	0	0	0	0	0	0	0	0	0	0	0	0	0	0	0	0	0	0	0.5	0	0	0.5	0	0	0.5	0.5	0.5
chrVII	676341	RRP46	AT	A	0	0	0	0	0	0	0	0	0	0	0	0	0	0	0	0	0	0	0	0	0	0	0	0	0	0	0	0	0	0	0.5	0	0	0.5	0	0	0.5	0.5	0.5
chrVII	698888	INTERGENIC	TA	T	0	0	0	0	0	0	0	0	0	0	0	0	0	0	0	0	0	0	0	0	0	0	0	0	0	0	0	0	0	0	0	0	0	0	0	0	0.5	0.5	0.5
chrVII	702711	YGR107W	AT	A	0	0	0	0	0	0	0	0	0	0	0	0	0	0	0	0	0	0	0	0	0	0	0	0	0	0	0	0.5	0	0	0	0.5	0.5	0.5	0	0	0	0	0
chrVII	704151	CLB1	GA	G	0	0	0	0	0	0	0	0	0	0	0	0	0	0	0	0	0	0	0	0	0	0	0	0	0	0	0	0	0	0	0	0	0	0	0	0	0.5	0	0
chrVII	715716	INTERGENIC	GA	G	0	0	0	0	0	0	0	0	0	0	0	0	0	0	0	0	0	0	0	0	0	0	0	0	0	0	0	0	0	0	0	0	0	0	0	0	0.5	0.5	0.5
chrVII	719889	DAM1	GA	G	0	0	0	0	0	0	0	0	0	0	0	0	0	0	0	0	0	0	0	0	0	0	0	0	0	0	0	0	0	0	0	0	0	0	0.5	0	0	0	0
chrVII	726535	INTERGENIC	CT	C	0	0	0	0	0	0	0	0	0	0	0	0	0	0	0	0	0	0	0	0	0	0	0	0	0	0	0	0	0	0	0.5	0	0	0	0	0	0	0	0
chrVII	733109	INTERGENIC	ATTTT	A	0	0	0	0	0	0	0	0	0	0	0	0	0	0	0	0	0	0	0	0	0	0	0	0	0	0	0	0	0	0	0	0	0	0	0	0	0.5	0	0.5
chrVII	736553	INTERGENIC	TA	T	0	0	0	0	0	0	0	0	0	0	0	0	0	0	0	0	0	0	0	0	0	0	0	0	0	0	0	0	0.5	0	0	0	0	0	0	0	0	0	0
chrVII	755539	INTERGENIC	TA	T	0	0	0	0	0	0	0	0	0	0	0	0	0	0	0	0	0	0	0	0	0	0	0	0	0	0	0	0	0	0	0	0.5	0	0	0	0	0	0	0
chrVII	765672	INTERGENIC	CA	C	0	0	0	0	0	0	0	0	0	0	0	0	0	0	0	0	0	0	0	0	0	0	0	0	0	0	0.5	0.5	0.5	0.5	0	0.5	0.5	0.5	0.5	0.5	0.5	0.5	0.5
chrVII	768056	CBF2	GA	G	0	0	0	0	0	0	0	0	0	0	0	0	0	0	0	0	0	0	0	0	0	0	0	0	0	0	0	0	0	0.5	0	0	0	0	0	0	0	0	0
chrVII	773574	BTN2	T	TA	0	0	0	0	0	0	0	0	0	0	0	0	0	0	0	0	0	0	0	0	0	0	0	0	0	0	0	0	0	0	0	0	0	0	0	0	0.5	0.5	0.5
chrVII	777514	INTERGENIC	A	AT	0	0	0	0	0	0	0	0	0	0	0	0	0	0	0	0	0	0	0	0	0	0	0	0	0	0	0	0.5	0.5	0.5	0.5	0.5	0.5	0	0.5	0.5	0.5	0.5	0
chrVII	777514	INTERGENIC	AT	A	0	0	0	0	0	0	0	0	0	0	0	0	0	0	0	0	0	0	0	0	0	0	0	0	0	0	0	0.5	0.5	0.5	0.5	0.5	0.5	0	0.5	0.5	0.5	0.5	0
chrVII	789810	YGR149W	CA	C	0	0	0	0	0	0	0	0	0	0	0	0	0	0	0	0	0	0	0	0	0	0	0	0	0	0	0	0	0	0	0	0	0	0	0	0	1	1	1
chrVII	802238	INTERGENIC	CT	C	0	0	0	0	0	0	0	0	0	0	0	0	0	0	0	0	0	0	0	0	0	0	0	0	0	0	0.5	0	0	0	0	0	0	0	0	0	0	0.5	0
chrVII	805050	INTERGENIC	GT	G	0	0	0	0	0	0	0	0	0	0	0	0	0	0	0	0	0	0	0	0	0	0	0	0	0	0	0	0	0	0	0	0	0	0	0	0	0.5	0.5	0.5
chrVII	808386	INTERGENIC	C	CTA	0	0	0	0	0	0	0	0	0	0	0	0	0	0	0	0	0	0	0	0	0	0	0	0	0	0	0	0	0	0	0	0	0	0	0	0.5	0	0	0
chrVII	823734	INTERGENIC	A	AT	0	0	0	0	0	0	0	0	0	0	0	0	0	0	0	0	0	0	0	0	0	0	0	0	0	0	0	0	0	0	0	0	0	0	0.5	0	0	0	0
chrVII	827383	INTERGENIC	CT	C	0	0	0	0	0	0	0	0	0	0	0	0	0	0	0	0	0	0	0	0	0	0	0	0	0	0	0	0	0	0	0	0	0	0	0	0	0.5	0.5	0.5
chrVII	831829	TRS65	TC	T	0	0	0	0	0	0	0	0	0	0	0	0	0	0	0	0	0	0	0	0	0	0	0	0	0	0	0	0	0	0	0	0	0	0	0	0	0.5	0.5	0.5
chrVII	836852	INTERGENIC	GAA	G,GA	0	0	0	0	0	0	0	0	0	0	0	0	0	0	0	0	0	0	0	0	0	0	0	0	0	0	0.5	1	1	1	0	1	1	1	1	1	1	1	0.5
chrVII	836852	INTERGENIC	GA	G	0	0	0	0	0	0	0	0	0	0	0	0	0	0	0	0	0	0	0	0	0	0	0	0	0	0	0.5	1	1	1	0	1	1	1	1	1	1	1	0.5
chrVII	840600	INTERGENIC	GA	G	0	0	0	0	0	0	0	0	0	0	0	0	0	0	0	0	0	0	0	0	0	0	0	0	0	0	0	0.5	0	0	0.5	0	0	0	0.5	0	0	0.5	0
chrVII	848452	INTERGENIC	AT	A	0	0	0	0	0	0	0	0	0	0	0	0	0	0	0	0	0	0	0	0	0	0	0	0	0	0	0	0	0	0	0	0.5	0	0	0	0	0	0	0
chrVII	850800	INTERGENIC	GA	G	0	0	0	0	0	0	0	0	0	0	0	0	0	0	0	0	0	0	0	0	0	0	0	0	0	0	0	0	0	0	0.5	0.5	0.5	0.5	0.5	0	0.5	0.5	0.5
chrVII	853509	INTERGENIC	ATT	A	0	0	0	0	0	0	0	0	0	0	0	0	0	0	0	0	0	0	0	0	0	0	0	0	0	0	0	0	0.5	0	0.5	0	0	0	0	0	0.5	0.5	0.5
chrVII	853509	INTERGENIC	AT	A	0	0	0	0	0	0	0	0	0	0	0	0	0	0	0	0	0	0	0	0	0	0	0	0	0	0	0	0	0.5	0	0.5	0	0	0	0	0	0.5	0.5	0.5
chrVII	864226	UBR1	C	CA	0	0	0	0	0	0	0	0	0	0	0	0	0	0	0	0	0	0	0	0	0	0	0	0	0	0	0	0	0	0	0	0	0	0	0	0	0.5	0.5	0.5
chrVII	870855	HGH1	CA	C	0	0	0	0	0	0	0	0	0	0	0	0	0	0	0	0	0	0	0	0	0	0	0	0	0	0	0	0	0	0	0	0	0	0	0	0.5	0	0	0
chrVII	871561	INTERGENIC	GA	G	0	0	0	0	0	0	0	0	0	0	0	0	0	0	0	0	0	0	0	0	0	0	0	0	0	0	0	0	0	0	0	0	0	0	0.5	0	1	0.5	0.5
chrVII	871561	INTERGENIC	GAA	G	0	0	0	0	0	0	0	0	0	0	0	0	0	0	0	0	0	0	0	0	0	0	0	0	0	0	0	0	0	0	0	0	0	0	0.5	0	1	0.5	0.5
chrVII	882404	INTERGENIC	GT	G	0	0	0	0	0	0	0	0	0	0	0	0	0	0	0	0	0	0	0	0	0	0	0	0	0	0	0	0	0	0	0	0.5	0.5	0	0	0	0	0	0
chrVII	882543	INTERGENIC	TA	T	0	0	0	0	0	0	0	0	0	0	0	0	0	0	0	0	0	0	0	0	0	0	0	0	0	0	0	0	0	0	0.5	0	0	0	0	0	0	0	0
chrVII	894236	INTERGENIC	CA	C	0	0	0	0	0	0	0	0	0	0	0	0	0	0	0	0	0	0	0	0	0	0	0	0	0	0	0	0	0	0	0.5	0	0	0	0	0	0	0	0
chrVII	898123	PMT6	CT	C	0	0	0	0	0	0	0	0	0	0	0	0	0	0	0	0	0	0	0	0	0	0	0	0	0	0	0	0.5	0	0	0	0	0	0	0	0	0	0	0
chrVII	899782	INTERGENIC	TA	T	0	0	0	0	0	0	0	0	0	0	0	0	0	0	0	0	0	0	0	0	0	0	0	0	0	0	0	0	0	0.5	0	0	0	0	0	0	0	0	0
chrVII	910098	INTERGENIC	CT	C	0	0	0	0	0	0	0	0	0	0	0	0	0	0	0	0	0	0	0	0	0	0	0	0	0	0	0	0	0	0	0	0	0	0	0	0	0.5	0	0
chrVII	914928	INTERGENIC	GA	G	0	0	0	0	0	0	0	0	0	0	0	0	0	0	0	0	0	0	0	0	0	0	0	0	0	0	0	0	0	0	1	0.5	0	0	0.5	0	0.5	0.5	0.5
chrVII	920914	RPS0A	GA	G	0	0	0	0	0	0	0	0	0	0	0	0	0	0	0	0	0	0	0	0	0	0	0	0	0	0	0	0	0	0	0.5	0	0	0	0	0	0	0	0.5
chrVII	920914	RPS0A	G	GA	0	0	0	0	0	0	0	0	0	0	0	0	0	0	0	0	0	0	0	0	0	0	0	0	0	0	0	0	0	0	0.5	0	0	0	0	0	0	0	0.5
chrVII	933784	CRM1	TA	T	0	0	0	0	0	0	0	0	0	0	0	0	0	0	0	0	0	0	0	0	0	0	0	0	0	0	0.5	0.5	0.5	0.5	0	0.5	0.5	0.5	0.5	0.5	0.5	0.5	0.5
chrVII	939794	INTERGENIC	AT	A	0	0	0	0	0	0	0	0	0	0	0	0	0	0	0	0	0	0	0	0	0	0	0	0	0	0	0	0	0	0	0.5	0	0	0	0	0	0.5	0.5	0.5
chrVII	947127	INTERGENIC	GA	G	0	0	0	0	0	0	0	0	0	0	0	0	0	0	0	0	0	0	0	0	0	0	0	0	0	0	0	0	0	0	0	0	0	0	0	0	0.5	0.5	0.5
chrVII	949251	INTERGENIC	CTA	C	0	0	0	0	0	0	0	0	0	0	0	0	0	0	0	0	0	0	0	0	0	0	0	0	0	0	0	0	0	0	0.5	0	0	0	0	0	0	0	0
chrVII	957994	PHO81	TA	T	0	0	0	0	0	0	0	0	0	0	0	0	0	0	0	0	0	0	0	0	0	0	0	0	0	0	0	0	0	0	0	0	0	0.5	0	0	0	0	0
chrVII	960312	YHB1	G	GA	0	0	0	0	0	0	0	0	0	0	0	0	0	0	0	0	0	0	0	0	0	0	0	0	0	0	0	0	0	0	0	0	0	0	0.5	0	0	0	0
chrVII	964141	YGR237C	TAA	T,TA	0	0	0	0	0	0	0	0	0	0	0	0	0	0	0	0	0	0	0	0	0	0	0	0	0	0	0	0	0	0	0	0	0	0	0	0	0.5	0.5	0.5
chrVII	966065	KEL2	GT	G	0	0	0	0	0	0	0	0	0	0	0	0	0	0	0	0	0	0	0	0	0	0	0	0	0	0	0	0	0	0	0.5	0	0	0	0	0	0	0	0
chrVII	967128	KEL2	AT	A	0	0	0	0	0	0	0	0	0	0	0	0	0	0	0	0	0	0	0	0	0	0	0	0	0	0	0	0	0	0	0	0	0	0	0	0	1	1	1
chrVII	968722	INTERGENIC	A	AT	0	0	0	0	0	0	0	0	0	0	0	0	0	0	0	0	0	0	0	0	0	0	0	0	0	0	0.5	0.5	0	0	0	0	0.5	0	0	0	0	0.5	0.5
chrVII	968722	INTERGENIC	AT	A	0	0	0	0	0	0	0	0	0	0	0	0	0	0	0	0	0	0	0	0	0	0	0	0	0	0	0.5	0.5	0	0	0	0	0.5	0	0	0	0	0.5	0.5
chrVII	974193	INTERGENIC	G	GA	0	0	0	0	0	0	0	0	0	0	0	0	0	0	0	0	0	0	0	0	0	0	0	0	0	0	1	0.5	0.5	1	0	1	0.5	1	1	1	1	1	1
chrVII	974302	INTERGENIC	GA	G	0	0	0	0	0	0	0	0	0	0	0	0	0	0	0	0	0	0	0	0	0	0	0	0	0	0	0	0	0	0	0	0	0	0	0	0	0.5	0.5	1
chrVII	985722	INTERGENIC	ATTT	A	0	0	0	0	0	0	0	0	0	0	0	0	0	0	0	0	0	0	0	0	0	0	0	0	0	0	0	0	0	0	0	0	0	0	0	0	0	1	0
chrVII	985842	INTERGENIC	T	TC	0	0	0	0	0	0	0	0	0	0	0	0	0	0	0	0	0	0	0	0	0	0	0	0	0	0	0.5	0	0	0	0	0	0	0	0	0	0	0	0
chrVII	987105	INTERGENIC	GT	G	0	0	0	0	0	0	0	0	0	0	0	0	0	0	0	0	0	0	0	0	0	0	0	0	0	0	0.5	0.5	0	0	0	0	0	0	0	0	0	0	0.5
chrVII	989675	INTERGENIC	AT	A	0	0	0	0	0	0	0	0	0	0	0	0	0	0	0	0	0	0	0	0	0	0	0	0	0	0	0	0	0	0	0	0.5	1	0.5	0.5	0	0	1	0.5
chrVII	989675	INTERGENIC	ATT	A,AT	0	0	0	0	0	0	0	0	0	0	0	0	0	0	0	0	0	0	0	0	0	0	0	0	0	0	0	0	0	0	0	0.5	1	0.5	0.5	0	0	1	0.5
chrVII	989675	INTERGENIC	A	AT	0	0	0	0	0	0	0	0	0	0	0	0	0	0	0	0	0	0	0	0	0	0	0	0	0	0	0	0	0	0	0	0.5	1	0.5	0.5	0	0	1	0.5
chrVII	999552	INTERGENIC	AT	A	0	0	0	0	0	0	0	0	0	0	0	0	0	0	0	0	0	0	0	0	0	0	0	0	0	0	0	0	0	0	0	0	0	0	0	0.5	0	0	0
chrVII	999559	INTERGENIC	TA	T	0	0	0	0	0	0	0	0	0	0	0	0	0	0	0	0	0	0	0	0	0	0	0	0	0	0	0	0.5	0	0	0	0	0	0	0	0	1	1	0.5
chrVII	1004507	INTERGENIC	A	AAT	0	0	0	0	0	0	0	0	0	0	0	0	0	0	0	0	0	0	0	0	0	0	0	0	0	0	0	0	0.5	0	0	0	0	0.5	0.5	0.5	0	0	0
chrVII	1006274	MTM1	TG	T	0	0	0	0	0	1	1	0	0	0	0	0	1	1	0	1	1	1	0	0	0	0	1	0	0	0	1	1	1	1	1	1	1	1	1	1	1	1	1
chrVII	1012220	INTERGENIC	AT	A	0	0	0	0	0	0	0	0	0	0	0	0	0	0	0	0	0	0	0	0	0	0	0	0	0	0	0	0	0	0	0	0	0	0	0	0	0.5	0	0
chrVII	1012425	INTERGENIC	TA	T	0	0	0	0	0	0	0	0	0	0	0	0	0	0	0	0	0	0	0	0	0	0	0	0	0	0	0.5	0	0.5	0	0.5	0	0	0	0	0	0.5	0	0
chrVII	1014112	INTERGENIC	CT	C	0	0	0	0	0	0	0	0	0	0	0	0	0	0	0	0	0	0	0	0	0	0	0	0	0	0	0	0	0	0	1	0	0	0	0	0	0	0	0
chrVII	1017858	INTERGENIC	AT	A	0	0	0	0	0	0	0	0	0	0	0	0	0	0	0	0	0	0	0	0	0	0	0	0	0	0	0	0	0	0	0	0	0	0	0	0	0.5	0	0
chrVII	1021962	YGR265W	CT	C	0	0	0	0	0	0	0	0	0	0	0	0	0	0	0	0	0	0	0	0	0	0	0	0	0	0	0	0	0	0	0	0	0	0	0	0	0	0	0.5
chrVII	1024876	INTERGENIC	GA	G	0	0	0	0	0	0	0	0	0	0	0	0	0	0	0	0	0	0	0	0	0	0	0	0	0	0	0	0	0	0	0	0	0	0.5	0	0	0	0	0
chrVII	1024993	INTERGENIC	AT	A	0	0	0	0	0	0	0	0	0	0	0	0	0	0	0	0	0	0	0	0	0	0	0	0	0	0	0	0	0	0	0	0.5	0.5	0	0.5	0	0	0	0
chrVII	1037805	EFG1	CA	C	0	0	0	0	0	0	0	0	0	0	0	0	0	0	0	0	0	0	0	0	0	0	0	0	0	0	0	0	0	0	0	0	0	0	0	0	0.5	0.5	0
chrVII	1038225	EFG1	C	CT	0	0	0	0	0	0	0	0	0	0	0	0	0	0	0	0	0	0	0	0	0	0	0	0	0	0	0	0	0	0	0	0	0	0	0	0.5	0	0	0.5
chrVII	1038225	EFG1	CT	C	0	0	0	0	0	0	0	0	0	0	0	0	0	0	0	0	0	0	0	0	0	0	0	0	0	0	0	0	0	0	0	0	0	0	0	0.5	0	0	0.5
chrVII	1041259	TAF1	TG	T	0	0	0	0	0	0	0	0	0	0	0	0	0	0	0	0	0	0	0	0	0	0	0	0	0	0	0	0	0	0	0	0	0	0.5	0	0	0	0	0
chrVII	1042158	TAF1	CT	C	0	0	0	0	0	0	0	0	0	0	0	0	0	0	0	0	0	0	0	0	0	0	0	0	0	0	0	0	0	0	0	0	0	0	0	0	0	0	0.5
chrVII	1043766	INTERGENIC	CAT	C	0	0	0	0	0	0	0	0	0	0	0	0	0	0	0	0	0	0	0	0	0	0	0	0	0	0	0	0	0	0	0	0	0	0	0	0.5	0	0	0
chrVII	1050785	INTERGENIC	AT	A	0	0	0	0	0	0	0	0	0	0	0	0	0	0	0	0	0	0	0	0	0	0	0	0	0	0	0	0	0	0	0	0	0	0.5	0	0	0	0	0
chrVII	1057700	INTERGENIC	A	AT	0	0	0	0	0	0	0	0	0	0	0	0	0	0	0	0	0	0	0	0	0	0	0	0	0	0	0	0	0	0	0	0	0	0	0	0	0.5	0.5	0.5
chrVII	1059767	YGR283C	A	AT	0	0	0	0	0	0	0	0	0	0	0	0	0	0	0	0	0	0	0	0	0	0	0	0	0	0	0	0	0	0	0	0	0	0.5	0	0	0	0	0
chrVII	1063585	INTERGENIC	CA	C	0	0	0	0	0	0	0	0	0	0	0	0	0	0	0	0	0	0	0	0	0	0	0	0	0	0	0	0	0	0	0	0	0	0	0	0	0.5	0.5	0
chrVII	1067115	INTERGENIC	CA	C	0	0	0	0	0	0	0	0	0	0	0	0	0	0	0	0	0	0	0	0	0	0	0	0	0	0	0	0	0	0	0	0	0	0.5	0	0	0	0	0
chrVII	1073937	INTERGENIC	CA	C	0	0	0	0	0	0	0	0	0	0	0	0	0	0	0	0	0	0	0	0	0	0	0	0	0	0	0.5	0	0	0	0.5	0	0	0	0	0	0	0	0
chrVII	1075822	YGR290W	AT	A	0	0	0	0	0	0	0	0	0	0	0	0	0	0	0	0	0	0	0	0	0	0	0	0	0	0	0	0	0.5	0	0	0	0	0	0	0	0	0	0
chrVIII	23082	EFM1	CA	C	0	0	0	0	0	0	0	0	0	0	0	0	0	0	0	0	0	0	0	0	0	0	0	0	0	0	0	0	0	0	0	0	0	0	0	0.5	0	0	0
chrVIII	36134	INTERGENIC	C	CT	0	0	0	0	0	0	0	0	0	0	0	0	0	0	0	0	0	0	0	0	0	0	0	0	0	0	0	0	0	0	0	0	0	0.5	0	0	0	0.5	0
chrVIII	36134	INTERGENIC	CT	C	0	0	0	0	0	0	0	0	0	0	0	0	0	0	0	0	0	0	0	0	0	0	0	0	0	0	0	0	0	0	0	0	0	0.5	0	0	0	0.5	0
chrVIII	38647	INTERGENIC	CT	C	0	0	0	0	0	0	0	0	0	0	0	0	0	0	0	0	0	0	0	0	0	0	0	0	0	0	0	0	0	0	0	0.5	0	0	0	0.5	0	0	0
chrVIII	41982	ECM29	T	TA	0	0	0	0	0	0	0	0	0	0	0	0	0	0	0	0	0	0	0	0	0	0	0	0	0	0	0	0	0	0	0	0	0	0	0.5	0	0	0	0
chrVIII	48099	INTERGENIC	GA	G	0	0	0	0	0	0	0	0	0	0	0	0	0	0	0	0	0	0	0	0	0	0	0	0	0	0	0.5	0.5	0.5	0.5	0.5	0.5	0.5	0.5	1	0.5	1	0.5	0.5
chrVIII	48099	INTERGENIC	GAA	G,GA	0	0	0	0	0	0	0	0	0	0	0	0	0	0	0	0	0	0	0	0	0	0	0	0	0	0	0.5	0.5	0.5	0.5	0.5	0.5	0.5	0.5	1	0.5	1	0.5	0.5
chrVIII	48099	INTERGENIC	GAA	G	0	0	0	0	0	0	0	0	0	0	0	0	0	0	0	0	0	0	0	0	0	0	0	0	0	0	0.5	0.5	0.5	0.5	0.5	0.5	0.5	0.5	1	0.5	1	0.5	0.5
chrVIII	50980	INTERGENIC	CT	C	0	0	0	0	0	0	0	0	0	0	0	0	0	0	0	0	0	0	0	0	0	0	0	0	0	0	0	0	0.5	0	0	0	0	0.5	0	0	0.5	0	0
chrVIII	54383	INTERGENIC	AT	A	0	0	0	0	0	0	0	0	0	0	0	0	0	0	0	0	0	0	0	0	0	0	0	0	0	0	0	0	0	0	0.5	0.5	0.5	0.5	0	0	0	0	0
chrVIII	54383	INTERGENIC	A	AT	0	0	0	0	0	0	0	0	0	0	0	0	0	0	0	0	0	0	0	0	0	0	0	0	0	0	0	0	0	0	0.5	0.5	0.5	0.5	0	0	0	0	0
chrVIII	56206	INTERGENIC	GA	G	0	0	0	0	0	0	0	0	0	0	0	0	0	0	0	0	0	0	0	0	0	0	0	0	0	0	0	0	0	0	0	0	0	0.5	0	0	0	0	0
chrVIII	58900	INTERGENIC	CTT	C,CT	0	0	0	0	0	0	0	0	0	0	0	0	0	0	0	0	0	0	0	0	0	0	0	0	0	0	0	0	0	0.5	0	0	0	0	0.5	0.5	0.5	0.5	0.5
chrVIII	58900	INTERGENIC	CT	C	0	0	0	0	0	0	0	0	0	0	0	0	0	0	0	0	0	0	0	0	0	0	0	0	0	0	0	0	0	0.5	0	0	0	0	0.5	0.5	0.5	0.5	0.5
chrVIII	58900	INTERGENIC	CTT	C	0	0	0	0	0	0	0	0	0	0	0	0	0	0	0	0	0	0	0	0	0	0	0	0	0	0	0	0	0	0.5	0	0	0	0	0.5	0.5	0.5	0.5	0.5
chrVIII	59082	INTERGENIC	ATT	A,AT	0	0	0	0	0	0	0	0	0	0	0	0	0	0	0	0	0	0	0	0	0	0	0	0	0	0	0.5	0.5	0	0.5	0.5	0.5	0	0	0	0	0.5	0.5	1
chrVIII	59082	INTERGENIC	ATTT	A,ATT	0	0	0	0	0	0	0	0	0	0	0	0	0	0	0	0	0	0	0	0	0	0	0	0	0	0	0.5	0.5	0	0.5	0.5	0.5	0	0	0	0	0.5	0.5	1
chrVIII	59082	INTERGENIC	A	AT	0	0	0	0	0	0	0	0	0	0	0	0	0	0	0	0	0	0	0	0	0	0	0	0	0	0	0.5	0.5	0	0.5	0.5	0.5	0	0	0	0	0.5	0.5	1
chrVIII	59082	INTERGENIC	AT	A	0	0	0	0	0	0	0	0	0	0	0	0	0	0	0	0	0	0	0	0	0	0	0	0	0	0	0.5	0.5	0	0.5	0.5	0.5	0	0	0	0	0.5	0.5	1
chrVIII	63926	SPO11	CT	C	0	0	0	0	0	0	0	0	0	0	0	0	0	0	0	0	0	0	0	0	0	0	0	0	0	0	0	0.5	0.5	0	0	0	0	0.5	0	0	0.5	0.5	0.5
chrVIII	70108	INTERGENIC	A	AT	0	0	0	0	0	0	0	0	0	0	0	0	0	0	0	0	0	0	0	0	0	0	0	0	0	0	0	0	0	0.5	0	0	0	0	0	0	0	0	0
chrVIII	74967	INTERGENIC	GA	G	0	0	0	0	0	0	0	0	0	0	0	0	0	0	0	0	0	0	0	0	0	0	0	0	0	0	0	0	0	0	0	0	0	0	0	0	0.5	0.5	0
chrVIII	78674	INTERGENIC	CA	C	0	0	0	0	0	0	0	0	0	0	0	0	0	0	0	0	0	0	0	0	0	0	0	0	0	0	0	0	0	0	0	0	0	0.5	0	0	0	0	0.5
chrVIII	78883	INTERGENIC	TA	T	0	0	0	0	0	0	0	0	0	0	0	0	0	0	0	0	0	0	0	0	0	0	0	0	0	0	0	0	0	0	0.5	0	0	0	0	0	0	0	0
chrVIII	94715	INTERGENIC	AT	A	0	0	0	0	0	0	0	0	0	0	0	0	0	0	0	0	0	0	0	0	0	0	0	0	0	0	0	0	0	0	0	0	0	0	0	0	0.5	0.5	0.5
chrVIII	98248	INTERGENIC	ATT	A,AT	0	0	0	0	0	0	0	0	0	0	0	0	0	0	0	0	0	0	0	0	0	0	0	0	0	0	1	1	1	1	0	1	1	1	1	1	0.5	0.5	0.5
chrVIII	98248	INTERGENIC	AT	A	0	0	0	0	0	0	0	0	0	0	0	0	0	0	0	0	0	0	0	0	0	0	0	0	0	0	1	1	1	1	0	1	1	1	1	1	0.5	0.5	0.5
chrVIII	98265	INTERGENIC	GA	G	0	0	0	0	0	0	0	0	0	0	0	0	0	0	0	0	0	0	0	0	0	0	0	0	0	0	0	0	0	0	0	0	0	0.5	0	0	0	0	0
chrVIII	100505	INTERGENIC	AT	A	0	0	0	0	0	0	0	0	0	0	0	0	0	0	0	0	0	0	0	0	0	0	0	0	0	0	0	0	0.5	0	0	0	0	0	0.5	0	0.5	0.5	0.5
chrVIII	100505	INTERGENIC	ATT	A,AT	0	0	0	0	0	0	0	0	0	0	0	0	0	0	0	0	0	0	0	0	0	0	0	0	0	0	0	0	0.5	0	0	0	0	0	0.5	0	0.5	0.5	0.5
chrVIII	111530	INTERGENIC	CTA	C	0	0	0	0	0	0	0	0	0	0	0	0	0	0	0	0	0	0	0	0	0	0	0	0	0	0	0	0.5	0.5	0	0	0	0	0	0	0	0	0	0.5
chrVIII	112070	NEM1	GA	G	0	0	0	0	0	0	0	0	0	0	0	0	0	0	0	0	0	0	0	0	0	0	0	0	0	0	0	0	0	0	0	0	0	0	0	0	0.5	0	0
chrVIII	115390	INTERGENIC	ATT	A	0	0	0	0	0	0	0	0	0	0	0	0	0	0	0	0	0	0	0	0	0	0	0	0	0	0	0	0	0	0	0.5	0	0	0	0	0	0.5	0.5	0.5
chrVIII	115390	INTERGENIC	AT	A	0	0	0	0	0	0	0	0	0	0	0	0	0	0	0	0	0	0	0	0	0	0	0	0	0	0	0	0	0	0	0.5	0	0	0	0	0	0.5	0.5	0.5
chrVIII	117672	INTERGENIC	AT	A	0	0	0	0	0	0	0	0	0	0	0	0	0	0	0	0	0	0	0	0	0	0	0	0	0	0	0	0	0	0	0	0	0	0	0	0	0	0.5	0.5
chrVIII	117672	INTERGENIC	AT	A,ATT	0	0	0	0	0	0	0	0	0	0	0	0	0	0	0	0	0	0	0	0	0	0	0	0	0	0	0	0	0	0	0	0	0	0	0	0	0	0.5	0.5
chrVIII	122057	INTERGENIC	GAA	G,GA	0	0	0	0	0	0	0	0	0	0	0	0	0	0	0	0	0	0	0	0	0	0	0	0	0	0	0.5	0.5	0.5	0.5	1	0.5	0.5	0.5	0.5	0.5	0.5	1	0.5
chrVIII	122057	INTERGENIC	GA	G	0	0	0	0	0	0	0	0	0	0	0	0	0	0	0	0	0	0	0	0	0	0	0	0	0	0	0.5	0.5	0.5	0.5	1	0.5	0.5	0.5	0.5	0.5	0.5	1	0.5
chrVIII	126150	INTERGENIC	GT	G	0	0	0	0	0	0	0	0	0	0	0	0	0	0	0	0	0	0	0	0	0	0	0	0	0	0	0.5	0	0	0	0.5	0	0	0	0	0	0.5	0.5	0.5
chrVIII	126150	INTERGENIC	GTT	G	0	0	0	0	0	0	0	0	0	0	0	0	0	0	0	0	0	0	0	0	0	0	0	0	0	0	0.5	0	0	0	0.5	0	0	0	0	0	0.5	0.5	0.5
chrVIII	126150	INTERGENIC	G	GT	0	0	0	0	0	0	0	0	0	0	0	0	0	0	0	0	0	0	0	0	0	0	0	0	0	0	0.5	0	0	0	0.5	0	0	0	0	0	0.5	0.5	0.5
chrVIII	127847	DIA4	T	TA	0	0	0	0	0	0	0	0	0	0	0	0	0	0	0	0	0	0	0	0	0	0	0	0	0	0	0	0	0	0	0	0	0	0	0	0	0.5	0.5	0
chrVIII	135410	MIP6	GA	G	0	0	0	0	0	0	0	0	0	0	0	0	0	0	0	0	0	0	0	0	0	0	0	0	0	0	0	0	0	0	0	0	0	0	0	0	0	0.5	0
chrVIII	141525	INTERGENIC	CTT	C	0	0	0	0	0	0	0	0	0	0	0	0	0	0	0	0	0	0	0	0	0	0	0	0	0	0	0.5	0	0.5	0	0	0	0.5	0	0	0	0.5	0.5	0
chrVIII	141525	INTERGENIC	CT	C	0	0	0	0	0	0	0	0	0	0	0	0	0	0	0	0	0	0	0	0	0	0	0	0	0	0	0.5	0	0.5	0	0	0	0.5	0	0	0	0.5	0.5	0
chrVIII	141650	INTERGENIC	GA	G	0	0	0	0	0	0	0	0	0	0	0	0	0	0	0	0	0	0	0	0	0	0	0	0	0	0	0.5	0.5	0.5	0.5	0	0.5	0.5	0.5	0.5	0.5	0.5	1	0.5
chrVIII	147143	INTERGENIC	G	GA	0	0	0	0	0	0	0	0	0	0	0	0	0	0	0	0	0	0	0	0	0	0	0	0	0	0	0.5	0.5	0.5	0.5	0	0.5	0.5	0.5	0.5	0.5	0.5	1	0.5
chrVIII	149324	ECM12	AT	A	0	0	0	0	0	0	0	0	0	0	0	0	0	0	0	0	0	0	0	0	0	0	0	0	0	0	0	0	0	0	0	0	0	0	0.5	0	0	0	0
chrVIII	150670	INTERGENIC	CA	C	0	0	0	0	0	0	0	0	0	0	0	0	0	0	0	0	0	0	0	0	0	0	0	0	0	0	1	1	1	1	0	1	1	1	1	1	0.5	0.5	1
chrVIII	150670	INTERGENIC	CAA	C,CA	0	0	0	0	0	0	0	0	0	0	0	0	0	0	0	0	0	0	0	0	0	0	0	0	0	0	1	1	1	1	0	1	1	1	1	1	0.5	0.5	1
chrVIII	150847	INTERGENIC	AT	A	0	0	0	0	0	0	0	0	0	0	0	0	0	0	0	0	0	0	0	0	0	0	0	0	0	0	0	0	0	0	0	0	0	0	0.5	0	0	0	0
chrVIII	170619	INTERGENIC	TA	T	0	0	0	0	0	0	0	0	0	0	0	0	0	0	0	0	0	0	0	0	0	0	0	0	0	0	0	0	0	0	0	0	0	0	0	0	0.5	0	0
chrVIII	176845	INTERGENIC	TA	T	0	0	0	0	0	0	0	0	0	0	0	0	0	0	0	0	0	0	0	0	0	0	0	0	0	0	0	0.5	0	0	0	0	0	0.5	0	0	0.5	1	0.5
chrVIII	176845	INTERGENIC	TAA	T,TA	0	0	0	0	0	0	0	0	0	0	0	0	0	0	0	0	0	0	0	0	0	0	0	0	0	0	0	0.5	0	0	0	0	0	0.5	0	0	0.5	1	0.5
chrVIII	176845	INTERGENIC	TAAA	T,TAA	0	0	0	0	0	0	0	0	0	0	0	0	0	0	0	0	0	0	0	0	0	0	0	0	0	0	0	0.5	0	0	0	0	0	0.5	0	0	0.5	1	0.5
chrVIII	187029	INTERGENIC	GAAAAAAA	G	0	0	0	0	0	0	0	0	0	0	0	0	0	0	0	0	0	0	0	0	0	0	0	0	0	0	0	0	0	0	0	0	0	0	0	0	0.5	0	0
chrVIII	187717	INTERGENIC	GA	G	0	0	0	0	0	0	0	0	0	0	0	0	0	0	0	0	0	0	0	0	0	0	0	0	0	0	0	0.5	0	0	0.5	0	0	0.5	0.5	0.5	0.5	0	0.5
chrVIII	187814	INTERGENIC	GA	G	0	0	0	0	0	0	0	0	0	0	0	0	0	0	0	0	0	0	0	0	0	0	0	0	0	0	0	0	0	0	0.5	0.5	0	0.5	0	0	0.5	0.5	0.5
chrVIII	189768	SRB2	GA	G	0	0	0	0	0	0	0	0	0	0	0	0	0	0	0	0	0	0	0	0	0	0	0	0	0	0	0.5	0.5	0.5	0.5	0	0.5	0.5	0.5	0.5	0.5	0.5	1	0.5
chrVIII	190364	INTERGENIC	AT	A	0	0	0	0	0	0	0	0	0	0	0	0	0	0	0	0	0	0	0	0	0	0	0	0	0	0	0	0	0	0	0	0	0	0	0	0	0	0	0.5
chrVIII	192694	INTERGENIC	CA	C	0	0	0	0	0	0	0	0	0	0	0	0	0	0	0	0	0	0	0	0	0	0	0	0	0	0	0	0	0	0.5	0	0	0	0	0	0.5	0.5	0.5	0.5
chrVIII	193225	DOG2	CT	C	0	0	0	0	0	0	0	0	0	0	0	0	0	0	0	0	0	0	0	0	0	0	0	0	0	0	0	0	0	0	0	0	0	0	0	0.5	0	0	0
chrVIII	193544	DOG2	AT	A	0	0	0	0	0	0	0	0	0	0	0	0	0	0	0	0	0	0	0	0	0	0	0	0	0	0	0	0	0	0	0.5	0	0	0	0	0	0.5	0.5	0.5
chrVIII	198474	INTERGENIC	GT	G	0	0	0	0	0	0	0	0	0	0	0	0	0	0	0	0	0	0	0	0	0	0	0	0	0	0	0	0	0	0.5	0	0.5	0.5	0	0.5	0	0.5	0.5	1
chrVIII	198728	INTERGENIC	GA	G	0	0	0	0	0	0	0	0	0	0	0	0	0	0	0	0	0	0	0	0	0	0	0	0	0	0	0.5	0	0	0	0	0	0	0	0	0	0	0	0
chrVIII	214256	INTERGENIC	CT	C	0	0	0	0	0	0	0	0	0	0	0	0	0	0	0	0	0	0	0	0	0	0	0	0	0	0	0	0.5	0	0	0	0	0	0.5	0	0	0	0	0.5
chrVIII	219992	INTERGENIC	CA	C	0	0	0	0	0	0	0	0	0	0	0	0	0	0	0	0	0	0	0	0	0	0	0	0	0	0	0	0	0	0	0	0	0	0.5	0	0	0	0	0
chrVIII	221382	INTERGENIC	GA	G	0	0	0	0	0	0	0	0	0	0	0	0	0	0	0	0	0	0	0	0	0	0	0	0	0	0	0	0	0	0	0.5	0	0	0	0.5	0	0	0	0
chrVIII	224623	PAN5	AT	A	0	0	0	0	0	0	0	0	0	0	0	0	0	0	0	0	0	0	0	0	0	0	0	0	0	0	0	0	0	0	0	0	0	0	0	0	0.5	0	0
chrVIII	225447	YHR063W-A	CT	C	0	0	0	0	0	0	0	0	0	0	0	0	0	0	0	0	0	0	0	0	0	0	0	0	0	0	0	0	0.5	0.5	0	0	0	0	0	0	0	0	0
chrVIII	231286	HTD2	T	TA	0	0	0	0	0	0	0	0	0	0	0	0	0	0	0	0	0	0	0	0	0	0	0	0	0	0	0	0	0	0	0	0	0	0.5	0	0	0	0	0
chrVIII	233314	INTERGENIC	GAA	G	0	0	0	0	0	0	0	0	0	0	0	0	0	0	0	0	0	0	0	0	0	0	0	0	0	0	0	0	0.5	0	0.5	0.5	0.5	0.5	1	0.5	0.5	0.5	0.5
chrVIII	233314	INTERGENIC	G	GA	0	0	0	0	0	0	0	0	0	0	0	0	0	0	0	0	0	0	0	0	0	0	0	0	0	0	0	0	0.5	0	0.5	0.5	0.5	0.5	1	0.5	0.5	0.5	0.5
chrVIII	233314	INTERGENIC	GAA	G,GA	0	0	0	0	0	0	0	0	0	0	0	0	0	0	0	0	0	0	0	0	0	0	0	0	0	0	0	0	0.5	0	0.5	0.5	0.5	0.5	1	0.5	0.5	0.5	0.5
chrVIII	233314	INTERGENIC	GA	G	0	0	0	0	0	0	0	0	0	0	0	0	0	0	0	0	0	0	0	0	0	0	0	0	0	0	0	0	0.5	0	0.5	0.5	0.5	0.5	1	0.5	0.5	0.5	0.5
chrVIII	234804	INTERGENIC	G	GA	0	0	0	0	0	0	0	0	0	0	0	0	0	0	0	0	0	0	0	0	0	0	0	0	0	0	0	0	0	0	0	0	0	0	0	0	0	0	0.5
chrVIII	237735	INTERGENIC	CT	C	0	0	0	0	0	0	0	0	0	0	0	0	0	0	0	0	0	0	0	0	0	0	0	0	0	0	0	0	0	0	0	0	0	0	1	0	0	0	0.5
chrVIII	237816	INTERGENIC	T	TA	0	0	0	0	0	0	0	0	0	0	0	0	0	0	0	0	0	0	0	0	0	0	0	0	0	0	0	0	0	0	0	0	0	0	0	0	0.5	0	0.5
chrVIII	244992	OSH3	TA	T	0	0	0	0	0	0	0	0	0	0	0	0	0	0	0	0	0	0	0	0	0	0	0	0	0	0	0	0	0	0	0	0	0	0	0	0	0.5	0	0
chrVIII	255909	INTERGENIC	G	GA	0	0	0	0	0	0	0	0	0	0	0	0	0	0	0	0	0	0	0	0	0	0	0	0	0	0	0.5	1	0.5	1	0	1	0.5	0.5	0.5	0.5	0.5	0.5	0.5
chrVIII	262100	INTERGENIC	C	CT	0	0	0	0	0	0	0	0	0	0	0	0	0	0	0	0	0	0	0	0	0	0	0	0	0	0	0	1	0	0.5	0	0	0	0.5	0.5	0.5	0	0	0.5
chrVIII	262100	INTERGENIC	CTT	C	0	0	0	0	0	0	0	0	0	0	0	0	0	0	0	0	0	0	0	0	0	0	0	0	0	0	0	1	0	0.5	0	0	0	0.5	0.5	0.5	0	0	0.5
chrVIII	262100	INTERGENIC	CT	C	0	0	0	0	0	0	0	0	0	0	0	0	0	0	0	0	0	0	0	0	0	0	0	0	0	0	0	1	0	0.5	0	0	0	0.5	0.5	0.5	0	0	0.5
chrVIII	262100	INTERGENIC	CT	C,CTT	0	0	0	0	0	0	0	0	0	0	0	0	0	0	0	0	0	0	0	0	0	0	0	0	0	0	0	1	0	0.5	0	0	0	0.5	0.5	0.5	0	0	0.5
chrVIII	266218	YHR080C	GT	G	0	0	0	0	0	0	0	0	0	0	0	0	0	0	0	0	0	0	0	0	0	0	0	0	0	0	0	0	0	0	0	0	0	0	0	0	0.5	0.5	0.5
chrVIII	271769	INTERGENIC	GT	G	0	0	0	0	0	0	0	0	0	0	0	0	0	0	0	0	0	0	0	0	0	0	0	0	0	0	0.5	0	0.5	0	0	0.5	0.5	0	0.5	0	0	0	0.5
chrVIII	271840	INTERGENIC	CT	C	0	0	0	0	0	0	0	0	0	0	0	0	0	0	0	0	0	0	0	0	0	0	0	0	0	0	0	0	0	0	0	0	0	0	0	0	0.5	0	0
chrVIII	275579	STE12	TG	T	0	0	0	0	0	0	0	0	0	0	0	0	0	0	0	0	0	0	0	0	0	0	0	0	0	0	0	0	0	0	0	0	0	0	0	0	0.5	1	0.5
chrVIII	282569	INTERGENIC	CT	C	0	0	0	0	0	0	0	0	0	0	0	0	0	0	0	0	0	0	0	0	0	0	0	0	0	0	0	0.5	0	0	0	0	0	0	0	0	0	0.5	0
chrVIII	282652	INTERGENIC	GT	G	0	0	0	0	0	0	0	0	0	0	0	0	0	0	0	0	0	0	0	0	0	0	0	0	0	0	0	0	0	0.5	0.5	0	0	0	0	0	0.5	0.5	0
chrVIII	289295	AHT1	GA	G	0	0	0	0	0	0	0	0	0	0	0	0	0	0	0	0	0	0	0	0	0	0	0	0	0	0	0	0	0	0	0	0	0	0	0	0	0	0	0.5
chrVIII	289305	AHT1	C	CG	0	0	0	0	0	0	0	0	0	0	0	0	0	0	0	0	0	0	0	0	0	0	0	0	0	0	0	0	0	0	0	0	0	0	0	0	0	0	0.5
chrVIII	290389	INTERGENIC	AT	A	0	0	0	0	0	0	0	0	0	0	0	0	0	0	0	0	0	0	0	0	0	0	0	0	0	0	0	0	0	0	0	0	0	0	0	0	0	0	0.5
chrVIII	298814	INTERGENIC	CTT	C	0	0	0	0	0	0	0	0	0	0	0	0	0	0	0	0	0	0	0	0	0	0	0	0	0	0	0	0	0	0	0.5	0	0	0	0	0	0.5	0	0.5
chrVIII	298814	INTERGENIC	CT	C	0	0	0	0	0	0	0	0	0	0	0	0	0	0	0	0	0	0	0	0	0	0	0	0	0	0	0	0	0	0	0.5	0	0	0	0	0	0.5	0	0.5
chrVIII	318552	KIC1	CA	C	0	0	0	0	0	0	0	0	0	0	0	0	0	0	0	0	0	0	0	0	0	0	0	0	0	0	0	0	0	0	0	0	0	0	0	0.5	0	0	0
chrVIII	320283	INTERGENIC	CA	C	0	0	0	0	0	0	0	0	0	0	0	0	0	0	0	0	0	0	0	0	0	0	0	0	0	0	0	0	0	0	0	0	0	0	0	0	0.5	0.5	0
chrVIII	323007	INTERGENIC	GA	G	0	0	0	0	0	0	0	0	0	0	0	0	0	0	0	0	0	0	0	0	0	0	0	0	0	0	0.5	0	0	0	0	0	0	0	0	0	0	0	0.5
chrVIII	323007	INTERGENIC	G	GA	0	0	0	0	0	0	0	0	0	0	0	0	0	0	0	0	0	0	0	0	0	0	0	0	0	0	0.5	0	0	0	0	0	0	0	0	0	0	0	0.5
chrVIII	323234	INTERGENIC	GA	G	0	0	0	0	0	0	0	0	0	0	0	0	0	0	0	0	0	0	0	0	0	0	0	0	0	0	0.5	0	0	0.5	0	0.5	0.5	0.5	0.5	0	0	0	0.5
chrVIII	334431	INTERGENIC	AT	A	0	0	0	0	0	0	0	0	0	0	0	0	0	0	0	0	0	0	0	0	0	0	0	0	0	0	0	0	0	0	0	0	0	0	0.5	0	0.5	0.5	0.5
chrVIII	340058	INTERGENIC	T	TTA	0	0	0	0	0	0	0	0	0	0	0	0	0	0	0	0	0	0	0	0	0	0	0	0	0	0	0	0	0	0	0	0	0	1	0	0	0	0	0
chrVIII	357465	NDT80	TA	T	0	0	0	0	0	0	0	0	0	0	0	0	0	0	0	0	0	0	0	0	0	0	0	0	0	0	0	0	0	0	0	0	0	0	0	0.5	0	0	0
chrVIII	360784	INTERGENIC	GAA	G	0	0	0	0	0	0	0	0	0	0	0	0	0	0	0	0	0	0	0	0	0	0	0	0	0	0	0	0	0	0	0	0	0	0	0	0	0.5	0.5	0.5
chrVIII	360784	INTERGENIC	GA	G	0	0	0	0	0	0	0	0	0	0	0	0	0	0	0	0	0	0	0	0	0	0	0	0	0	0	0	0	0	0	0	0	0	0	0	0	0.5	0.5	0.5
chrVIII	361910	INTERGENIC	ATT	A,AT	0	0	0	0	0	0	0	0	0	0	0	0	0	0	0	0	0	0	0	0	0	0	0	0	0	0	0.5	0.5	0.5	0.5	0	0.5	0.5	0.5	0.5	0.5	0.5	0.5	0.5
chrVIII	361910	INTERGENIC	AT	A,ATT	0	0	0	0	0	0	0	0	0	0	0	0	0	0	0	0	0	0	0	0	0	0	0	0	0	0	0.5	0.5	0.5	0.5	0	0.5	0.5	0.5	0.5	0.5	0.5	0.5	0.5
chrVIII	361910	INTERGENIC	ATT	A	0	0	0	0	0	0	0	0	0	0	0	0	0	0	0	0	0	0	0	0	0	0	0	0	0	0	0.5	0.5	0.5	0.5	0	0.5	0.5	0.5	0.5	0.5	0.5	0.5	0.5
chrVIII	361910	INTERGENIC	AT	A	0	0	0	0	0	0	0	0	0	0	0	0	0	0	0	0	0	0	0	0	0	0	0	0	0	0	0.5	0.5	0.5	0.5	0	0.5	0.5	0.5	0.5	0.5	0.5	0.5	0.5
chrVIII	371618	INTERGENIC	AT	A	0	0	0	0	0	0	0	0	0	0	0	0	0	0	0	0	0	0	0	0	0	0	0	0	0	0	0	0	0	0	0	0	0	0.5	0	0	0.5	0.5	0.5
chrVIII	373611	YCK1	AT	A	0	0	0	0	0	0	0	0	0	0	0	0	0	0	0	0	0	0	0	0	0	0	0	0	0	0	0	0	0	0	0	0	0	0	0	0	0.5	0	0.5
chrVIII	375406	INTERGENIC	GA	G	0	0	0	0	0	0	0	0	0	0	0	0	0	0	0	0	0	0	0	0	0	0	0	0	0	0	0	0	0	0	0	0	0	0	0	0	0.5	0	0
chrVIII	375509	INTERGENIC	TA	T	0	0	0	0	0	0	0	0	0	0	0	0	0	0	0	0	0	0	0	0	0	0	0	0	0	0	0	0	0	0	0.5	0	0	0	0	0.5	1	1	0.5
chrVIII	379942	INTERGENIC	GA	G	0	0	0	0	0	0	0	0	0	0	0	0	0	0	0	0	0	0	0	0	0	0	0	0	0	0	0	0	0	0	0	0	0	0	0	0	0.5	0	0
chrVIII	381424	INTERGENIC	GAA	G	0	0	0	0	0	0	0	0	0	0	0	0	0	0	0	0	0	0	0	0	0	0	0	0	0	0	0.5	0.5	0	0.5	0	0	0	0	0	0	0.5	0	0.5
chrVIII	381424	INTERGENIC	GA	G	0	0	0	0	0	0	0	0	0	0	0	0	0	0	0	0	0	0	0	0	0	0	0	0	0	0	0.5	0.5	0	0.5	0	0	0	0	0	0	0.5	0	0.5
chrVIII	384944	INTERGENIC	G	GA	0	0	0	0	0	0	0	0	0	0	0	0	0	0	0	0	0	0	0	0	0	0	0	0	0	0	0	0	0	0	0	0	0	0	0	0	0	0	0.5
chrVIII	392592	INTERGENIC	TA	T	0	0	0	0	0	0	0	0	0	0	0	0	0	0	0	0	0	0	0	0	0	0	0	0	0	0	0	0	0	0	0	0	0	0	0	0	0.5	0.5	0
chrVIII	393572	IMP3	GA	G	0	0	0	0	0	0	0	0	0	0	0	0	0	0	0	0	0	0	0	0	0	0	0	0	0	0	0	0	0	0	0	0	0	0	0	0	0.5	0.5	0
chrVIII	396945	INTERGENIC	G	GA	0	0	0	0	0	0	0	0	0	0	0	0	0.5	0	0	0	0	0	0	0	0	0	0	0	0	0	0	0	0	0.5	1	0	0	0	0	0	0.5	0	0.5
chrVIII	396945	INTERGENIC	GA	G	0	0	0	0	0	0	0	0	0	0	0	0	0.5	0	0	0	0	0	0	0	0	0	0	0	0	0	0	0	0	0.5	1	0	0	0	0	0	0.5	0	0.5
chrVIII	408523	YSP1	TA	T	0	0	0	0	0	0	0	0	0	0	0	0	0	0	0	0	0	0	0	0	0	0	0	0	0	0	0	0	0	0	0	0	0	0	0	0.5	0	0	0
chrVIII	410935	INTERGENIC	CT	C	0	0	0	0	0	0	0	0	0	0	0	0	0	0	0	0	0	0	0	0	0	0	0	0	0	0	0	0	0	0	0.5	0	0	0	0	0	0	0	0
chrVIII	429044	DNA2	C	CT	0	0	0	0	0	0	0	0	0	0	0	0	0	0	0	0	0	0	0	0	0	0	0	0	0	0	0	0	0	0	0	0	0	0	0	0	0.5	0.5	0.5
chrVIII	441054	MTG2	GA	G	0	0	0	0	0	0	0	0	0	0	0	0	0	0	0	0	0	0	0	0	0	0	0	0	0	0	0	0	0	0	0	0	0	0	0	0	0.5	0	0
chrVIII	441954	INTERGENIC	G	GT	0	0	0	0	0	0	0	0	0	0	0	0	0	0	0	0	0	0	0	0	0	0	0	0	0	0	0.5	0	0	0	0	0	0	0	0	0	0	0	0
chrVIII	443640	INTERGENIC	AT	A	0	0	0	0	0	0	0	0	0	0	0	0	0	0	0	0	0	0	0	0	0	0	0	0	0	0	0	0	0	0	0	0	0	0	0	0	0.5	0	0.5
chrVIII	451138	YHR173C	TA	T	0	0	0	0	0	0	0	0	0	0	0	0	0	0	0	0	0	0	0	0	0	0	0	0	0	0	0.5	0.5	0.5	0.5	0	0	0	0.5	0.5	0.5	0.5	1	0.5
chrVIII	455485	FMO1	G	GA	0	0	0	0	0	0	0	0	0	0	0	0	0	0	0	0	0	0	0	0	0	0	0	0	0	0	0	0	0	0	0	0	0	0	0	0	0.5	0.5	0.5
chrVIII	455850	INTERGENIC	TA	T	0	0	0	0	0	0	0	0	0	0	0	0	0	0	0	0	0	0	0	0	0	0	0	0	0	0	0	0	0	0	0	0	0	0	0	0	0	0	0.5
chrVIII	470944	YHR182C-A	CA	C	0	0	0	0	0	0	0	0	0	0	0	0	0	0	0	0	0	0	0	0	0	0	0	0	0	0	0	0	0	0	0.5	0	0	0	0	0	0	0	0
chrVIII	472611	INTERGENIC	CT	C	0	0	0	0	0	0	0	0	0	0	0	0	0	0	0	0	0	0	0	0	0	0	0	0	0	0	0	0.5	0	0	0	0	0	0	0.5	0	0	0.5	0
chrVIII	472994	SSP1	AT	A	0	0	0	0	0	0	0	0	0	0	0	0	0	0	0	0	0	0	0	0	0	0	0	0	0	0	0	0	0	0	0	0	0	0	0	0	0	0	0.5
chrVIII	473318	SSP1	CA	C	0	0	0	0	0	0	0	0	0	0	0	0	0	0	0	0	0	0	0	0	0	0	0	0	0	0	0	0	0	0	0	0	0	0	0.5	0	0	0	0
chrVIII	475549	INTERGENIC	CAA	C	0	0	0	0	0	0	0	0	0	0	0	0	0	0	0	0	0	0	0	0	0	0	0	0	0	0	0	0	0	0	0	0	0	0	0	0	0.5	0.5	0.5
chrVIII	475549	INTERGENIC	CA	C	0	0	0	0	0	0	0	0	0	0	0	0	0	0	0	0	0	0	0	0	0	0	0	0	0	0	0	0	0	0	0	0	0	0	0	0	0.5	0.5	0.5
chrVIII	475549	INTERGENIC	CAA	C,CA	0	0	0	0	0	0	0	0	0	0	0	0	0	0	0	0	0	0	0	0	0	0	0	0	0	0	0	0	0	0	0	0	0	0	0	0	0.5	0.5	0.5
chrVIII	482020	GPI16	CT	C	0	0	0	0	0	0	0	0	0	0	0	0	0	0	0	0	0	0	0	0	0	0	0	0	0	0	0	0	0	0	0	0	0	0	0	0	0.5	0	0
chrVIII	498150	AIM46	TG	T	0	0	0	0	0	0	0	0	0	0	0	0	0	0	0	0	0	0	0	0	0	0	0	0	0	0	0	0	0.5	0	0	0	0	0	0	0	0	0	0
chrVIII	500621	PPX1	TA	T	0	0	0	0	0	0	0	0	0	0	0	0	0	0	0	0	0	0	0	0	0	0	0	0	0	0	0	0	0	0.5	0	0	0	0	0	0	0	0	0
chrVIII	512211	INTERGENIC	GA	G	0	0	0	0	0	0	0	0	0	0	0	0	0	0	0	0	0	0	0	0	0	0	0	0	0	0	0	0	0	0	0	0.5	0	0	0	0	0	0.5	0
chrVIII	517407	INTERGENIC	GA	G	0	0	0	0	0	0	0	0	0	0	0	0	0	0	0	0	0	0	0	0	0	0	0	0	0	0	0	0	0	0.5	0	0.5	0	0.5	0	0	0	0	0
chrVIII	519048	INTERGENIC	CA	C	0	0	0	0	0	0	0	0	0	0	0	0	0	0	0	0	0	0	0	0	0	0	0	0	0	0	0	0	0	0	0	0	0	0	0	0	0.5	0	0.5
chrVIII	529350	INTERGENIC	CA	C	0	0	0	0	0	0	0	0	0	0	0	0	0	0	0	0	0	0	0	0	0	0	0	0	0	0	0	0	0	0	0	0	0	0.5	0.5	0	1	1	1
chrVIII	529350	INTERGENIC	CA	C,CAA	0	0	0	0	0	0	0	0	0	0	0	0	0	0	0	0	0	0	0	0	0	0	0	0	0	0	0	0	0	0	0	0	0	0.5	0.5	0	1	1	1
chrVIII	529350	INTERGENIC	CAA	C	0	0	0	0	0	0	0	0	0	0	0	0	0	0	0	0	0	0	0	0	0	0	0	0	0	0	0	0	0	0	0	0	0	0.5	0.5	0	1	1	1
chrVIII	529628	INTERGENIC	GA	G	0	0	0	0	0	0	0	0	0	0	0	0	0	0	0	0	0	0	0	0	0	0	0	0	0	0	0	0	0	0	0	0	0	0.5	0	0	0	0	0
chrVIII	533015	INTERGENIC	CT	C	0	0	0	0	0	0	0	0	0	0	0	0	0	0	0	0	0	0	0	0	0	0	0	0	0	0	0	0	0	0	0	0	0	0	0	0	0	0	0.5
chrIX	21252	INTERGENIC	CA	C	0	0	0	0	0	0	0	0	0	0	0	0	0	0	0	0	0	0	0	0	0	0	0	0	0	0	0	0	0	0	0.5	0	0	0	0	0	0	0	0
chrIX	25418	YIL169C	T	TCAGAAGTAGAGGAAGCTGATTGACTGACAGAGCTTGAGACAC	0	0	0	0	0	0.5	0.5	0	0	0	0	0	0	0.5	0	0	0	0	0	0	0	0	0	0	0	0	0.5	0	0.5	0	0	0	0	0.5	0	0	0	0.5	0
chrIX	26542	INTERGENIC	AT	A	0	0	0	0	0	0	0	0	0	0	0	0	0	0	0	0	0	0	0	0	0	0	0	0	0	0	0	0	0	0	1	0	0	0	0	0	0	0	0
chrIX	30811	INTERGENIC	G	GA	0	0	0	0	0	0	0	0	0	0	0	0	0	0	0	0	0	0	0	0	0	0	0	0	0	0	0	0.5	0	0	0	0	0	0	0.5	0	0	0	0.5
chrIX	30811	INTERGENIC	GA	G	0	0	0	0	0	0	0	0	0	0	0	0	0	0	0	0	0	0	0	0	0	0	0	0	0	0	0	0.5	0	0	0	0	0	0	0.5	0	0	0	0.5
chrIX	33351	INTERGENIC	CA	C	0	0	0	0	0	0	0	0	0	0	0	0	0	0	0	0	0	0	0	0	0	0	0	0	0	0	0	0	0	0	0	0	0	0	0	0	0.5	0.5	0
chrIX	36131	INTERGENIC	TA	T	0	0	0	0	0	0	0	0	0	0	0	0	0	0	0	0	0	0	0	0	0	0	0	0	0	0	0	0	0	0	0	0	0	0.5	0	0	0	0	0
chrIX	37201	YIL163C	C	CT	0	0	0	0	0	0	0	0	0	0	0	0	0	0	0	0	0	0	0	0	0	0	0	0	0	0	0	0	0	0	0	0	0	0.5	0	0	0	0	0.5
chrIX	37201	YIL163C	CT	C	0	0	0	0	0	0	0	0	0	0	0	0	0	0	0	0	0	0	0	0	0	0	0	0	0	0	0	0	0	0	0	0	0	0.5	0	0	0	0	0.5
chrIX	37322	INTERGENIC	CT	C	0	0	0	0	0	0	0	0	0	0	0	0	0	0	0	0	0	0	0	0	0	0	0	0	0	0	0	0	0	0	0.5	0	0	0	0	0	0	0	0
chrIX	51318	INTERGENIC	AT	A,ATT	0	0	0	0	0	0	0	0	0	0	0	0	0	0	0	0	0	0	0	0	0	0	0	0	0	0	0	0	0	0	0	0	0	0	0	0	0.5	0.5	0.5
chrIX	51552	INTERGENIC	CT	C	0	0	0	0	0	0	0	0	0	0	0	0	0	0	0	0	0	0	0	0	0	0	0	0	0	0	0	0	0	0	0	0	0	0	0	0.5	0	0.5	0
chrIX	57277	INTERGENIC	C	CA	0	0	0	0	0	1	1	0	0	0	0	0	1	0.5	0	0	0	0	0	0	0	0	0	0	0	0	0	0	1	0	0.5	0	0	0	0	1	1	0.5	0
chrIX	57277	INTERGENIC	CA	C	0	0	0	0	0	1	1	0	0	0	0	0	1	0.5	0	0	0	0	0	0	0	0	0	0	0	0	0	0	1	0	0.5	0	0	0	0	1	1	0.5	0
chrIX	63837	MLP2	A	AT	0	0	0	0	0	0	0	0	0	0	0	0	0	0	0	0	0	0	0	0	0	0	0	0	0	0	0	0	0	0	0	0	0	0	0	0	1	1	0.5
chrIX	69689	INTERGENIC	GT	G	0	0	0	0	0	0	0	0	0	0	0	0	0	0	0	0	0	0	0	0	0	0	0	0	0	0	0.5	1	1	1	0	1	1	1	1	1	0.5	1	1
chrIX	69689	INTERGENIC	GTT	G,GT	0	0	0	0	0	0	0	0	0	0	0	0	0	0	0	0	0	0	0	0	0	0	0	0	0	0	0.5	1	1	1	0	1	1	1	1	1	0.5	1	1
chrIX	76013	INTERGENIC	CT	C	0	0	0	0	0	0	0	0	0	0	0	0	0	0	0	0	0	0	0	0	0	0	0	0	0	0	0	0	0	0	0	0	0	0	0	0	0	0.5	0.5
chrIX	76232	INTERGENIC	TA	T	0	0	0	0	0	0	0	0	0	0	0	0	0	0	0	0	0	0	0	0	0	0	0	0	0	0	0	0	0	0	0	0.5	0	0	0	0	0	0	0
chrIX	88738	INTERGENIC	AT	A	0	0	0	0	0	0	0	0	0	0	0	0	0	0	0	0	0	0	0	0	0	0	0	0	0	0	0	0	0	0	0	0	0	0	0	0	0	0	0.5
chrIX	89756	INTERGENIC	GA	G	0	0	0	0	0	0	0	0	0	0	0	0	0	0	0	0	0	0	0	0	0	0	0	0	0	0	0	0	0	0	0	0	0	0	0.5	0	0	0	0
chrIX	100530	INTERGENIC	A	AT	0	0	0	0	0	0	0	0	0	0	0	0	0	0	0	0	0	0	0	0	0	0	0	0	0	0	0	0	0	0	0	0	0	0	0	0	0.5	0.5	0
chrIX	103688	ASG1	G	GCATTATTCTCGAAATC	0	0	0	0	0	0	0	0	0	0	0	0	0	0	0	1	0	0	0	0	0	0	0	0	0	0	0	0	0	0	0	0	0	0	0	0	0	0	0
chrIX	104223	ASG1	TA	T	0	0	0	0	0	0	0	0	0	0	0	0	0	0	0	0	0	0	0	0	0	0	0	0	0	0	1	1	1	1	1	1	1	1	1	1	1	1	1
chrIX	114875	MET18	AT	A	0	0	0	0	0	0	0	0	0	0	0	0	0	0	0	0	0	0	0	0	0	0	0	0	0	0	0	0	0	0	0	0	0	0	0	0	0.5	0.5	0.5
chrIX	117410	RRT14	CT	C	0	0	0	0	0	0	0	0	0	0	0	0	0	0	0	0	0	0	0	0	0	0	0	0	0	0	0.5	0	1	0.5	0	0.5	0.5	0.5	0.5	0.5	1	1	1
chrIX	122089	INTERGENIC	GT	G	0	0	0	0	0	0	0	0	0	0	0	0	0	0	0	0	0	0	0	0	0	0	0	0	0	0	0	0	0.5	0	0	0	0	0	0	0	1	1	0.5
chrIX	122089	INTERGENIC	G	GT	0	0	0	0	0	0	0	0	0	0	0	0	0	0	0	0	0	0	0	0	0	0	0	0	0	0	0	0	0.5	0	0	0	0	0	0	0	1	1	0.5
chrIX	122741	KGD1	TA	T	0	0	0	0	0	0	0	0	0	0	0	0	0	0	0	0	0	0	0	0	0	0	0	0	0	0	0	0	0	0	0	0	0	0.5	0	0	0	0	0
chrIX	129603	INTERGENIC	CT	C	0	0	0	0	0	0	0	0	0	0	0	0	0	0	0	0	0	0	0	0	0	0	0	0	0	0	0	0	0	0.5	0	0	0	0	0	0	0	0	0
chrIX	133980	INTERGENIC	AT	A	0	0	0	0	0	0	0	0	0	0	0	0	0	0	0	0	0	0	0	0	0	0	0	0	0	0	0	0	0	0	0	0	0	0	0.5	0.5	0.5	0.5	0.5
chrIX	133980	INTERGENIC	ATT	A	0	0	0	0	0	0	0	0	0	0	0	0	0	0	0	0	0	0	0	0	0	0	0	0	0	0	0	0	0	0	0	0	0	0	0.5	0.5	0.5	0.5	0.5
chrIX	137906	INTERGENIC	GAAA	G,GAA	0	0	0	0	0	0	0	0	0	0	0	0	0	0	0	0	0	0	0	0	0	0	0	0	0	0	0.5	1	0	0.5	1	0.5	0.5	1	0.5	1	0.5	0.5	1
chrIX	137906	INTERGENIC	GA	G	0	0	0	0	0	0	0	0	0	0	0	0	0	0	0	0	0	0	0	0	0	0	0	0	0	0	0.5	1	0	0.5	1	0.5	0.5	1	0.5	1	0.5	0.5	1
chrIX	137906	INTERGENIC	GAA	G	0	0	0	0	0	0	0	0	0	0	0	0	0	0	0	0	0	0	0	0	0	0	0	0	0	0	0.5	1	0	0.5	1	0.5	0.5	1	0.5	1	0.5	0.5	1
chrIX	138115	INTERGENIC	TA	T	0	0	0	0	0	0	0	0	0	0	0	0	0	0	0	0	0	0	0	0	0	0	0	0	0	0	0	0	0	0.5	0	0	0	0	0	0	0	0	0
chrIX	142373	INTERGENIC	AT	A	0	0	0	0	0	0	0	0	0	0	0	0	0	0	0	0	0	0	0	0	0	0	0	0	0	0	0	0	0	0	0.5	0	0	0.5	0	0.5	0.5	0.5	0.5
chrIX	142373	INTERGENIC	ATT	A,AT	0	0	0	0	0	0	0	0	0	0	0	0	0	0	0	0	0	0	0	0	0	0	0	0	0	0	0	0	0	0	0.5	0	0	0.5	0	0.5	0.5	0.5	0.5
chrIX	149075	INTERGENIC	GA	G	0	0	0	0	0	0	0	0	0	0	0	0	0	0	0	0	0	0	0	0	0	0	0	0	0	0	0	0	1	0.5	0	0.5	0.5	0.5	0.5	0.5	0.5	0.5	0.5
chrIX	149075	INTERGENIC	GAA	G	0	0	0	0	0	0	0	0	0	0	0	0	0	0	0	0	0	0	0	0	0	0	0	0	0	0	0	0	1	0.5	0	0.5	0.5	0.5	0.5	0.5	0.5	0.5	0.5
chrIX	151193	INTERGENIC	GA	G	0	0	0	0	0	0	0	0	0	0	0	0	0	0	0	0	0	0	0	0	0	0	0	0	0	0	0	0	0	0	0	0	0	0	0	1	0.5	0.5	0.5
chrIX	155945	INTERGENIC	GA	G	0	0	0	0	0	0	0	0	0	0	0	0	0	0	0	0	0	0	0	0	0	0	0	0	0	0	0	0	0	0	0	0	0	0	0.5	0	0	0	0
chrIX	160843	INTERGENIC	TA	T	0	0	0	0	0	0	0	0	0	0	0	0	0	0	0	0	0	0	0	0	0	0	0	0	0	0	0.5	0	1	0.5	0	0.5	0.5	0.5	0.5	0.5	0.5	0.5	0.5
chrIX	160843	INTERGENIC	TAA	T	0	0	0	0	0	0	0	0	0	0	0	0	0	0	0	0	0	0	0	0	0	0	0	0	0	0	0.5	0	1	0.5	0	0.5	0.5	0.5	0.5	0.5	0.5	0.5	0.5
chrIX	163245	INTERGENIC	ATT	A	0	0	0	0	0	0	0	0	0	0	0	0	0	0	0	0	0	0	0	0	0	0	0	0	0	0	0	0	0	0	0.5	0	0	0	0	0	0	0	0
chrIX	169640	SLM1	A	AT	0	0	0	0	0	0	0	0	0	0	0	0	0	0	0	0	0	0	0	0	0	0	0	0	0	0	0	0	0	0	0	0	0	0.5	0	0	0	0	0
chrIX	169788	INTERGENIC	TC	T	0	0	0	0	0	0	0	0	0	0	0	0	0	0	0	0	0	0	0	0	0	0	0	0	0	0	0	0	0	0	0	0	0	0	0	0.5	0.5	0.5	0.5
chrIX	169788	INTERGENIC	T	TC	0	0	0	0	0	0	0	0	0	0	0	0	0	0	0	0	0	0	0	0	0	0	0	0	0	0	0	0	0	0	0	0	0	0	0	0.5	0.5	0.5	0.5
chrIX	179655	INTERGENIC	CA	C	0	0	0	0	0	0	0	0	0	0	0	0	0	0	0	0	0	0	0	0	0	0	0	0	0	0	0.5	0	1	0	0	0.5	0.5	0.5	0.5	0.5	0.5	0.5	1
chrIX	179655	INTERGENIC	CAA	C,CA	0	0	0	0	0	0	0	0	0	0	0	0	0	0	0	0	0	0	0	0	0	0	0	0	0	0	0.5	0	1	0	0	0.5	0.5	0.5	0.5	0.5	0.5	0.5	1
chrIX	182318	YIL096C	AT	A	0	0	0	0	0	0	0	0	0	0	0	0	0	0	0	0	0	0	0	0	0	0	0	0	0	0	0.5	0	0	0	0	0	0	0	0	0	0	0	0
chrIX	190465	YIL092W	T	TA	0	0	0	0	0	0	0	0	0	0	0	0	0	0	0	0	0	0	0	0	0	0	0	0	0	0	0	0.5	0	0	0	0	0	0	0	0	0.5	0.5	0
chrIX	190465	YIL092W	TA	T	0	0	0	0	0	0	0	0	0	0	0	0	0	0	0	0	0	0	0	0	0	0	0	0	0	0	0	0.5	0	0	0	0	0	0	0	0	0.5	0.5	0
chrIX	195445	INTERGENIC	GT	G	0	0	0	0	0	0	0	0	0	0	0	0	0	0	0	0	0	0	0	0	0	0	0	0	0	0	0	0	0	0	0	0	0	0.5	0	0	0	0	0
chrIX	197676	INTERGENIC	CT	C	0	0	0	0	0	0	0	0	0	0	0	0	0	0	0	0	0	0	0	0	0	0	0	0	0	0	0	0	0	0	1	0	0	0	0	0	0	0	0
chrIX	203507	INTERGENIC	A	AT	0	0	0	0	0	0	0	0	0	0	0	0	0	0	0	0	0	0	0	0	0	0	0	0	0	0	0	0	0	0	0.5	0	0	0.5	0	0.5	0	0	0
chrIX	203507	INTERGENIC	AT	A	0	0	0	0	0	0	0	0	0	0	0	0	0	0	0	0	0	0	0	0	0	0	0	0	0	0	0	0	0	0	0.5	0	0	0.5	0	0.5	0	0	0
chrIX	204781	INTERGENIC	TAA	T,TA	0	0	0	0	0	0	0	0	0	0	0	0	0	0	0	0.5	0	0.5	0	0	0	0	0	0	0	0	1	0.5	1	1	0	0.5	1	0.5	1	1	1	1	0.5
chrIX	204781	INTERGENIC	TAA	T	0	0	0	0	0	0	0	0	0	0	0	0	0	0	0	0.5	0	0.5	0	0	0	0	0	0	0	0	1	0.5	1	1	0	0.5	1	0.5	1	1	1	1	0.5
chrIX	204781	INTERGENIC	TA	T	0	0	0	0	0	0	0	0	0	0	0	0	0	0	0	0.5	0	0.5	0	0	0	0	0	0	0	0	1	0.5	1	1	0	0.5	1	0.5	1	1	1	1	0.5
chrIX	205066	INTERGENIC	GA	G	0	0	0	0	0	0	0	0	0	0	0	0	0	0	0	0	0	0	0	0	0	0	0	0	0	0	0	0	0	0	0	0	0	0	0	0	0	0	0.5
chrIX	214803	INTERGENIC	CT	C	0	0	0	0	0	0	0	0	0	0	0	0	0	0	0	0	0	0	0	0	0	0	0	0	0	0	0	0	0	0	0	0	0	0.5	0	0	0	0	0
chrIX	220764	INTERGENIC	A	AT	0	0	0	0	0	0	0	0	0	0	0	0	0	0	0	0	0	0	0	0	0	0	0	0	0	0	0.5	0	1	1	0	0.5	0.5	0.5	0.5	0.5	0.5	0.5	0.5
chrIX	231496	INTERGENIC	C	CA	0	0	0	0	0	0	0	0	0	0	0	0	0	0	0	0	0	0	0	0	0	0	0	0	0	0	0	0	0	0	0	0	0	0	0.5	0	0	0	0
chrIX	249625	INTERGENIC	CT	C	0	0	0	0	0	0	0	0	0	0	0	0	0	0	0	0	0	0	0	0	0	0	0	0	0	0	0	0.5	0	0	0	0	0	0	0	0.5	0	0	0
chrIX	267870	INTERGENIC	TA	T	0	0	0	0	0	0	0	0	0	0	0	0	0	0	0	0	0	0	0	0	0	0	0	0	0	0	0	0	0	0	1	0	0	1	0	0	0.5	0.5	0.5
chrIX	267870	INTERGENIC	TAAA	T	0	0	0	0	0	0	0	0	0	0	0	0	0	0	0	0	0	0	0	0	0	0	0	0	0	0	0	0	0	0	1	0	0	1	0	0	0.5	0.5	0.5
chrIX	270827	INTERGENIC	A	AG	0	0	0	0	0	0	0	0	0	0	0	0	0	0	0	0	0	0	0	0	0	0	0	0	0	0	0	0	0	0	0	0	0	0	0.5	0	0	0	0
chrIX	272821	INTERGENIC	G	GA	0	0	0	0	0	0	0	0	0	0	0	0	0	0	0	0	0	0	0	0	0	0	0	0	0	0	0	0	0	0	0	0	0	0	0	0	0.5	0.5	0.5
chrIX	280120	INTERGENIC	AT	A	0	0	0	0	0	0	0	0	0	0	0	0	0	0	0	0	0	0	0	0	0	0	0	0	0	0	0.5	0.5	1	0.5	0.5	0.5	0.5	0.5	0.5	0.5	0.5	0.5	0.5
chrIX	280120	INTERGENIC	ATT	A	0	0	0	0	0	0	0	0	0	0	0	0	0	0	0	0	0	0	0	0	0	0	0	0	0	0	0.5	0.5	1	0.5	0.5	0.5	0.5	0.5	0.5	0.5	0.5	0.5	0.5
chrIX	283226	PRM2	AT	A	0	0	0	0	0	0	0	0	0	0	0	0	0	0	0	0	0	0	0	0	0	0	0	0	0	0	0	0	0	0	0	0	0	0	0	0.5	0	0	0
chrIX	287755	INTERGENIC	AT	A	0	0	0	0	0	0	0	0	0	0	0	0	0	0	0	0	0	0	0	0	0	0	0	0	0	0	0	0	0	0	0	0.5	0.5	0.5	0	0	1	1	1
chrIX	290193	INTERGENIC	GAA	G,GA	0	0	0	0	0	0	0	0	0	0	0	0	0	0	0	0	0	0	0	0	0	0	0	0	0	0	0	0.5	1	0.5	0.5	0.5	1	0.5	0.5	0	0.5	1	0.5
chrIX	290193	INTERGENIC	GAAA	G,GAA	0	0	0	0	0	0	0	0	0	0	0	0	0	0	0	0	0	0	0	0	0	0	0	0	0	0	0	0.5	1	0.5	0.5	0.5	1	0.5	0.5	0	0.5	1	0.5
chrIX	290193	INTERGENIC	GAAAA	G,GAA	0	0	0	0	0	0	0	0	0	0	0	0	0	0	0	0	0	0	0	0	0	0	0	0	0	0	0	0.5	1	0.5	0.5	0.5	1	0.5	0.5	0	0.5	1	0.5
chrIX	290193	INTERGENIC	GAAA	G,GA	0	0	0	0	0	0	0	0	0	0	0	0	0	0	0	0	0	0	0	0	0	0	0	0	0	0	0	0.5	1	0.5	0.5	0.5	1	0.5	0.5	0	0.5	1	0.5
chrIX	290193	INTERGENIC	GAA	G	0	0	0	0	0	0	0	0	0	0	0	0	0	0	0	0	0	0	0	0	0	0	0	0	0	0	0	0.5	1	0.5	0.5	0.5	1	0.5	0.5	0	0.5	1	0.5
chrIX	292280	YIL032C	CT	C	0	0	0	0	0	0	0	0	0	0	0	0	0	0	0	0	0	0	0	0	0	0	0	0	0	0	0	0	0	0	0.5	0	0	0	0	0	0	0	0
chrIX	310500	INTERGENIC	GT	G	0	0	0	0	0	0	0	0	0	0	0	0	0	0	0	0	0	0	0	0	0	0	0	0	0	0	0	0	0	0	0.5	0	0	0	0	0.5	0	0.5	0
chrIX	331624	PDR11	GT	G	0	0	0	0	0	0	0	0	0	0	0	0	0	0	0	0	0	0	0	0	0	0	0	0	0	0	0	0	0.5	0	0	0	0	0	0	0	0.5	0.5	0.5
chrIX	338225	INTERGENIC	AT	A	0	0	0	0	0	0	0	0	0	0	0	0	0	0	0	0	0	0	0	0	0	0	0	0	0	0	0	0	0	0	0	0	0	0	0	0	0.5	0.5	0.5
chrIX	343730	INTERGENIC	AT	A	0	0	0	0	0	0	0	0	0	0	0	0	0	0	0	0	0	0	0	0	0	0	0	0	0	0	0	0	0	0	0.5	0	0	0	0	0	0	0	0
chrIX	347776	EPS1	GA	G	0	0	0	0	0	0	0	0	0	0	0	0	0	0	0	0	0	0	0	0	0	0	0	0	0	0	0	0	0	0	0	0	0	0	0	0	0.5	0.5	0.5
chrIX	350025	INTERGENIC	G	GTA	0	0	0	0	0	0	0	0	0	0	0	0	0	0	0	0	0	0	0	0	0	0	0	0	0	0	0	0.5	0	0	0	0	0	0	0	0	0	0	0
chrIX	355926	INTERGENIC	TA	T	0	0	0	0	0	0	0	0	0	0	0	0	0	0	0	0	0	0	0	0	0	0	0	0	0	0	0	0	0	0	0.5	0	0	0	0	0	0.5	0.5	0
chrIX	363071	INTERGENIC	CT	C	0	0	0	0	0	0	0	0	0	0	0	0	0	0	0	0	0	0	0	0	0	0	0	0	0	0	0	0	0	0	0	0	0	0.5	0	0.5	1	0	0.5
chrIX	370195	INTERGENIC	ATT	A	0	0	0	0	0	0	0	0	0	0	0	0	0	0	0	0	0	0	0	0	0	0	0	0	0	0	0	0	0	0	0	0	0	0	0	0	0.5	1	0
chrIX	370195	INTERGENIC	AT	A	0	0	0	0	0	0	0	0	0	0	0	0	0	0	0	0	0	0	0	0	0	0	0	0	0	0	0	0	0	0	0	0	0	0	0	0	0.5	1	0
chrIX	379890	INTERGENIC	TA	T	0	0	0	0	0	0	0	0	0	0	0	0	0	0	0	0	0	0	0	0	0	0	0	0	0	0	0.5	0	0.5	0	0	0	0	0.5	0	0	0	0	0
chrIX	380935	INTERGENIC	GAA	G	0	0	0	0	0	0	0	0	0	0	0	0	0	0	0	0	0	0	0	0	0	0	0	0	0	0	0.5	0	0	0.5	0	0.5	0	0	0	0	0.5	0.5	0.5
chrIX	380935	INTERGENIC	GA	G	0	0	0	0	0	0	0	0	0	0	0	0	0	0	0	0	0	0	0	0	0	0	0	0	0	0	0.5	0	0	0.5	0	0.5	0	0	0	0	0.5	0.5	0.5
chrIX	384315	INTERGENIC	CA	C	0	0	0	0	0	0	0	0	0	0	0	0	0	0	0	0	0	0	0	0	0	0	0	0	0	0	0	0	0	0	0	0.5	0.5	0	0	0	0.5	0.5	0.5
chrIX	384417	INTERGENIC	AT	A	0	0	0	0	0	0	0	0	0	0	0	0	0	0	0	0	0	0	0	0	0	0	0	0	0	0	0	0	0	0	0	0.5	0.5	0	0	0	0	0	0
chrIX	385640	YIR018C-A	A	AT	0	0	0	0	0	0	0	0	0	0	0	0	0	0	0	0	0	0	0	0	0	0	0	0	0	0	0	0	0	0	0	0	1	0	0	0	0	0	0
chrIX	407665	INTERGENIC	CT	C	0	0	0	0	0	0	0	0	0	0	0	0	0	0	0	0	0	0	0	0	0	0	0	0	0	0	0	0	0	0	0	0	0	0	0	0	0.5	0	0
chrIX	416058	INTERGENIC	TC	T	0	0	0	0	0	0	0	0	0	0	0	0	0	0	0	0	0	0	0	0	0	0	0	0	0	0	0	0	0	0	0	0.5	0.5	0	0	0	0	0	0
chrIX	416737	MGA2	T	TA	0	0	0	0	0	0	0	0	0	0	0	0	0	0	0	0	0	0	0	0	0	0	0	0	0	0	0	0	0	0	0	0	0	0.5	0.5	0	0	0	0
chrIX	419554	INTERGENIC	C	CA	0	0	0	0	0	0	0	0	0	0	0	0	0	0	0	0	0	0	0	0	0	0	0	0	0	0	0	0	0	0	0	0	0	0	0	0	0.5	0.5	0.5
chrIX	420931	INTERGENIC	GA	G	0	0	0	0	0	0	0	0	0	0	0	0	0	0	0	0	0	0	0	0	0	0	0	0	0	0	0	0	0.5	0	0	0	0	0	0	0	0	0	0
chrX	23567	REE1	TA	T	0	0	0	0	0	0	0	0	0	0	0	0	0	0	0	0	0	0	0	0	0	0	0	0	0	0	0	0	0	0	0	0	0	0.5	0	0	0	0	0
chrX	28946	INTERGENIC	CT	C	0	0	0	0	0	0	0	0	0	0	0	0	0	0	0	0	0	0	0	0	0	0	0	0	0	0	0	0	0.5	0.5	0.5	0	0	0.5	0	0	0.5	0	0.5
chrX	28946	INTERGENIC	C	CT	0	0	0	0	0	0	0	0	0	0	0	0	0	0	0	0	0	0	0	0	0	0	0	0	0	0	0	0	0.5	0.5	0.5	0	0	0.5	0	0	0.5	0	0.5
chrX	29012	INTERGENIC	CA	C	0	0	0	0	0	0	0	0	0	0	0	0	0	0	0	0	0	0	0	0	0	0	0	0	0	0	0	0	0	0	0	0	0	0	0	0	0.5	0.5	0.5
chrX	33209	INTERGENIC	CT	C	0	0	0	0	0	0	0	0	0	0	0	0	0	0	0	0	0	0	0	0	0	0	0	0	0	0	0	0	0	0	1	0	0	0	0.5	0.5	1	1	0.5
chrX	33346	INTERGENIC	CT	C	0	0	0	0	0	0	0	0	0	0	0	0	0	0	0	0	0	0	0	0	0	0	0	0	0	0	0.5	0	0	0	0	0.5	0.5	0.5	0	0	0.5	0.5	0.5
chrX	33346	INTERGENIC	CTT	C	0	0	0	0	0	0	0	0	0	0	0	0	0	0	0	0	0	0	0	0	0	0	0	0	0	0	0.5	0	0	0	0	0.5	0.5	0.5	0	0	0.5	0.5	0.5
chrX	33346	INTERGENIC	C	CT	0	0	0	0	0	0	0	0	0	0	0	0	0	0	0	0	0	0	0	0	0	0	0	0	0	0	0.5	0	0	0	0	0.5	0.5	0.5	0	0	0.5	0.5	0.5
chrX	37825	INTERGENIC	GT	G	0	0	0	0	0	0	0	0	0	0	0	0	0	0	0	0	0	0	0	0	0	0	0	0	0	0	0.5	0.5	0	0	0	0	0	0	0	0	0	0	0
chrX	45602	LAA1	TG	T	0	0	0	0	0	0	0	0	0	0	0	0	0	0	0	0	0	0	0	0	0	0	0	0	0	0	0.5	0	0	0	0	0	0	0	0	0	0	0	0
chrX	47026	LAA1	CTT	C	0	0	0	0	0	0	0	0	0	0	0	0	0	0	0	0	0	0	0	0	0	0	0	0	0	0	0.5	0.5	0.5	0.5	0.5	0	0.5	0.5	0.5	0.5	1	1	0.5
chrX	47026	LAA1	CT	C	0	0	0	0	0	0	0	0	0	0	0	0	0	0	0	0	0	0	0	0	0	0	0	0	0	0	0.5	0.5	0.5	0.5	0.5	0	0.5	0.5	0.5	0.5	1	1	0.5
chrX	60682	INTERGENIC	GT	G	0	0	0	0	0	0	0	0	0	0	0	0	0	0	0	0	0	0	0	0	0	0	0	0	0	0	0	0	0	0	0	0	0.5	0.5	0	0	0	0.5	0
chrX	62283	PHO90	CG	C	0	0	0	0	0	0	0	0	0	0	0	0	0	0	0	0	0	0	0	0	0	0	0	0	0	0	0	0	0	0	0	0	0	0	0	0	0	0	0.5
chrX	70902	INTERGENIC	CT	C	0	0	0	0	0	0	0	0	0	0	0	0	0	0	0	0	0	0	0	0	0	0	0	0	0	0	0	0	0	0	0	0	0	0.5	0	0	0	0	0
chrX	71276	INTERGENIC	GAA	G,GAAA	0	0	0	0	0	0	0	0	0	0	0	0	0	0	0	0	0	0	0	0	0	0	0	0	0	0	0	0	0	0.5	0	0	0	0.5	0	0	0.5	0.5	0.5
chrX	71276	INTERGENIC	GA	G	0	0	0	0	0	0	0	0	0	0	0	0	0	0	0	0	0	0	0	0	0	0	0	0	0	0	0	0	0	0.5	0	0	0	0.5	0	0	0.5	0.5	0.5
chrX	75588	INTERGENIC	C	CT	0	0	0	0	0	0	0	0	0	0	0	0	0	0	0	0	0	0	0	0	0	0	0	0	0	0	0	0	0.5	0	0	0	0	0	0	0	0.5	0	0.5
chrX	75588	INTERGENIC	CT	C	0	0	0	0	0	0	0	0	0	0	0	0	0	0	0	0	0	0	0	0	0	0	0	0	0	0	0	0	0.5	0	0	0	0	0	0	0	0.5	0	0.5
chrX	79972	INTERGENIC	A	AT	0	0	0	0	0	0	0	0	0	0	0	0	0	0	0	0	0	0	0	0	0	0	0	0	0	0	0	0	0	0	0	0	0	0	0	0	0	0	0.5
chrX	85527	YJL182C	CT	C	0	0	0	0	0	0	0	0	0	0	0	0	0	0	0	0	0	0	0	0	0	0	0	0	0	0	0.5	0	0	0	0.5	0	0	0	0	0.5	0	0	0.5
chrX	85527	YJL182C	C	CT	0	0	0	0	0	0	0	0	0	0	0	0	0	0	0	0	0	0	0	0	0	0	0	0	0	0	0.5	0	0	0	0.5	0	0	0	0	0.5	0	0	0.5
chrX	94881	INTERGENIC	CT	C	0	0	0	0	0	0	0	0	0	0	0	0	0	0	0	0	0	0	0	0	0	0	0	0	0	0	0	0	0	0	0.5	0	0	0	0	0	0	0	0
chrX	99491	INTERGENIC	ATT	A	0	0	0	0	0	0	0	0	0	0	0	0	0	0	0	0	0	0	0	0	0	0	0	0	0	0	0	0	1	0	0.5	0.5	0.5	0	0.5	0	0	0	0
chrX	99491	INTERGENIC	AT	A	0	0	0	0	0	0	0	0	0	0	0	0	0	0	0	0	0	0	0	0	0	0	0	0	0	0	0	0	1	0	0.5	0.5	0.5	0	0.5	0	0	0	0
chrX	99586	INTERGENIC	TA	T	0	0	0	0	0	0	0	0	0	0	0	0	0	0	0	0	0	0	0	0	0	0	0	0	0	0	0	0	0	0	0	0.5	0	0	0	0	0	0	0.5
chrX	104611	INTERGENIC	TAA	T	0	0	0	0	0	0	0	0	0	0	0	0	0	0	0	0	0	0	0	0	0	0	0	0	0	0	0	0	0	0	0	0	0	0	0	0	0.5	0.5	1
chrX	104611	INTERGENIC	TA	T	0	0	0	0	0	0	0	0	0	0	0	0	0	0	0	0	0	0	0	0	0	0	0	0	0	0	0	0	0	0	0	0	0	0	0	0	0.5	0.5	1
chrX	109480	INTERGENIC	AT	A	0	0	0	0	0	0	0	0	0	0	0	0	0	0	0	0	0	0	0	0	0	0	0	0	0	0	0	0	0	0	0.5	0	0	0	0	0	0	0	0
chrX	109915	INTERGENIC	GA	G,GAA	0	0	0	0	0	0	0	0	0	0	0	0	0	0	0	0	0	0	0	0	0	0	0	0	0	0	0	0	0	0	0	0	0	0	0	0	0.5	0.5	0.5
chrX	109915	INTERGENIC	G	GA	0	0	0	0	0	0	0	0	0	0	0	0	0	0	0	0	0	0	0	0	0	0	0	0	0	0	0	0	0	0	0	0	0	0	0	0	0.5	0.5	0.5
chrX	113474	INTERGENIC	AT	A,ATT	0	0	0	0	0	0	0	0	0	0	0	0	0	0	0	0	0	0	0	0	0	0	0	0	0	0	0	0	0	0	0	0	0	0	0	0	0.5	0.5	0.5
chrX	113474	INTERGENIC	A	AT	0	0	0	0	0	0	0	0	0	0	0	0	0	0	0	0	0	0	0	0	0	0	0	0	0	0	0	0	0	0	0	0	0	0	0	0	0.5	0.5	0.5
chrX	114823	JJJ2	AT	A	0	0	0	0	0	0	0	0	0	0	0	0	0	0	0	0	0	0	0	0	0	0	0	0	0	0	0	0	0	0	0	0.5	0.5	0	0	0	0	0	0
chrX	119710	INTERGENIC	CA	C	0	0	0	0	0	0	0	0	0	0	0	0	0	0	0	0	0	0	0	0	0	0	0	0	0	0	0	0	0	0.5	0	0	0	0	0	0	0	0	0
chrX	120386	INTERGENIC	CA	C	0	0	0	0	0	0	0	0	0	0	0	0	0	0	0	0	0	0	0	0	0	0	0	0	0	0	0	0	0	0	0	0	0	0	0	0.5	0	0	0
chrX	123779	INTERGENIC	GA	G	0	0	0	0	0	0	0	0	0	0	0	0	0	0	0	0	0	0	0	0	0	0	0	0	0	0	0	0	0	0	0	0.5	0.5	0	0	0	0	0	0
chrX	134112	INTERGENIC	G	GA	0	0	0	0	0	0	0	0	0	0	0	0	0	0	0	0	0	0	0	0	0	0	0	0	0	0	0	0	0.5	0	0	0	0	0	0	0	0.5	0.5	0
chrX	134112	INTERGENIC	GAAA	G	0	0	0	0	0	0	0	0	0	0	0	0	0	0	0	0	0	0	0	0	0	0	0	0	0	0	0	0	0.5	0	0	0	0	0	0	0	0.5	0.5	0
chrX	134179	INTERGENIC	GAA	G,GA	0	0	0	0	0	0	0	0	0	0	0	0	0	0	0	0	0	0	0	0	0	0	0	0	0	0	0.5	0.5	0.5	0.5	0	0.5	0.5	0.5	0.5	0.5	1	1	0.5
chrX	134179	INTERGENIC	GA	G	0	0	0	0	0	0	0	0	0	0	0	0	0	0	0	0	0	0	0	0	0	0	0	0	0	0	0.5	0.5	0.5	0.5	0	0.5	0.5	0.5	0.5	0.5	1	1	0.5
chrX	145099	INTERGENIC	CT	C	0	0	0	0	0	0	0	0	0	0	0	0	0	0	0	0	0	0	0	0	0	0	0	0	0	0	0	0.5	0	0	0	0	0	0	0	0	0	0	0
chrX	155980	GLG2	AT	A	0	0	0	0	0	0	0	0	0	0	0	0	0	0	0	0	0	0	0	0	0	0	0	0	0	0	0	0.5	0	0	0	0	0	0	0	0	0	0	0
chrX	173179	INTERGENIC	GT	G	0	0	0	0	0	0	0	0	0	0	0	0	0	0	0	0	0	0	0	0	0	0	0	0	0	0	0	0	0	0.5	0.5	0	0	0	0	0	0	0	0
chrX	173273	INTERGENIC	GAA	G,GA	0	0	0	0	0	0	0	0	0	0	0	0	0	0	0	0	0	0	0	0	0	0	0	0	0	0	0	0.5	0	0	0.5	1	1	0.5	0.5	0	0.5	0.5	1
chrX	173273	INTERGENIC	GA	G	0	0	0	0	0	0	0	0	0	0	0	0	0	0	0	0	0	0	0	0	0	0	0	0	0	0	0	0.5	0	0	0.5	1	1	0.5	0.5	0	0.5	0.5	1
chrX	173515	INTERGENIC	TAA	T	0	0	0	0	0	0	0	0	0	0	0	0	0	0	0	0	0	0	0	0	0	0	0	0	0	0	0	0	0	0.5	0.5	0.5	0.5	0.5	0	0.5	0.5	0.5	0
chrX	173515	INTERGENIC	TA	T	0	0	0	0	0	0	0	0	0	0	0	0	0	0	0	0	0	0	0	0	0	0	0	0	0	0	0	0	0	0.5	0.5	0.5	0.5	0.5	0	0.5	0.5	0.5	0
chrX	173515	INTERGENIC	TAA	T,TA	0	0	0	0	0	0	0	0	0	0	0	0	0	0	0	0	0	0	0	0	0	0	0	0	0	0	0	0	0	0.5	0.5	0.5	0.5	0.5	0	0.5	0.5	0.5	0
chrX	177240	TRK1	AT	A	0	0	0	0	0	0	0	0	0	0	0	0	0	0	0	0	0	0	0	0	0	0	0	0	0	0	0	0	0	0	0	0	0	0	0	0	0.5	0.5	0
chrX	191578	YJL119C	GA	G	0	0	0	0	0	0	0	0	0	0	0	0	0	0	0	0	0	0	0	0	0	0	0	0	0	0	0.5	0	0	0	0	0	0	0	0	0.5	0.5	0.5	0.5
chrX	191626	YJL119C	GA	G	0	0	0	0	0	0	0	0	0	0	0	0	0	0	0	0	0	0	0	0	0	0	0	0	0	0	0	0	0	0	0	0	0	0	0	0	0.5	0.5	0.5
chrX	193608	INTERGENIC	CA	C	0	0	0	0	0	0	0	0	0	0	0	0	0	0	0	0	0	0	0	0	0	0	0	0	0	0	0	0	0	0	0	0	0	0	0	0	0.5	0.5	0
chrX	196083	INTERGENIC	CTT	C,CT	0	0	0	0	0	0	0	0	0	0	0	0	0	0	0	0	0	0	0	0	0	0	0	0	0	0	0	0	0	0	1	0	0	0	0	0	0.5	0.5	0.5
chrX	196083	INTERGENIC	CT	C	0	0	0	0	0	0	0	0	0	0	0	0	0	0	0	0	0	0	0	0	0	0	0	0	0	0	0	0	0	0	1	0	0	0	0	0	0.5	0.5	0.5
chrX	207747	INTERGENIC	GA	G	0	0	0	0	0	0	0	0	0	0	0	0	0	0	0	0	0	0	0	0	0	0	0	0	0	0	0	0	0	0	0.5	0	0	0	0	0	0	0	0
chrX	226830	INTERGENIC	A	AT	0	0	0	0	0	0	0	0	0	0	0	0	0	0	0	0	0	0	0	0	0	0	0	0	0	0	0	0.5	0	0	0	0	0	0	0	0	0	0	0
chrX	227973	INTERGENIC	TA	T	0	0	0	0	0	0	0	0	0	0	0	0	0	0	0	0	0	0	0	0	0	0	0	0	0	0	0	0	0	0	0	0	0	0	0	0	0.5	0.5	0.5
chrX	228901	INTERGENIC	TA	T	0	0	0	0	0	0	0	0	0	0	0	0	0	0	0	0	0	0	0	0	0	0	0	0	0	0	0	0	0	0	0	0	0	0.5	0	0	0	0	0
chrX	243936	SAP185	GA	G	0	0	0	0	0	0	0	0	0	0	0	0	0	0	0	0	0	0	0	0	0	0	0	0	0	0	0	0	0	0	0.5	0	0	0	0	0	0	0	0
chrX	246268	INTERGENIC	AT	A	0	0	0	0	0	0	0	0	0	0	0	0	0	0	0	0	0	0	0	0	0	0	0	0	0	0	0	0	0	0	0	0	0	0.5	0	0	0	0	0
chrX	247164	INTERGENIC	CA	C	0	0	0	0	0	0	0	0	0	0	0	0	0	0	0	0	0	0	0	0	0	0	0	0	0	0	0	0	0	0.5	0	0	0	0	0	0	0	0	0
chrX	262215	GWT1	AT	A	0	0	0	0	0	0	0	0	0	0	0	0	0	0	0	0	0	0	0	0	0	0	0	0	0	0	0	0	0	0	0	0	0	0	0.5	0	0.5	0.5	0.5
chrX	264037	DPB11	GA	G	0	0	0	0	0	0	0	0	0	0	0	0	0	0	0	0	0	0	0	0	0	0	0	0	0	0	0	0	0	0	0	0	0	0	0	0	0.5	0.5	0.5
chrX	268747	INTERGENIC	ATTT	A,AT	0	0	0	0	0	0	0	0	0	0	0	0	0	0	0	0	0	0.5	0	0	0	0	0	0	0	0	0	0	0	0	0	0	0	0	0	0	0.5	0.5	0.5
chrX	268747	INTERGENIC	AT	A	0	0	0	0	0	0	0	0	0	0	0	0	0	0	0	0	0	0.5	0	0	0	0	0	0	0	0	0	0	0	0	0	0	0	0	0	0	0.5	0.5	0.5
chrX	269905	INTERGENIC	TAA	T,TA	0	0	0	0	0	0	0	0	0	0	0	0	0	0	0	0	0	0	0	0	0	0	0	0	0	0	1	0.5	0.5	0.5	0	0.5	0.5	1	0.5	0.5	0.5	0.5	0.5
chrX	269905	INTERGENIC	TA	T	0	0	0	0	0	0	0	0	0	0	0	0	0	0	0	0	0	0	0	0	0	0	0	0	0	0	1	0.5	0.5	0.5	0	0.5	0.5	1	0.5	0.5	0.5	0.5	0.5
chrX	269905	INTERGENIC	TAA	T	0	0	0	0	0	0	0	0	0	0	0	0	0	0	0	0	0	0	0	0	0	0	0	0	0	0	1	0.5	0.5	0.5	0	0.5	0.5	1	0.5	0.5	0.5	0.5	0.5
chrX	278038	INTERGENIC	GA	G	0	0	0	0	0	0	0	0	0	0	0	0	0	0	0	0	0	0	0	0	0	0	0	0	0	0	0	0	0	0	0	0.5	0	0	0	0	1	1	0.5
chrX	278038	INTERGENIC	GAA	G,GA	0	0	0	0	0	0	0	0	0	0	0	0	0	0	0	0	0	0	0	0	0	0	0	0	0	0	0	0	0	0	0	0.5	0	0	0	0	1	1	0.5
chrX	278205	INTERGENIC	CT	C	0	0	0	0	0	0	0	0	0	0	0	0	0	0	0	0	0	0	0	0	0	0	0	0	0	0	0	0	0	0	0	0	0	0	0	0	0.5	0	0
chrX	280770	INTERGENIC	CTT	C,CT	0	0	0	0	0	0	0	0	0	0	0	0	0	0	0	0	0	0	0	0	0	0	0	0	0	0	0.5	1	1	1	0	1	1	1	1	1	1	1	0.5
chrX	280770	INTERGENIC	CT	C	0	0	0	0	0	0	0	0	0	0	0	0	0	0	0	0	0	0	0	0	0	0	0	0	0	0	0.5	1	1	1	0	1	1	1	1	1	1	1	0.5
chrX	283419	INTERGENIC	AT	A	0	0	0	0	0	0	0	0	0	0	0	0	0	0	0	0	0	0	0	0	0	0	0	0	0	0	0	0	0.5	0	0	0.5	0.5	0	0	0	0.5	0.5	0.5
chrX	283419	INTERGENIC	ATT	A	0	0	0	0	0	0	0	0	0	0	0	0	0	0	0	0	0	0	0	0	0	0	0	0	0	0	0	0	0.5	0	0	0.5	0.5	0	0	0	0.5	0.5	0.5
chrX	294535	INTERGENIC	GT	G	0	0	0	0	0	0	0	0	0	0	0	0	0	0	0	0	0	0	0	0	0	0	0	0	0	0	0	0	0	0	0	0	0	0	0	0	0	0.5	0
chrX	308931	YJL070C	TA	T	0	0	0	0	0	0	0	0	0	0	0	0	0	0	0	0	0	0	0	0	0	0	0	0	0	0	0	0	0	0	0.5	0	0	0	0	0	0	0	0
chrX	314950	INTERGENIC	AT	A	0	0	0	0	0	0	0	0	0	0	0	0	0	0	0	0	0	0	0	0	0	0	0	0	0	0	0	0	0	0	0	0	0	0	0	0	0.5	0.5	0.5
chrX	315657	INTERGENIC	GAA	G	0	0	0	0	0	0	0	0	0	0	0	0	0	0	0	0	0	0	0	0	0	0	0	0	0	0	0.5	0.5	1	1	0.5	0.5	0.5	1	0.5	0.5	0.5	0.5	0.5
chrX	315657	INTERGENIC	GA	G	0	0	0	0	0	0	0	0	0	0	0	0	0	0	0	0	0	0	0	0	0	0	0	0	0	0	0.5	0.5	1	1	0.5	0.5	0.5	1	0.5	0.5	0.5	0.5	0.5
chrX	315657	INTERGENIC	GAA	G,GA	0	0	0	0	0	0	0	0	0	0	0	0	0	0	0	0	0	0	0	0	0	0	0	0	0	0	0.5	0.5	1	1	0.5	0.5	0.5	1	0.5	0.5	0.5	0.5	0.5
chrX	319847	INTERGENIC	GA	G	0	0	0	0	0	0	0	0	0	0	0	0	0	0	0	0	0	0	0	0	0	0	0	0	0	0	0	0	0	0	0.5	0	0	0	0.5	1	0.5	0.5	0
chrX	329502	IKS1	AT	A	0	0	0	0	0	0	0	0	0	0	0	0	0	0	0	0	0	0	0	0	0	0	0	0	0	0	0	0	0	0	0.5	0	0	0	0	0	0.5	0.5	0.5
chrX	334193	INTERGENIC	GA	G	0	0	0	0	0	0	0	0	0	0	0	0	0	0	0	0	0	0	0	0	0	0	0	0	0	0	0	0	0	0	0	0	0	0.5	0	0	0	0	0
chrX	337388	INTERGENIC	TA	T	0	0	0	0	0	0	0	0	0	0	0	0	0	0	0	0	0	0	0	0	0	0	0	0	0	0	0	0	0	0	0	0	0	0	0	0	0.5	0.5	1
chrX	337681	INTERGENIC	AG	A	0	0	0	0	0	0	0	0	0	0	0	0	0	0	0	0	0	0	0	0	0	0	0	0	0	0	0	0	0	0	0	0.5	0.5	0	0	0	0	0	0
chrX	340992	IRC8	AC	A	0	0	0	0	0	0	0	0	0	0	0	0	0	0	0	0	0	0	0	0	0	0	0	0	0	0	0	0	0	0	0	0	0	0	0	0	0.5	0.5	0
chrX	342348	INTERGENIC	ATTTTTTTT	A,ATTTT	0	0	0	0	0	0	0	0	0	0	0	0	0	0	0	0	0	0	0	0	0	0	0	0	0	0	0	0	0	0.5	0.5	0	0	0	0	0	0.5	0.5	0.5
chrX	342348	INTERGENIC	ATTT	A	0	0	0	0	0	0	0	0	0	0	0	0	0	0	0	0	0	0	0	0	0	0	0	0	0	0	0	0	0	0.5	0.5	0	0	0	0	0	0.5	0.5	0.5
chrX	342348	INTERGENIC	ATTTTTTT	A,ATTTTT	0	0	0	0	0	0	0	0	0	0	0	0	0	0	0	0	0	0	0	0	0	0	0	0	0	0	0	0	0	0.5	0.5	0	0	0	0	0	0.5	0.5	0.5
chrX	342348	INTERGENIC	ATTTTTTT	A	0	0	0	0	0	0	0	0	0	0	0	0	0	0	0	0	0	0	0	0	0	0	0	0	0	0	0	0	0	0.5	0.5	0	0	0	0	0	0.5	0.5	0.5
chrX	342348	INTERGENIC	ATTTT	A	0	0	0	0	0	0	0	0	0	0	0	0	0	0	0	0	0	0	0	0	0	0	0	0	0	0	0	0	0	0.5	0.5	0	0	0	0	0	0.5	0.5	0.5
chrX	345795	INTERGENIC	AT	A	0	0	0	0	0	0	0	0	0	0	0	0	0	0	0	0	0	0	0	0	0	0	0	0	0	0	0	0.5	0	0	0	0	0	0	0	0	0	0	0
chrX	358212	INTERGENIC	GTTT	G	0	0	0	0	0	0	0	0	0	0	0	0	0	0	0	0	0	0	0	0	0	0	0	0	0	0	0	0	0	0	0	0	0	0	0	0	0	0.5	0
chrX	359824	INTERGENIC	GAA	G	0	0	0	0	0	0	0	0	0	0	0	0	0	0	0	0	0	0	0	0	0	0	0	0	0	0	0	0	0	0	0.5	0	0	0	0	0	0.5	0.5	0.5
chrX	359824	INTERGENIC	GA	G	0	0	0	0	0	0	0	0	0	0	0	0	0	0	0	0	0	0	0	0	0	0	0	0	0	0	0	0	0	0	0.5	0	0	0	0	0	0.5	0.5	0.5
chrX	360911	INTERGENIC	CT	C	0	0	0	0	0	0	0	0	0	0	0	0	0	0	0	0	0	0	0	0	0	0	0	0	0	0	0	0	0	0.5	0.5	0	0	0	0	0	0	0	0
chrX	376292	INTERGENIC	TA	T	0	0	0	0	0	0	0	0	0	0	0	0	0	0	0	0	0	0	0	0	0	0	0	0	0	0	0	0	0	0	0	0	0	0	0.5	0	0	0	0
chrX	383673	INTERGENIC	AT	A	0	0	0	0	0	0	0	0	0	0	0	0	0	0	0	0	0	0	0	0	0	0	0	0	0	0	0	0	0	0	0	0	0	0	0	0	0.5	0.5	0.5
chrX	388260	INTERGENIC	CAA	C,CA	0	0	0	0	0	0	0	0	0	0	0	0	0	0	0	0	0	0	0	0	0	0	0	0	0	0	0	0	0	0	0	0	0	0	0	0	0	0	0.5
chrX	396952	INTERGENIC	CT	C	0	0	0	0	0	0	0	0	0	0	0	0	0	0	0	0	0	0	0	0	0	0	0	0	0	0	0	0	0	0	0	0	0	0.5	0	0.5	1	1	1
chrX	419403	NOP9	CA	C	0	0	0	0	0	0	0	0	0	0	0	0	0	0	0	0	0	0	0	0	0	0	0	0	0	0	0	0	0	0	0	0	0	0	0	0	0.5	0	0
chrX	419705	INTERGENIC	GA	G	0	0	0	0	0	0	0	0	0	0	0	0	0	0	0	0	0	0	0	0	0	0	0	0	0	0	0	0	0	0	0.5	0.5	0	0	0	0	0	0	0.5
chrX	436489	INTERGENIC	A	AT	0	0	0	0	0	0	0	0	0	0	0	0	0	0	0	0	0	0	0	0	0	0	0	0	0	0	0	0	0	0	0	0	0	0	0	0.5	0	0	0
chrX	460307	YJR012C	CA	C	0	0	0	0	0	0	0	0	0	0	0	0	0	0	0	0	0	0	0	0	0	0	0	0	0	0	0	0	0	0	0	0	0	0	0.5	0	0	0	0
chrX	461660	INTERGENIC	G	GA	0	0	0	0	0	0	0	0	0	0	0	0	0	0	0	0	0	0	0	0	0	0	0	0	0	0	0	0	0	0	0	0	0	0	0	0	0.5	0.5	0.5
chrX	461704	INTERGENIC	GA	G	0	0	0	0	0	0	0	0	0	0	0	0	0	0	0	0	0	0	0	0	0	0	0	0	0	0	0.5	0	0	0	0	0	0	0	0	0	0.5	0	0
chrX	462066	TMA22	CA	C	0	0	0	0	0	0	0	0	0	0	0	0	0	0	0	0	0	0	0	0	0	0	0	0	0	0	0	0	0	0.5	0	0	0	0	0	0	0	0	0
chrX	466364	INTERGENIC	AT	A	0	0	0	0	0	0	0	0	0	0	0	0	0	0	0	0	0	0	0	0	0	0	0	0	0	0	0	0	0	0	0	0	0	0	0	0	0.5	0	0
chrX	471047	INTERGENIC	GAA	G	0	0	0	0	0	0	0	0	0	0	0	0	0	0	0	0	0	0	0	0	0	0	0	0	0	0	0	0	0	0	0.5	0.5	0.5	0	0.5	0	0.5	0.5	0.5
chrX	471047	INTERGENIC	G	GA	0	0	0	0	0	0	0	0	0	0	0	0	0	0	0	0	0	0	0	0	0	0	0	0	0	0	0	0	0	0	0.5	0.5	0.5	0	0.5	0	0.5	0.5	0.5
chrX	471047	INTERGENIC	GA	G	0	0	0	0	0	0	0	0	0	0	0	0	0	0	0	0	0	0	0	0	0	0	0	0	0	0	0	0	0	0	0.5	0.5	0.5	0	0.5	0	0.5	0.5	0.5
chrX	497098	INTERGENIC	A	AAT	0	0	0	0	0	0	0.5	0	0	0	0	0	0	0	0	0	0	0	0	0	0	0	0	0	0	0	0	0	0	0	0	0	0.5	0	0	0	0	0	0
chrX	497098	INTERGENIC	AAT	A	0	0	0	0	0	0	0.5	0	0	0	0	0	0	0	0	0	0	0	0	0	0	0	0	0	0	0	0	0	0	0	0	0	0.5	0	0	0	0	0	0
chrX	519255	INTERGENIC	CGT	C	0	0	0	0	0	0	0	0	0	0	0	0	0	0	0	0	0	0	0	0	0	0	0	0	0	0	0.5	0	0	0	0.5	0	0.5	0	0	0	1	0.5	1
chrX	519255	INTERGENIC	CGTGT	C,CGT	0	0	0	0	0	0	0	0	0	0	0	0	0	0	0	0	0	0	0	0	0	0	0	0	0	0	0.5	0	0	0	0.5	0	0.5	0	0	0	1	0.5	1
chrX	524863	INTERGENIC	C	CA	0	0	0	0	0	0	0	0	0	0	0	0	0	0	0	0	0	0	0	0	0	0	0	0	0	0	0	0	0	0	0	0	0	0	0	0	0.5	0.5	0
chrX	538633	INTERGENIC	AT	A	0	0	0	0	0	0	0	0	0	0	0	0	0	0	0	0	0	0	0	0	0	0	0	0	0	0	0	0	0.5	0	0	0	0	0	0	0	0	0	0
chrX	541854	YJR056C	G	GT	0	0	0	0	0	0	0	0	0	0	0	0	0	0	0	0	0	0	0	0	0	0	0	0	0	0	0	0	0.5	0	0	0	0	0	0	0	0	0	0
chrX	543982	INTERGENIC	G	GA	0	0	0	0	0	0	0	0	0	0	0	0	0	0	0	0	0	0	0	0	0	0	0	0	0	0	0	0	0	0	0	0.5	0	0	0	0	0	0	0
chrX	550151	INTERGENIC	CT	C	0	0	0	0	0	0	0	0	0	0	0	0	0	0	0	0	0	0	0	0	0	0	0	0	0	0	0	0	0	0	0.5	0.5	0	0	0	0	0.5	0.5	0
chrX	555085	INTERGENIC	G	GA,GAA	0	0	0	0	0	0	0	0	0	0	0	0	0	0	0	0	0	0	0	0	0	0	0	0	0	0	0.5	0.5	1	0.5	0	1	1	1	0.5	0.5	1	1	0.5
chrX	555085	INTERGENIC	G	GA	0	0	0	0	0	0	0	0	0	0	0	0	0	0	0	0	0	0	0	0	0	0	0	0	0	0	0.5	0.5	1	0.5	0	1	1	1	0.5	0.5	1	1	0.5
chrX	566869	INTERGENIC	AT	A	0	0	0	0	0	0	0	0	0	0	0	0	0	0	0	0	0	0	0	0	0	0	0	0	0	0	0	0	0	0	0	0	0	0	0	0	0	0	0.5
chrX	568755	INTERGENIC	TA	T	0	0	0	0	0	0	0	0	0	0	0	0	0	0	0	0	0	0	0	0	0	0	0	0	0	0	0	0	0	0	0	0	0	0	0	0	0.5	1	0.5
chrX	570599	YJR071W	GT	G	0	0	0	0	0	0	0	0	0	0	0	0	0	0	0	0	0	0	0	0	0	0	0	0	0	0	0	0	0	0	0	0	0	0	0	0	0.5	1	0.5
chrX	570775	INTERGENIC	GA	G	0	0	0	0	0	0	0	0	0	0	0	0	0	0	0	0	0	0	0	0	0	0	0	0	0	0	0.5	0	0.5	0.5	0	0	0	0.5	0	0	0	0	0
chrX	570775	INTERGENIC	G	GA	0	0	0	0	0	0	0	0	0	0	0	0	0	0	0	0	0	0	0	0	0	0	0	0	0	0	0.5	0	0.5	0.5	0	0	0	0.5	0	0	0	0	0
chrX	570786	INTERGENIC	AAT	A	0	0	0	0	0	0	0	0	0	0	0	0	0	0	0	0	0	0	0	0	0	0	0	0	0	0	0	0	0	0	0	0	0	0.5	0	0.5	0.5	0.5	0.5
chrX	570786	INTERGENIC	AATT	A	0	0	0	0	0	0	0	0	0	0	0	0	0	0	0	0	0	0	0	0	0	0	0	0	0	0	0	0	0	0	0	0	0	0.5	0	0.5	0.5	0.5	0.5
chrX	570787	INTERGENIC	AT	A	0	0	0	0	0	0	0	0	0	0	0	0	0	0	0	0	0	0	0	0	0	0	0	0	0	0	0	0	0	0	0.5	0	0	0	0.5	0.5	0.5	0	0
chrX	572214	INTERGENIC	AT	A	0	0	0	0	0	0	0	0	0	0	0	0	0	0	0	0	0	0	0	0	0	0	0	0	0	0	0	0	0	0	0.5	0	0	0	0.5	0	0	0	0
chrX	575252	INTERGENIC	GAA	G	0	0	0	0	0	0	0	0	0	0	0	0	0	0	0	0	0	0	0	0	0	0	0	0	0	0	0	0	0	0	0	0	0	0	0	0.5	1	0.5	0.5
chrX	575252	INTERGENIC	GA	G	0	0	0	0	0	0	0	0	0	0	0	0	0	0	0	0	0	0	0	0	0	0	0	0	0	0	0	0	0	0	0	0	0	0	0	0.5	1	0.5	0.5
chrX	575252	INTERGENIC	GAA	G,GA	0	0	0	0	0	0	0	0	0	0	0	0	0	0	0	0	0	0	0	0	0	0	0	0	0	0	0	0	0	0	0	0	0	0	0	0.5	1	0.5	0.5
chrX	577025	INTERGENIC	A	AAT	0	0	0	0	0	0	0	0	0	0	0	0	0	0	0	0	0	0	0	0	0	0	0	0	0	0	0	0	0.5	0	0	0	0	0	0	0	0	0	0
chrX	577187	INTERGENIC	GA	G	0	0	0	0	0	0	0	0	0	0	0	0	0	0	0	0	0	0	0	0	0	0	0	0	0	0	0	0	0	0.5	0	0	0	0.5	0	0	0	0	0.5
chrX	578708	INTERGENIC	A	AT	0	0	0	0	0	0	0	0	0	0	0	0	0	0	0	0	0	0	0	0	0	0	0	0	0	0	0	0	0	0	0.5	0	0	0	0	0	0	0	0
chrX	580248	YJR079W	CT	C	0	0	0	0	0	0	0	0	0	0	0	0	0	0	0	0	0	0	0	0	0	0	0	0	0	0	0	0	0	0.5	0	0	0	0	0	0	0	0	0
chrX	582205	EAF6	CT	C	0	0	0	0	0	0	0	0	0	0	0	0	0	0	0	0	0	0	0	0	0	0	0	0	0	0	0	0	0	0	0	0	0	0	0	0	0	0	0.5
chrX	586417	YJR087W	C	CA	0	0	0	0	0	0	0	0	0	0	0	0	0	0	0	0	0	0	0	0	0	0	0	0	0	0	0	0	0	0	0	0	0	0.5	0	0	0.5	0.5	0.5
chrX	586417	YJR087W	CA	C	0	0	0	0	0	0	0	0	0	0	0	0	0	0	0	0	0	0	0	0	0	0	0	0	0	0	0	0	0	0	0	0	0	0.5	0	0	0.5	0.5	0.5
chrX	586466	YJR087W	C	CT	0	0	0	0	0	0	0	0	0	0	0	0	0	0	0	0	0	0	0	0	0	0	0	0	0	0	0	0	0	0	0	0	0	0	0	0	0.5	0.5	0.5
chrX	593831	GRR1	AT	A	0	0	0	0	0	0	0	0	0	0	0	0	0	0	0	0	0	0	0	0	0	0	0	0	0	0	0.5	0.5	0.5	0.5	0	0.5	0.5	0.5	0.5	0.5	0.5	0.5	0.5
chrX	596644	JSN1	AT	A	0	0	0	0	0	0	0	0	0	0	0	0	0	0	0	0	0	0	0	0	0	0	0	0	0	0	0	0	0	0	0	0	0	0	0.5	0	0	0	0
chrX	597292	JSN1	GA	G	0	0	0	0	0	0	0	0	0	0	0	0	0	0	0	0	0	0	0	0	0	0	0	0	0	0	0	0	0	0	0	0	0	0.5	0	0	0	0	0
chrX	608565	RPL43B	AT	A	0	0	0	0	0	0	0	0	0	0	0	0	0	0	0	0	0	0	0	0	0	0	0	0	0	0	0	0	0	0	0.5	0	0	0	0	0	0	0	0
chrX	618031	INTERGENIC	A	AT	0	0	0	0	0	0	0	0	0	0	0	0	0	0	0	0	0	0	0	0	0	0	0	0	0	0	0	0	0	0	0	0	0.5	0	0	0	0.5	0.5	0.5
chrX	618031	INTERGENIC	AT	A	0	0	0	0	0	0	0	0	0	0	0	0	0	0	0	0	0	0	0	0	0	0	0	0	0	0	0	0	0	0	0	0	0.5	0	0	0	0.5	0.5	0.5
chrX	620332	INTERGENIC	CA	C	0	0	0	0	0	0	0	0	0	0	0	0	0	0	0	0	0	0	0	0	0	0	0	0	0	0	0	0	0	0	0.5	0	0	0	0	0	0	0	0
chrX	620488	INTERGENIC	G	GA	0	0	0	0	0	0	0	0	0	0	0	0	0	0	0	0	0	0	0	0	0	0	0	0	0	0	0	0	0	0	0	0	0	0	0	0	0.5	0.5	0.5
chrX	620606	INTERGENIC	TC	T	0	0	0	0	0	0	0	0	0	0	0	0	0	0	0	0	0	0	0	0	0	0	0	0	0	0	0.5	0	0	0	0	0	0	0	0	0	0.5	0.5	0.5
chrX	626368	ECM27	G	GA	0	0	0	0	0	0	0	0	0	0	0	0	0	0	0	0	0	0	0	0	0	0	0	0	0	0	0	0	0	0.5	0	0	0	0	0	0	0	0	0
chrX	636995	INTERGENIC	CA	C	0	0	0	0	0	0	0	0	0	0	0	0	0	0	0	0	0	0	0	0	0	0	0	0	0	0	0.5	0.5	0.5	0.5	0	0.5	0.5	0.5	0.5	0.5	0.5	0.5	0.5
chrX	639708	INTERGENIC	ACCCCCCCCC	A,ACC	0	0	0	0	0	0	0	0	0	0	0	0	0	0	0	0	0	0	0	0	0	0	0	0	0	0	0	0	0	0	0	0	0	0	0	0	1	0.5	0.5
chrX	639708	INTERGENIC	ACCCCCCCC	A	0	0	0	0	0	0	0	0	0	0	0	0	0	0	0	0	0	0	0	0	0	0	0	0	0	0	0	0	0	0	0	0	0	0	0	0	1	0.5	0.5
chrX	639708	INTERGENIC	ACCCCCCCCC	A	0	0	0	0	0	0	0	0	0	0	0	0	0	0	0	0	0	0	0	0	0	0	0	0	0	0	0	0	0	0	0	0	0	0	0	0	1	0.5	0.5
chrX	639990	YJR115W	AACAC	A,AAC	0	0	0	0	0	0	0	0	0	0	0	0	0	0	0	0	0	0	0	0	0	0	0	0	0	0	1	1	0.5	0	0	0.5	0	0.5	0.5	1	0.5	0.5	0.5
chrX	639990	YJR115W	AAC	A	0	0	0	0	0	0	0	0	0	0	0	0	0	0	0	0	0	0	0	0	0	0	0	0	0	0	1	1	0.5	0	0	0.5	0	0.5	0.5	1	0.5	0.5	0.5
chrX	641799	INTERGENIC	CT	C	0	0	0	0	0	0	0	0	0	0	0	0	0	0	0	0	0	0	0	0	0	0	0	0	0	0	0	0	0	0	0	0	0	0	0	0	0.5	0.5	0.5
chrX	649224	INTERGENIC	AT	A	0	0	0	0	0	0	0	0	0	0	0	0	0	0	0	0	0	0	0	0	0	0	0	0	0	0	0	0	0	0	0.5	0	0	0	0	0	0.5	0.5	0.5
chrX	652698	INTERGENIC	TA	T	0	0	0	0	0	0	0	0	0	0	0	0	0	0	0	0	0	0	0	0	0	0	0	0	0	0	0	0	0	0	0	0	0	0	0	0	0.5	0.5	0.5
chrX	663646	INTERGENIC	G	GA	0	0	0	0	0	0	0	0	0	0	0	0	0	0	0	0	0	0	0	0	0	0	0	0	0	0	0	0	0	0	0	0	0	0	0	0	0.5	0.5	0.5
chrX	690523	HOM6	AT	A	0	0	0	0	0	0	0	0	0	0	0	0	0	0	0	0	0	0	0	0	0	0	0	0	0	0	0	0	0	0	0	0	0	0.5	0	0	0	0	0
chrX	697010	INTERGENIC	CT	C	0	0	0	0	0	0	0	0	0	0	0	0	0	0	0	0	0	0	0	0	0	0	0	0	0	0	0	0	0	0	0	0	0	0.5	0	0	0	0	0
chrX	701746	INTERGENIC	T	TCA	0	0	0	0	0	0	0	0	0	0	0	0	0	0	0	0	0	0	0	0	0	0	0	0	0	0	0.5	0.5	0.5	0.5	0.5	0.5	0.5	0.5	0.5	0.5	0.5	0.5	0
chrX	701746	INTERGENIC	TCA	T,TCACA	0	0	0	0	0	0	0	0	0	0	0	0	0	0	0	0	0	0	0	0	0	0	0	0	0	0	0.5	0.5	0.5	0.5	0.5	0.5	0.5	0.5	0.5	0.5	0.5	0.5	0
chrX	701746	INTERGENIC	TCA	T	0	0	0	0	0	0	0	0	0	0	0	0	0	0	0	0	0	0	0	0	0	0	0	0	0	0	0.5	0.5	0.5	0.5	0.5	0.5	0.5	0.5	0.5	0.5	0.5	0.5	0
chrX	717235	INTERGENIC	TA	T	0	0	0	0	0	0	0	0	0	0	0	0	0	0	0	0	0	0	0	0	0	0	0	0	0	0	0	0	0	0	0	0.5	0.5	0	0	0	0	0	0
chrX	718194	INTERGENIC	TA	T	0	0	0	0	0	0	0	0	0	0	0	0	0	0	0	0	0	0	0	0	0	0	0	0	0	0	0	0	0	0	0	0	0	0	0	0	0.5	0.5	0.5
chrX	719648	INTERGENIC	TA	T	0	0	0	0	0	0	0	0	0	0	0	0	0	0	0	0	0	0	0	0	0	0	0	0	0	0	1	1	1	1	0	1	1	1	1	1	1	1	1
chrX	721544	INTERGENIC	G	GA	0	0	0	0	0	0	0	0	0	0	0	0	0	0	0	0	0	0	0	0	0	0	0	0	0	0	0	0.5	0	0	0	0	0	0	0	0	0	0	0
chrX	721655	INTERGENIC	G	GA	0	0	0	0	0	0	0	0	0	0	0	0	0	0	0	0	0	0	0	0	0	0	0	0	0	0	0.5	0	0	0	0	0	0	0	0	0	0	0	0
chrX	722536	INTERGENIC	ATT	A,AT	0	0	0	0	0	0	0	0	0	0	0	0	0	0	0	0	0	0	0	0	0	0	0	0	0	0	0	0	0	0	0	0	0	0	0	0	0.5	0.5	0.5
chrX	725469	INTERGENIC	GA	G	0	0	0	0	0	0	0	0	0	0	0	0	0	0	0	0	0	0	0	0	0	0	0	0	0	0	0	0	0	0	0	0	0	0	0	0	0.5	0.5	0.5
chrXI	36588	INTERGENIC	CAT	C	0	0	0	0	0	0	0	0	0	0	0	0	0	0	0	0	0	0	0	0	0	0	0	0	0	0	0	0	0	0	0	0	0	0	0	0	0	0	0.5
chrXI	46509	INTERGENIC	C	CA	0	0	0	0	0	0	0	0	0	0	0	0	0	0	0	0	0	0	0	0	0	0	0	0	0	0	0	0	0	0	0.5	0	0	0	0	0	0	0	0
chrXI	70585	INTERGENIC	GA	G	0	0	0	0	0	0	0	0	0	0	0	0	0	0	0	0	0	0	0	0	0	0	0	0	0	0	0	0	0	0	0	0	0	0	0	0	0.5	0.5	0.5
chrXI	93879	INTERGENIC	C	CT	0	0	0	0	0	0	0	0	0	0	0	0	0	0	0	0	0	0	0	0	0	0	0	0	0	0	0.5	0	0	0	0	0	0	0	0	0	0	0	0
chrXI	94462	INTERGENIC	TA	T	0	0	0	0	0	0	0	0	0	0	0	0	0	0	0	0	0	0	0	0	0	0	0	0	0	0	0	0	0	0	0	0	0	0	0	0	0.5	0.5	0.5
chrXI	98381	INTERGENIC	AT	A	0	0	0	0	0	0	0	0	0	0	0	0	0	0	0	0	0	0	0	0	0	0	0	0	0	0	0	0	0	0	0	0	0	0	0	0	0.5	0.5	0.5
chrXI	106992	INTERGENIC	AT	A	0	0	0	0	0	0	0	0	0	0	0	0	0	0	0	0	0	0	0	0	0	0	0	0	0	0	0	0	0	0	0	0	0	0	0	0	0.5	0.5	0.5
chrXI	109847	RPL17A	AT	A	0	0	0	0	0	0	0	0	0	0	0	0	0	0	0	0	0	0	0	0	0	0	0	0	0	0	0	0	0	0.5	0	0	0	0	0	0	0	0	0
chrXI	132143	KKQ8	T	TG	0	0	0	0	0	0	0	0	0	0	0	0	0	0	0	0	0	0	0	0	0	0	0	0	0	0	0	0.5	0	0	0	0	0	0	0	0	0	0	0
chrXI	146283	INTERGENIC	CT	C	0	0	0	0	0	0	0	0	0	0	0	0	0	0	0	0	0	0	0	0	0	0	0	0	0	0	0	0	0.5	0	0	0	0	0	0	0	0	0	0
chrXI	177111	LTV1	GA	G	0	0	0	0	0	0	0	0	0	0	0	0	0	0	0	0	0	0	0	0	0	0	0	0	0	0	0	0	0	0	0	0	0	0	0	0.5	0.5	0.5	0.5
chrXI	203586	PGM1	CA	C	0	0	0	0	0	0	0	0	0	0	0	0	0	0	0	0	0	0	0	0	0	0	0	0	0	0	0	0	0.5	0	0	0	0	0	0	0	0	0	0
chrXI	208022	INTERGENIC	TAA	T,TA	0	0	0	0	0	0	0	0	0	0	0	0	0	0	0	0	0	0	0	0	0	0	0	0	0	0	0	0	0	0	0	0	0	0	0	0	0.5	0.5	0.5
chrXI	208022	INTERGENIC	TA	T	0	0	0	0	0	0	0	0	0	0	0	0	0	0	0	0	0	0	0	0	0	0	0	0	0	0	0	0	0	0	0	0	0	0	0	0	0.5	0.5	0.5
chrXI	208307	RRN3	CA	C	0	0	0	0	0	0	0	0	0	0	0	0	0	0	0	0	0	0	0	0	0	0	0	0	0	0	0	0	0	0	0	0	0	0	0	0	0.5	0.5	0.5
chrXI	212501	SRP21	C	CT	0	0	0	0	0	0	0	0	0	0	0	0	0	0	0	0	0	0	0	0	0	0	0	0	0	0	0	0	0	0	0	0	0	0	0	0	0	0	0.5
chrXI	213681	INTERGENIC	C	CA	0	0	0	0	0	0	0	0	0	0	0	0	0	0	0	0	0	0	0	0	0	0	0	0	0	0	0	0	0	0.5	0	0	0	0	0	0	0	0	0
chrXI	217107	INTERGENIC	G	GA	0	0	0	0	0	0	0	0	0	0	0	0	0	0	0	0	0	0	0	0	0	0	0	0	0	0	0	0	0	0	0.5	0	0	0	0	0	0	0	0
chrXI	223175	YKL115C	TAA	T	0	0	0	0	0	0	0	0	0	0	0	0	0	0	0	0	0	0	0	0	0	0	0	0	0	0	0	0	0	0	0	0	0	0.5	0	0	0.5	0.5	0.5
chrXI	223175	YKL115C	TA	T	0	0	0	0	0	0	0	0	0	0	0	0	0	0	0	0	0	0	0	0	0	0	0	0	0	0	0	0	0	0	0	0	0	0.5	0	0	0.5	0.5	0.5
chrXI	230875	INTERGENIC	G	GA	0	0	0	0	0	0	0	0	0	0	0	0	0	0	0	0	0	0	0	0	0	0	0	0	0	0	0	0	0	0	0	0.5	0.5	0	0	0	0	0	0
chrXI	231380	INTERGENIC	GA	G	0	0	0	0	0	0	0	0	0	0	0	0	0	0	0	0	0	0	0	0	0	0	0	0	0	0	0	0	0	0	0	0	0	0.5	0	0	0	0	0
chrXI	234032	INTERGENIC	C	CA	0	0	0	0	0	0	0	0	0	0	0	0	0	0	0	0	0	0	0	0	0	0	0	0	0	0	0	0	0	0	0	0	0	0	0	0	0.5	0	0
chrXI	234262	INTERGENIC	AT	A	0	0	0	0	0	0	0	0	0	0	0	0	0	0	0	0	0	0	0	0	0	0	0	0	0	0	0	0	0	0	0	0	0	0	0	0	0.5	0.5	0.5
chrXI	234262	INTERGENIC	ATT	A	0	0	0	0	0	0	0	0	0	0	0	0	0	0	0	0	0	0	0	0	0	0	0	0	0	0	0	0	0	0	0	0	0	0	0	0	0.5	0.5	0.5
chrXI	237327	INTERGENIC	AT	A	0	0	0	0	0	0	0	0	0	0	0	0	0	0	0	0	0	0	0	0	0	0	0	0	0	0	0	0	0.5	0	0	0	0	0	0	0	0	0	0
chrXI	239004	INTERGENIC	CT	C	0	0	0	0	0	0	0	0	0	0	0	0	0	0	0	0	0	0	0	0	0	0	0	0	0	0	0	0	0	0	0	0	0	0	0	0	0.5	0.5	0.5
chrXI	242133	YKL105C	AT	A	0	0	0	0	0	0	0	0	0	0	0	0	0	0	0	0	0	0	0	0	0	0	0	0	0	0	0	0	0	0	0	0	0	0	0	0	0.5	0.5	0.5
chrXI	242787	INTERGENIC	CT	C	0	0	0	0	0	0	0	0	0	0	0	0	0	0	0	0	0	0	0	0	0	0	0	0	0	0	0	0	0	0	1	0	0	0.5	0	0	0	0	0
chrXI	247955	INTERGENIC	AT	A	0	0	0	0	0	0	0	0	0	0	0	0	0	0	0	0	0	0	0	0	0	0	0	0	0	0	0	0	0	0	1	0	0	0	0	0	0	0	0
chrXI	255559	INTERGENIC	CT	C	0	0	0	0	0	0	0	0	0	0	0	0	0	0	0	0	0	0	0	0	0	0	0	0	0	0	0	0	0	0	0	0	0	0	0	0	0.5	0.5	0.5
chrXI	259245	INTERGENIC	GA	G	0	0	0	0	0	0	0	0	0	0	0	0	0	0	0	0	0	0	0	0	0	0	0	0	0	0	0	0	0	0	0	0	0	0	0	0	0.5	0.5	0.5
chrXI	260942	INTERGENIC	GT	G	0	0	0	0	0	0	0	0	0	0	0	0	0	0	0	0	0	0	0	0	0	0	0	0	0	0	0	0	0	0	0	0	0	0	0	0	0.5	0.5	0
chrXI	260979	INTERGENIC	GA	G	0	0	0	0	0	0	0	0	0	0	0	0	0	0	0	0	0	0	0	0	0	0	0	0	0	0	0	0	0	0	0	0.5	0.5	0	0	0	0	0	0
chrXI	265980	INTERGENIC	AT	A	0	0	0	0	0	0	0	0	0	0	0	0	0	0	0	0	0	0	0	0	0	0	0	0	0	0	0	0	0	0	0	0	0	0	0	0	0.5	0.5	0
chrXI	266089	INTERGENIC	TA	T	0	0	0	0	0	0	0	0	0	0	0	0	0	0	0	0	0	0	0	0	0	0	0	0	0	0	0	0	0	0	0	0.5	0.5	0	0.5	0	0	0	0
chrXI	271769	INTERGENIC	TA	T	0	0	0	0	0	0	0	0	0	0	0	0	0	0	0	0	0	0	0	0	0	0	0	0	0	0	0	0	0	0	0	0	0	0	0.5	0	0	0	0
chrXI	274411	MIF2	CA	C	0	0	0	0	0	0	0	0	0	0	0	0	0	0	0	0	0	0	0	0	0	0	0	0	0	0	0	0	0	0	0	0	0	0	0	0	0	0.5	0
chrXI	278242	INTERGENIC	GA	G	0	0	0	0	0	0	0	0	0	0	0	0	0	0	0	0	0	0	0	0	0	0	0	0	0	0	0.5	0	0	0	0	0	0	0	0	0	0	0	0
chrXI	280162	INTERGENIC	GAA	G,GAAA	0	0	0	0	0	0	0	0	0	0	0	0	0	0	0	0	0	0	0	0	0	0	0	0	0	0	0.5	0.5	0.5	0.5	0.5	0	0	0.5	0.5	0.5	0.5	0.5	0.5
chrXI	280162	INTERGENIC	GAAA	G,GAAAA	0	0	0	0	0	0	0	0	0	0	0	0	0	0	0	0	0	0	0	0	0	0	0	0	0	0	0.5	0.5	0.5	0.5	0.5	0	0	0.5	0.5	0.5	0.5	0.5	0.5
chrXI	280162	INTERGENIC	GAAA	G,GA	0	0	0	0	0	0	0	0	0	0	0	0	0	0	0	0	0	0	0	0	0	0	0	0	0	0	0.5	0.5	0.5	0.5	0.5	0	0	0.5	0.5	0.5	0.5	0.5	0.5
chrXI	280162	INTERGENIC	GA	G,GAA	0	0	0	0	0	0	0	0	0	0	0	0	0	0	0	0	0	0	0	0	0	0	0	0	0	0	0.5	0.5	0.5	0.5	0.5	0	0	0.5	0.5	0.5	0.5	0.5	0.5
chrXI	280162	INTERGENIC	GA	G,GAAA	0	0	0	0	0	0	0	0	0	0	0	0	0	0	0	0	0	0	0	0	0	0	0	0	0	0	0.5	0.5	0.5	0.5	0.5	0	0	0.5	0.5	0.5	0.5	0.5	0.5
chrXI	280162	INTERGENIC	G	GA	0	0	0	0	0	0	0	0	0	0	0	0	0	0	0	0	0	0	0	0	0	0	0	0	0	0	0.5	0.5	0.5	0.5	0.5	0	0	0.5	0.5	0.5	0.5	0.5	0.5
chrXI	280162	INTERGENIC	GAAAA	G,GAAAAA	0	0	0	0	0	0	0	0	0	0	0	0	0	0	0	0	0	0	0	0	0	0	0	0	0	0	0.5	0.5	0.5	0.5	0.5	0	0	0.5	0.5	0.5	0.5	0.5	0.5
chrXI	280162	INTERGENIC	GAA	G	0	0	0	0	0	0	0	0	0	0	0	0	0	0	0	0	0	0	0	0	0	0	0	0	0	0	0.5	0.5	0.5	0.5	0.5	0	0	0.5	0.5	0.5	0.5	0.5	0.5
chrXI	285019	INTERGENIC	GA	G	0	0	0	0	0	0	0	0	0	0	0	0	0	0	0	0	0	0	0	0	0	0	0	0	0	0	0.5	0	0	0	0.5	0	0	0	0	0	0.5	0.5	0.5
chrXI	309621	INTERGENIC	AT	A	0	0	0	0	0	0	0	0	0	0	0	0	0	0	0	0	0	0	0	0	0	0	0	0	0	0	0	0	0	0	0	0	0	0	0	0.5	0	0	0
chrXI	309693	INTERGENIC	GT	G,GTT	0	0	0	0	0	0	0	0	0	0	0	0	0	0	0	0	0	0	0	0	0	0	0	0	0	0	0	0	0	0	0	0	0	0.5	0	0.5	1	1	1
chrXI	309693	INTERGENIC	GT	G	0	0	0	0	0	0	0	0	0	0	0	0	0	0	0	0	0	0	0	0	0	0	0	0	0	0	0	0	0	0	0	0	0	0.5	0	0.5	1	1	1
chrXI	310035	INTERGENIC	GA	G	0	0	0	0	0	0	0	0	0	0	0	0	0	0	0	0	0	0	0	0	0	0	0	0	0	0	0.5	0.5	0.5	0.5	0	1	0.5	0.5	0.5	0.5	0.5	0.5	0.5
chrXI	310035	INTERGENIC	GA	G,GAA	0	0	0	0	0	0	0	0	0	0	0	0	0	0	0	0	0	0	0	0	0	0	0	0	0	0	0.5	0.5	0.5	0.5	0	1	0.5	0.5	0.5	0.5	0.5	0.5	0.5
chrXI	315308	YKL066W	CT	C	0	0	0	0	0	0	0	0	0	0	0	0	0	0	0	0	0	0	0	0	0	0	0	0	0	0	0	0	0	0	0	0	0	0	0	0	0.5	0.5	0
chrXI	316240	INTERGENIC	CT	C	0	0	0	0	0	0	0	0	0	0	0	0	0	0	0	0	0	0	0	0	0	0	0	0	0	0	1	1	1	1	0	1	1	1	1	1	1	1	1
chrXI	327725	INTERGENIC	A	AT	0	0	0	0	0	0	0	0	0	0	0	0	0	0	0	0	0	0	0	0	0	0	0	0	0	0	0	0	0	0	0	0.5	0.5	0	0	0	0	0	0
chrXI	330032	INTERGENIC	AT	A	0	0	0	0	0	0	0	0	0	0	0	0	0	0	0	0	0	0	0	0	0	0	0	0	0	0	0	0	0	0	0	0	0	0	0	0	0.5	0.5	0.5
chrXI	337462	DEF1	G	GGTT	0	0	0	0	0	0	0	0	0	0	0	0	0	0	0	0	0	0	0	0	0	0	0	0	0	0	0	0	0	0	0	0	0	0	0	0	0.5	0.5	0.5
chrXI	342593	INTERGENIC	CT	C	0	0	0	0	0	0	0	0	0	0	0	0	0	0	0	0	0	0	0	0	0	0	0	0	0	0	0	0	0	0	0	0.5	0.5	0.5	0.5	0	0	0	0
chrXI	342593	INTERGENIC	C	CT	0	0	0	0	0	0	0	0	0	0	0	0	0	0	0	0	0	0	0	0	0	0	0	0	0	0	0	0	0	0	0	0.5	0.5	0.5	0.5	0	0	0	0
chrXI	355182	INTERGENIC	GA	G	0	0	0	0	0	0	0	0	0	0	0	0	0	0	0	0	0	0	0	0	0	0	0	0	0	0	0	0	0	0	0	0	0.5	0	0	0	0.5	0.5	0.5
chrXI	364491	INTERGENIC	GT	G	0	0	0	0	0	0	0	0	0	0	0	0	0	0	0	0	0	0	0	0	0	0	0	0	0	0	0	0	0	0	0	0	0	0	0	0	0	0.5	0
chrXI	371457	INTERGENIC	G	GT	0	0	0	0	0	0	0	0	0	0	0	0	0	0	0	0	0	0	0	0	0	0	0	0	0	0	0.5	0.5	0.5	0.5	0.5	0.5	0.5	0.5	0.5	0.5	0.5	0.5	0.5
chrXI	371457	INTERGENIC	GT	G	0	0	0	0	0	0	0	0	0	0	0	0	0	0	0	0	0	0	0	0	0	0	0	0	0	0	0.5	0.5	0.5	0.5	0.5	0.5	0.5	0.5	0.5	0.5	0.5	0.5	0.5
chrXI	385587	INTERGENIC	GT	G	0	0	0	0	0	0	0	0	0	0	0	0	0	0	0	0	0	0	0	0	0	0	0	0	0	0	0	0.5	0.5	0.5	0	0	0	0	0	0.5	0.5	0.5	0.5
chrXI	398709	MAK11	C	CA	0	0	0	0	0	0	0	0	0	0	0	0	0	0	0	0	0	0	0	0	0	0	0	0	0	0	0	0	0	0	0	0	0	0.5	0	0	0	0	0
chrXI	420396	CCE1	CT	C	0	0	0	0	0	0	0	0	0	0	0	0	0	0	0	0	0	0	0	0	0	0	0	0	0	0	0	0	0	0	0.5	0	0	0	0	0	0.5	0.5	0.5
chrXI	428955	INTERGENIC	G	GA	0	0	0	0	0	0	0	0	0	0	0	0	0	0	0	0	0	0	0	0	0	0	0	0	0	0	0	0	0	0	0	0	0	0	0	0	0.5	0.5	0.5
chrXI	429079	INTERGENIC	AT	A	0	0	0	0	0	0	0	0	0	0	0	0	0	0	0	0	0	0	0	0	0	0	0	0	0	0	0	0	0	0	0	0	0	0	0	0	0.5	0.5	0.5
chrXI	432846	INTERGENIC	G	GA	0	0	0	0	0	0	0	0	0	0	0	0	0	0	0	0	0	0	0	0	0	0	0	0	0	0	0	0	0	0	0	0	0	0	0	0	0.5	0.5	0.5
chrXI	434258	BYE1	CT	C	0	0	0	0	0	0	0	0	0	0	0	0	0	0	0	0	0	0	0	0	0	0	0	0	0	0	0	0	0	0	0	0	0	0	0	0	0	0.5	0
chrXI	445220	INTERGENIC	CT	C	0	0	0	0	0	0	0	0	0	0	0	0	0	0	0	0	0	0	0	0	0	0	0	0	0	0	0	0	0	0	0	0	0	0	0	0	0	0.5	0
chrXI	450308	INTERGENIC	TA	T	0	0	0	0	0	0	0	0	0	0	0	0	0	0	0	0	0	0	0	0	0	0	0	0	0	0	0	0	0	0	0.5	0	0	0.5	0	0	0.5	0.5	1
chrXI	450308	INTERGENIC	TAA	T,TA	0	0	0	0	0	0	0	0	0	0	0	0	0	0	0	0	0	0	0	0	0	0	0	0	0	0	0	0	0	0	0.5	0	0	0.5	0	0	0.5	0.5	1
chrXI	461693	YKR011C	ATT	A,AT	0	0	0	0	0	0	0	0	0	0	0	0	0	0	0	0	0	0	0	0	0	0	0	0	0	0	0.5	0.5	0.5	0.5	0	0.5	0.5	0.5	0.5	1	0.5	0.5	0.5
chrXI	461693	YKR011C	ATTT	A,ATT	0	0	0	0	0	0	0	0	0	0	0	0	0	0	0	0	0	0	0	0	0	0	0	0	0	0	0.5	0.5	0.5	0.5	0	0.5	0.5	0.5	0.5	1	0.5	0.5	0.5
chrXI	461693	YKR011C	ATT	A	0	0	0	0	0	0	0	0	0	0	0	0	0	0	0	0	0	0	0	0	0	0	0	0	0	0	0.5	0.5	0.5	0.5	0	0.5	0.5	0.5	0.5	1	0.5	0.5	0.5
chrXI	466132	INTERGENIC	TA	T	0	0	0	0	0	0	0	0	0	0	0	0	0	0	0	0	0	0	0	0	0	0	0	0	0	0	0	0	0	0	0	0	0	0	0	0	0	0	0.5
chrXI	467805	YKR015C	AT	A	0	0	0	0	0	0	0	0	0	0	0	0	0	0	0	0	0	0	0	0	0	0	0	0	0	0	0	0	0	0	0	0	0	0	0	0	0.5	0.5	0.5
chrXI	468671	INTERGENIC	TA	T	0	0	0	0	0	0	0	0	0	0	0	0	0	0	0	0	0	0	0	0	0	0	0	0	0	0	0	0	0	0	0	0	0	0	0	0	0.5	0.5	0
chrXI	471097	FCJ1	GT	G	0	0	0	0	0	0	0	0	0	0	0	0	0	0	0	0	0	0	0	0	0	0	0	0	0	0	0	0	0	0	0	0	0	0	0	0	0.5	0	0
chrXI	489841	INTERGENIC	TA	T	0	0	0	0	0	0	0	0	0	0	0	0	0	0	0	0	0	0	0	0	0	0	0	0	0	0	0	0	0	0	1	0	0	0	0	0	0	0	0.5
chrXI	491042	INTERGENIC	AT	A	0	0	0	0	0	0	0	0	0	0	0	0	0	0	0	0	0	0	0	0	0	0	0	0	0	0	0.5	0	0	0	0	0	0	0	0	0	0	0	0
chrXI	500640	GMH1	TG	T	0	0	0	0	0	0	0	0	0	0	0	0	0	0	0	0	0	0	0	0	0	0	0	0	0	0	0.5	0.5	0.5	0.5	0	0.5	0.5	0.5	0.5	0.5	0.5	0.5	0.5
chrXI	517281	INTERGENIC	C	CT	0	0	0	0	0	0	0	0	0	0	0	0	0	0	0	0	0	0	0	0	0	0	0	0	0	0	0	0	0.5	0	0	0	0	0	0	0	0	0	0
chrXI	518072	YKR040C	C	CT	0	0	0	0	0	0	0	0	0	0	0	0	0	0	0	0	0	0	0	0	0	0	0	0	0	0	0	0	0.5	0.5	0	0	0	0	0	0	0	0	0
chrXI	519367	INTERGENIC	GA	G	0	0	0	0	0	0	0	0	0	0	0	0	0	0	0	0	0	0	0	0	0	0	0	0	0	0	0	0	0	0	0	0	0	0	0	0	0.5	0.5	0
chrXI	520834	INTERGENIC	G	GA	0	0	0	0	0	0	0	0	0	0	0	0	0	0	0	0	0	0	0	0	0	0	0	0	0	0	0	0	0	0	0	0	0	0	0	0.5	0	0	0
chrXI	530703	INTERGENIC	AT	A	0	0	0	0	0	0	0	0	0	0	0	0	0	0	0	0	0	0	0	0	0	0	0	0	0	0	0	0	0	0	0.5	0	0	0	0	0	0	0	0
chrXI	533956	INTERGENIC	GAA	G	0	0	0	0	0	0	0	0	0	0	0	0	0	0	0	0	0	0	0	0	0	0	0	0	0	0	0	0	0	0	0	0	0	0	0	0	0.5	0.5	0.5
chrXI	533956	INTERGENIC	GA	G	0	0	0	0	0	0	0	0	0	0	0	0	0	0	0	0	0	0	0	0	0	0	0	0	0	0	0	0	0	0	0	0	0	0	0	0	0.5	0.5	0.5
chrXI	544326	DYN1	CT	C	0	0	0	0	0	0	0	0	0	0	0	0	0	0	0	0	0	0	0	0	0	0	0	0	0	0	0	0	0	0	0	0	0	0	0	0.5	0	0	0
chrXI	557487	INTERGENIC	GA	G	0	0	0	0	0	0	0	0	0	0	0	0	0	0	0	0	0	0	0	0	0	0	0	0	0	0	0	0	0	0	0	0	0	0	0.5	0.5	0	0	0
chrXI	557487	INTERGENIC	G	GA	0	0	0	0	0	0	0	0	0	0	0	0	0	0	0	0	0	0	0	0	0	0	0	0	0	0	0	0	0	0	0	0	0	0	0.5	0.5	0	0	0
chrXI	558214	KTR2	GA	G	0	0	0	0	0	0	0	0	0	0	0	0	0	0	0	0	0	0	0	0	0	0	0	0	0	0	0	0	0	0	0	0	0	0	0	0	0.5	0.5	0.5
chrXI	570166	INTERGENIC	TA	T	0	0	0	0	0	0	0	0	0	0	0	0	0	0	0	0	0	0	0	0	0	0	0	0	0	0	0	0.5	0.5	0.5	0	0	0	0	0	0.5	0.5	0.5	0.5
chrXI	570304	INTERGENIC	GA	G	0	0	0	0	0	0	0	0	0	0	0	0	0	0	0	0	0	0	0	0	0	0	0	0	0	0	0	0	0	0	0.5	0	0	0	0	0	0	0	0
chrXI	579097	INTERGENIC	G	GA	0	0	0	0	0	0	0	0	0	0	0	0	0	0	0	0	0	0	0	0	0	0	0	0	0	0	0	0	0	0	0	0	0	0	0	0	0	0	0.5
chrXI	579571	AIM29	CA	C	0	0	0	0	0	0	0	0	0	0	0	0	0	0	0	0	0	0	0	0	0	0	0	0	0	0	0	0	0	0	0	0	0	0	0	0	0.5	0.5	0.5
chrXI	580882	INTERGENIC	CAT	C	0	0	0	0	0	0	0	0	0	0	0	0	0	0	0	0	0	0	0	0	0	0	0	0	0	0	0	0	0	0	0	0	0	0	0	0.5	0	0	0
chrXI	581078	INTERGENIC	G	GA	0	0	0	0	0	0	0	0	0	0	0	0	0	0	0	0	0	0	0	0	0	0	0	0	0	0	0	0	0	0	0	0	0	0	0	0	0.5	0.5	0
chrXI	581277	INTERGENIC	TA	T	0	0	0	0	0	0	0	0	0	0	0	0	0	0	0	0	0	0	0	0	0	0	0	0	0	0	0	0	0	0	0	0	0	0	0	0	0.5	0	0
chrXI	581891	INTERGENIC	CT	C	0	0	0	0	0	0	0	0	0	0	0	0	0	0	0	0	0	0	0	0	0	0	0	0	0	0	0	0	0	0	0	0	0.5	0.5	0	0	0	0	0
chrXI	589850	INTERGENIC	CT	C	0	0	0	0	0	0	0	0	0	0	0	0	0	0	0	0	0	0	0	0	0	0	0	0	0	0	0	0	0	0	0.5	0	0	0	0	0	0	0	0
chrXI	613967	INTERGENIC	A	AT	0	0	0	0	0	0	0	0	0	0	0	0	0	0	0	0	0	0	0	0	0	0	0	0	0	0	0.5	0	0	0	0.5	0	0	0.5	0	0	0.5	1	0.5
chrXI	613967	INTERGENIC	AT	A	0	0	0	0	0	0	0	0	0	0	0	0	0	0	0	0	0	0	0	0	0	0	0	0	0	0	0.5	0	0	0	0.5	0	0	0.5	0	0	0.5	1	0.5
chrXI	613990	INTERGENIC	GA	G	0	0	0	0	0	0	0	0	0	0	0	0	0	0	0	0	0	0	0	0	0	0	0	0	0	0	0	0	0	0	0	0	0	0	0	0	0	0.5	0.5
chrXI	613990	INTERGENIC	G	GA	0	0	0	0	0	0	0	0	0	0	0	0	0	0	0	0	0	0	0	0	0	0	0	0	0	0	0	0	0	0	0	0	0	0	0	0	0	0.5	0.5
chrXI	615683	INTERGENIC	AT	A	0	0	0	0	0	0	0	0	0	0	0	0	0	0	0	0	0	0	0	0	0	0	0	0	0	0	1	0	0	0	0.5	0	0	0	0	0	1	1	0.5
chrXI	615683	INTERGENIC	ATT	A,AT	0	0	0	0	0	0	0	0	0	0	0	0	0	0	0	0	0	0	0	0	0	0	0	0	0	0	1	0	0	0	0.5	0	0	0	0	0	1	1	0.5
chrXI	618946	INTERGENIC	GA	G	0	0	0	0	0	0	0	0	0	0	0	0	0	0	0	0	0	0	0	0	0	0	0	0	0	0	0.5	0	0.5	0	0	0	0	0	0	0	1	1	1
chrXI	631098	INTERGENIC	T	TA	0	0	0	0	0	0	0	0	0	0	0	0	0	0	0	0	0	0	0	0	0	0	0	0	0	0	0	0	0	0	0	0	0	0	0	0.5	0.5	0.5	0.5
chrXI	631098	INTERGENIC	TA	T	0	0	0	0	0	0	0	0	0	0	0	0	0	0	0	0	0	0	0	0	0	0	0	0	0	0	0	0	0	0	0	0	0	0	0	0.5	0.5	0.5	0.5
chrXI	632832	INTERGENIC	CA	C	0	0	0	0	0	0	0	0	0	0	0	0	0	0	0	0	0	0	0	0	0	0	0	0	0	0	0	0	1	0.5	0	0.5	0	1	0	1	0	0.5	0.5
chrXI	632832	INTERGENIC	C	CA	0	0	0	0	0	0	0	0	0	0	0	0	0	0	0	0	0	0	0	0	0	0	0	0	0	0	0	0	1	0.5	0	0.5	0	1	0	1	0	0.5	0.5
chrXI	634110	UBP11	AT	A	0	0	0	0	0	0	0	0	0	0	0	0	0	0	0	0	0	0	0	0	0	0	0	0	0	0	0	0	0	0	0.5	0	0	0	0	0	0	0	0
chrXI	635448	INTERGENIC	AT	A	0	0	0	0	0	0	0	0	0	0	0	0	0	0	0	0	0	0	0	0	0	0	0	0	0	0	0	0	0	0	0.5	0	0	0	0	0	0	0	0.5
chrXI	638422	INTERGENIC	ATT	A	0	0	0	0	0	0	0	0	0	0	0	0	0	0	0	0	0	0	0	0	0	0	0	0	0	0	1	1	1	1	0.5	0.5	1	1	0.5	0.5	0.5	1	1
chrXI	638422	INTERGENIC	ATTTT	A,AT	0	0	0	0	0	0	0	0	0	0	0	0	0	0	0	0	0	0	0	0	0	0	0	0	0	0	1	1	1	1	0.5	0.5	1	1	0.5	0.5	0.5	1	1
chrXI	638422	INTERGENIC	ATTT	A	0	0	0	0	0	0	0	0	0	0	0	0	0	0	0	0	0	0	0	0	0	0	0	0	0	0	1	1	1	1	0.5	0.5	1	1	0.5	0.5	0.5	1	1
chrXI	638422	INTERGENIC	ATTTT	A,ATT	0	0	0	0	0	0	0	0	0	0	0	0	0	0	0	0	0	0	0	0	0	0	0	0	0	0	1	1	1	1	0.5	0.5	1	1	0.5	0.5	0.5	1	1
chrXI	638422	INTERGENIC	ATTT	A,AT	0	0	0	0	0	0	0	0	0	0	0	0	0	0	0	0	0	0	0	0	0	0	0	0	0	0	1	1	1	1	0.5	0.5	1	1	0.5	0.5	0.5	1	1
chrXI	644727	INTERGENIC	AT	A	0	0	0	0	0	0	0	0	0	0	0	0	0	0	0	0	0	0	0	0	0	0	0	0	0	0	0	0	0	0	0.5	0	0	0	0	0	0.5	0.5	1
chrXI	645204	INTERGENIC	CA	C	0	0	0	0	0	0	0	0	0	0	0	0	0	0	0	0	0	0	0	0	0	0	0	0	0	0	0	0.5	0.5	0	0	0.5	0	0.5	0	0	0.5	0.5	1
chrXI	645204	INTERGENIC	CA	C,CAA	0	0	0	0	0	0	0	0	0	0	0	0	0	0	0	0	0	0	0	0	0	0	0	0	0	0	0	0.5	0.5	0	0	0.5	0	0.5	0	0	0.5	0.5	1
chrXI	650388	INTERGENIC	CT	C	0	0	0	0	0	0	0	0	0	0	0	0	0	0	0	0	0	0	0	0	0	0	0	0	0	0	0.5	0	0	0	0	0	0	0.5	0	0	0	0	0.5
chrXII	19814	INTERGENIC	A	AT	0	0	0	0	0	0	0	0	0	0	0	0	0	0	0	0	0	0	0	0	0	0	0	0	0	0	0	0	0	0	1	0	0	0	0	0	0	0	0
chrXII	19914	INTERGENIC	CTTT	C	0	0	0	0	0	0	0	0	0	0	0	0	0	0	0	0	0	0	0	0	0	0	0	0	0	0	0	0	0	1	0	0	0	1	1	0	0.5	1	1
chrXII	19914	INTERGENIC	CT	C	0	0	0	0	0	0	0	0	0	0	0	0	0	0	0	0	0	0	0	0	0	0	0	0	0	0	0	0	0	1	0	0	0	1	1	0	0.5	1	1
chrXII	19914	INTERGENIC	CTT	C	0	0	0	0	0	0	0	0	0	0	0	0	0	0	0	0	0	0	0	0	0	0	0	0	0	0	0	0	0	1	0	0	0	1	1	0	0.5	1	1
chrXII	20673	INTERGENIC	AT	A	0	0	0	0	0	0	0	0	0	0	0	0	0	0	0	0	0	0	0	0	0	0	0	0	0	0	0	0	0	0	0	0	0	0	0	0.5	0	0	0
chrXII	36723	INTERGENIC	GA	G	0	0	0	0	0	0	0	0	0	0	0	0	0	0	0	0	0	0	0	0	0	0	0	0	0	0	0	0	0	0.5	0.5	0	0	0	0	0	0	0.5	0
chrXII	46573	INTERGENIC	CA	C	0	0	0	0	0	0	0	0	0	0	0	0	0	0	0	0	0	0	0	0	0	0	0	0	0	0	0	0	0	0.5	0.5	0	0	0	0	0.5	0	0	0
chrXII	48673	INTERGENIC	TA	T	0	0	0	0	0	0	0	0	0	0	0	0	0	0	0	0	0	0	0	0	0	0	0	0	0	0	0	0	0	0	0	0	0	0.5	0	0	0	0	0
chrXII	52618	INTERGENIC	CTTTT	C,CTTT	0	0	0	0	0	0	0	0	0	0	0	0	0	0	0	0	0	0	0	0	0	0	0	0	0	0	0.5	1	1	0.5	1	1	1	0.5	0.5	0.5	0.5	0.5	1
chrXII	52618	INTERGENIC	CTT	C,CT	0	0	0	0	0	0	0	0	0	0	0	0	0	0	0	0	0	0	0	0	0	0	0	0	0	0	0.5	1	1	0.5	1	1	1	0.5	0.5	0.5	0.5	0.5	1
chrXII	52618	INTERGENIC	CTTT	C	0	0	0	0	0	0	0	0	0	0	0	0	0	0	0	0	0	0	0	0	0	0	0	0	0	0	0.5	1	1	0.5	1	1	1	0.5	0.5	0.5	0.5	0.5	1
chrXII	52618	INTERGENIC	CT	C	0	0	0	0	0	0	0	0	0	0	0	0	0	0	0	0	0	0	0	0	0	0	0	0	0	0	0.5	1	1	0.5	1	1	1	0.5	0.5	0.5	0.5	0.5	1
chrXII	52618	INTERGENIC	CTT	C	0	0	0	0	0	0	0	0	0	0	0	0	0	0	0	0	0	0	0	0	0	0	0	0	0	0	0.5	1	1	0.5	1	1	1	0.5	0.5	0.5	0.5	0.5	1
chrXII	63982	INTERGENIC	CA	C	0	0	0	0	0	0	0	0	0	0	0	0	0	0	0	0	0	0	0	0	0	0	0	0	0	0	0	0	0	0	0	0	0	0	0	0.5	0	0.5	0.5
chrXII	63982	INTERGENIC	C	CA	0	0	0	0	0	0	0	0	0	0	0	0	0	0	0	0	0	0	0	0	0	0	0	0	0	0	0	0	0	0	0	0	0	0	0	0.5	0	0.5	0.5
chrXII	65534	INTERGENIC	AT	A	0	0	0	0	0	0	0	0	0	0	0	0	0	0	0	0	0	0	0	0	0	0	0	0	0	0	0	0	0	0	0	0	0	0.5	0	0.5	0	0	0
chrXII	65534	INTERGENIC	A	AT	0	0	0	0	0	0	0	0	0	0	0	0	0	0	0	0	0	0	0	0	0	0	0	0	0	0	0	0	0	0	0	0	0	0.5	0	0.5	0	0	0
chrXII	69360	GRC3	GA	G	0	0	0	0	0	0	0	0	0	0	0	0	0	0	0	0	0	0	0	0	0	0	0	0	0	0	0	0	0	0	0	0	0	0	0	0	0	0.5	0
chrXII	75948	YLL032C	TA	T	0	0	0	0	0	0	0	0	0	0	0	0	0	0	0	0	0	0	0	0	0	0	0	0	0	0	0	0	0	0	0	0	0	0	0	0.5	0	0	0
chrXII	84519	INTERGENIC	CT	C	0	0	0	0	0	0	0	0	0	0	0	0	0	0	0	0	0	0	0	0	0	0	0	0	0	0	0	0	0	0	0.5	0	0	0.5	0	0	0	0.5	0
chrXII	84519	INTERGENIC	C	CT	0	0	0	0	0	0	0	0	0	0	0	0	0	0	0	0	0	0	0	0	0	0	0	0	0	0	0	0	0	0	0.5	0	0	0.5	0	0	0	0.5	0
chrXII	84759	INTERGENIC	CT	C	0	0	0	0	0	0	0	0	0	0	0	0	0	0	0	0	0	0	0	0	0	0	0	0	0	0	0	0	0	0	0	0.5	0	0	0	0	0	0	0
chrXII	86842	INTERGENIC	AT	A	0	0	0	0	0	0	0	0	0	0	0	0	0	0	0	0	0	0	0	0	0	0	0	0	0	0	0.5	0	0	0	0	0	0	0	0.5	0	1	1	0.5
chrXII	87028	INTERGENIC	CG	C	0	0	0	0	0	0	0	0	0	0	0	0	0	0	0	0	0	0	0	0	0	0	0	0	0	0	0.5	0	0	0	0	0	0	0	0	0	0	0	0
chrXII	100550	INTERGENIC	CT	C	0	0	0	0	0	0	0	0	0	0	0	0	0	0	0	0	0	0	0	0	0	0	0	0	0	0	0	0	0	0	0	0	0.5	0	0	0	0	0	0
chrXII	105616	YLL020C	TA	T	0	0	0	0	0	0	0	0	0	0	0	0	0	0	0	0	0	0	0	0	0	0	0	0	0	0	0	0	0	0	0.5	0	0	0	0	0	0	0.5	0.5
chrXII	112176	INTERGENIC	GA	G	0	0	0	0	0	0	0	0	0	0	0	0	0	0	0	0	0	0	0	0	0	0	0	0	0	0	0.5	0	0	0	0	0	0	0	0	1	0.5	0.5	0.5
chrXII	112176	INTERGENIC	GA	G,GAA	0	0	0	0	0	0	0	0	0	0	0	0	0	0	0	0	0	0	0	0	0	0	0	0	0	0	0.5	0	0	0	0	0	0	0	0	1	0.5	0.5	0.5
chrXII	121725	INTERGENIC	GT	G	0	0	0	0	0	0	0	0	0	0	0	0	0	0	0	0	0	0	0	0	0	0	0	0	0	0	0	0	0	0	0.5	0	0	0	0	0	0	0	0
chrXII	125399	INTERGENIC	T	TTA	0	0	0	0	0	0	0	0	0	0	0	0	0	0	0	0	0	0	0	0	0	0	0	0	0	0	0	0	0	0	0.5	0	0	0	0	0	0	0	0
chrXII	129214	INTERGENIC	CA	C	0	0	0	0	0	0	0	0	0	0	0	0	0	0	0	0	0	0	0	0	0	0	0	0	0	0	0.5	0.5	0.5	0.5	0	0.5	0.5	1	0	0.5	0.5	0.5	0.5
chrXII	130903	INTERGENIC	CT	C	0	0	0	0	0	0	0	0	0	0	0	0	0	0	0	0	0	0	0	0	0	0	0	0	0	0	0	0.5	1	0.5	0.5	0	0	0.5	0	0.5	1	1	0.5
chrXII	134269	INTERGENIC	TA	T	0	0	0	0	0	0	0	0	0	0	0	0	0	0	0	0	0	0	0	0	0	0	0	0	0	0	0	0.5	0.5	0.5	0	0.5	0.5	0.5	0.5	0.5	0.5	0.5	0.5
chrXII	161651	INTERGENIC	TA	T	0	0	0	0	0	0	0	0	0	0	0	0	0	0	0	0	0	0	0	0	0	0	0	0	0	0	0	0.5	0.5	0	0	0	0	0	0	0.5	1	1	0
chrXII	172018	INTERGENIC	AAT	A	0	0	0	0	0	0	0	0	0	0	0	0	0	0	0	0	0	0	0	0	0	0	0	0	0	0	0	0	0	0	0	0	0	0	0	0.5	0	0	0
chrXII	173792	PPR1	TA	T	0	0	0	0	0	0	0	0	0	0	0	0	0	0	0	0	0	0	0	0	0	0	0	0	0	0	0	0	0	0	0	0	0	0.5	0	0	0	0	0
chrXII	179752	INTERGENIC	ATT	A	0	0	0	0	0	0	0	0	0	0	0	0	0	0	0	0	0	0	0	0	0	0	0	0	0	0	0	0.5	0	0	0.5	0	0.5	0	0.5	0	1	0.5	0.5
chrXII	179752	INTERGENIC	A	AT	0	0	0	0	0	0	0	0	0	0	0	0	0	0	0	0	0	0	0	0	0	0	0	0	0	0	0	0.5	0	0	0.5	0	0.5	0	0.5	0	1	0.5	0.5
chrXII	179752	INTERGENIC	AT	A	0	0	0	0	0	0	0	0	0	0	0	0	0	0	0	0	0	0	0	0	0	0	0	0	0	0	0	0.5	0	0	0.5	0	0.5	0	0.5	0	1	0.5	0.5
chrXII	184861	SDO1	CT	C	0	0	0	0	0	0	0	0	0	0	0	0	0	0	0	0	0	0	0	0	0	0	0	0	0	0	0.5	0.5	0.5	0.5	0	0.5	0.5	0.5	0.5	0.5	0.5	0.5	0.5
chrXII	185314	INTERGENIC	T	TA	0	0	0	0	0	0	0	0	0	0	0	0	0	0	0	0	0	0	0	0	0	0	0	0	0	0	0	0	0	0	0.5	0	0	0	0	0	0	0	0
chrXII	191296	UBR2	GA	G	0	0	0	0	0	0	0	0	0	0	0	0	0	0	0	0	0	0	0	0	0	0	0	0	0	0	0	0	0	0	0	0	0	0.5	0	0	0	0	0
chrXII	193400	INTERGENIC	CT	C	0	0	0	0	0	0	0	0	0	0	0	0	0	0	0	0	0	0	0	0	0	0	0	0	0	0	0	0	0	0	0.5	0	0	0	0	0	0	0	0.5
chrXII	196591	INTERGENIC	AT	A	0	0	0	0	0	0	0	0	0	0	0	0	0	0.5	0	0	0	0	0	0	0	0	0	0	0	0	0	0.5	0	0	0	0.5	0	0	0	0	0	0	0.5
chrXII	201844	INTERGENIC	TA	T	0	0	0	0	0	0	0	0	0	0	0	0	0	0	0	0	0	0	0	0	0	0	0	0	0	0	0	0.5	0.5	0.5	0	0	0	0.5	0	0.5	1	0.5	0.5
chrXII	201844	INTERGENIC	TAAA	T,TAA	0	0	0	0	0	0	0	0	0	0	0	0	0	0	0	0	0	0	0	0	0	0	0	0	0	0	0	0.5	0.5	0.5	0	0	0	0.5	0	0.5	1	0.5	0.5
chrXII	203800	YLR030W	A	AC	0	0	0	0	0	0	0	0	0	0	0	0	0	0	0	0	0	0	0	0	0	0	0	0	0	0	0	0	0	0	0	0	0	0.5	0	0	0	0	0
chrXII	204043	YLR030W	GA	G	0	0	0	0	0	0	0	0	0	0	0	0	0	0	0	0	0	0	0	0	0	0	0	0	0	0	0	0	0	0	0	0	0	0	0.5	0	1	1	0.5
chrXII	212033	INTERGENIC	GA	G	0	0	0	0	0	0	0	0	0	0	0	0	0	0	0	0	0	0	0	0	0	0	0	0	0	0	0	0	0	0	0	0	0	0	0	0	0.5	0.5	0.5
chrXII	230452	INTERGENIC	AT	A	0	0	0	0	0	0	0	0	0	0	0	0	0	0	0	0	0	0	0	0	0	0	0	0	0	0	0	0	0	0	0.5	0	0	0	0	0	0	0	0
chrXII	238630	YLR046C	AG	A	0	0	0	0	0	0	0	0	0	0	0	0	0	0	0	0	0	0	0	0	0	0	0	0	0	0	0	0	0	0	0	0	0	0	0	0	0.5	0.5	0.5
chrXII	246210	INTERGENIC	GT	G	0	0	0	0	0	0	0	0	0	0	0	0	0	0	0	0	0	0	0	0	0	0	0	0	0	0	0	0.5	0.5	0.5	0	0	0	0	0	0.5	0.5	0.5	0.5
chrXII	248700	INTERGENIC	ATT	A,ATTT	0	0	0	0	0	0	0	0	0	0	0	0	0	0	0	0	0	0	0	0	0	0	0	0	0	0	0	0	0	0	0.5	0	0	0	0.5	0	0.5	0.5	0.5
chrXII	248700	INTERGENIC	A	AT	0	0	0	0	0	0	0	0	0	0	0	0	0	0	0	0	0	0	0	0	0	0	0	0	0	0	0	0	0	0	0.5	0	0	0	0.5	0	0.5	0.5	0.5
chrXII	248700	INTERGENIC	AT	A	0	0	0	0	0	0	0	0	0	0	0	0	0	0	0	0	0	0	0	0	0	0	0	0	0	0	0	0	0	0	0.5	0	0	0	0.5	0	0.5	0.5	0.5
chrXII	248700	INTERGENIC	AT	A,ATT	0	0	0	0	0	0	0	0	0	0	0	0	0	0	0	0	0	0	0	0	0	0	0	0	0	0	0	0	0	0	0.5	0	0	0	0.5	0	0.5	0.5	0.5
chrXII	253323	INTERGENIC	GA	G	0	0	0	0	0	0	0	0	0	0	0	0	0	0	0	0	0	0	0	0	0	0	0	0	0	0	0	0	0	0.5	0	0	0	0	0	0	0	0	0
chrXII	255164	INTERGENIC	G	GA	0	0	0	0	0	0	0	0	0	0	0	0	0	0	0	0	0	0	0	0	0	0	0	0	0	0	0	0	0	0	0.5	0	0.5	0	0	0	0	0	0
chrXII	255164	INTERGENIC	GA	G	0	0	0	0	0	0	0	0	0	0	0	0	0	0	0	0	0	0	0	0	0	0	0	0	0	0	0	0	0	0	0.5	0	0.5	0	0	0	0	0	0
chrXII	268774	PET309	CT	C	0	0	0	0	0	0	0	0	0	0	0	0	0	0	0	0	0	0	0	0	0	0	0	0	0	0	0	0	0	0	0	0	0	0	0	0	0.5	0.5	0.5
chrXII	280996	INTERGENIC	GAAA	G	0	0	0	0	0	0	0	0	0	0	0	0	0	0	0	0	0	0	0	0	0	0	0	0	0	0	1	0	1	0	0	1	0	1	0.5	0	0.5	0.5	1
chrXII	280996	INTERGENIC	GAAA	G,GAA	0	0	0	0	0	0	0	0	0	0	0	0	0	0	0	0	0	0	0	0	0	0	0	0	0	0	1	0	1	0	0	1	0	1	0.5	0	0.5	0.5	1
chrXII	280996	INTERGENIC	GAA	G	0	0	0	0	0	0	0	0	0	0	0	0	0	0	0	0	0	0	0	0	0	0	0	0	0	0	1	0	1	0	0	1	0	1	0.5	0	0.5	0.5	1
chrXII	280996	INTERGENIC	GA	G	0	0	0	0	0	0	0	0	0	0	0	0	0	0	0	0	0	0	0	0	0	0	0	0	0	0	1	0	1	0	0	1	0	1	0.5	0	0.5	0.5	1
chrXII	280996	INTERGENIC	GAAA	G,GA	0	0	0	0	0	0	0	0	0	0	0	0	0	0	0	0	0	0	0	0	0	0	0	0	0	0	1	0	1	0	0	1	0	1	0.5	0	0.5	0.5	1
chrXII	283781	INTERGENIC	GA	G	0	0	0	0	0	0	0	0	0	0	0	0	0	0	0	0	0	0	0	0	0	0	0	0	0	0	0	0	0	0	0	0.5	0.5	0	0	0	0	0	0
chrXII	285665	INTERGENIC	GT	G	0	0	0	0	0	0	0	0	0	0	0	0	0	0	0	0	0	0	0	0	0	0	0	0	0	0	0	0	0	0	0	0.5	0.5	0	0	0	0	0	0
chrXII	287681	INTERGENIC	GA	G	0	0	0	0	0	0	0	0	0	0	0	0	0	0	0	0	0	0	0	0	0	0	0	0	0	0	0	0	0	0	0	0	0	0	0.5	0	0	0	0
chrXII	289357	INTERGENIC	CT	C	0	0	0	0	0	0	0	0	0	0	0	0	0	0	0	0	0	0	0	0	0	0	0	0	0	0	0.5	0	0	0	0.5	0	0	0	0	0	0	0	0
chrXII	289357	INTERGENIC	CTT	C,CT	0	0	0	0	0	0	0	0	0	0	0	0	0	0	0	0	0	0	0	0	0	0	0	0	0	0	0.5	0	0	0	0.5	0	0	0	0	0	0	0	0
chrXII	292024	INTERGENIC	GA	G	0	0	0	0	0	0	0	0	0	0	0	0	0	0	0	0	0	0	0	0	0	0	0	0	0	0	1	1	0.5	0.5	0.5	0.5	1	0.5	0.5	1	0.5	1	0.5
chrXII	292024	INTERGENIC	GAA	G	0	0	0	0	0	0	0	0	0	0	0	0	0	0	0	0	0	0	0	0	0	0	0	0	0	0	1	1	0.5	0.5	0.5	0.5	1	0.5	0.5	1	0.5	1	0.5
chrXII	292024	INTERGENIC	G	GA	0	0	0	0	0	0	0	0	0	0	0	0	0	0	0	0	0	0	0	0	0	0	0	0	0	0	1	1	0.5	0.5	0.5	0.5	1	0.5	0.5	1	0.5	1	0.5
chrXII	292024	INTERGENIC	GAA	G,GA	0	0	0	0	0	0	0	0	0	0	0	0	0	0	0	0	0	0	0	0	0	0	0	0	0	0	1	1	0.5	0.5	0.5	0.5	1	0.5	0.5	1	0.5	1	0.5
chrXII	292153	INTERGENIC	GA	G	0	0	0	0	0	0	0	0	0	0	0	0	0	0	0	0	0	0	0	0	0	0	0	0	0	0	1	1	1	1	0	1	1	1	1	1	1	1	1
chrXII	306620	INTERGENIC	T	TA	0	0	0	0	0	0	0	0	0	0	0	0	0	0	0	0	0	0	0	0	0	0	0	0	0	0	0	0	0	0	0	0	0	0.5	0.5	0	0	0	0
chrXII	315793	INTERGENIC	CT	C	0	0	0	0	0	0	0	0	0	0	0	0	0	0	0	0	0	0	0	0	0	0	0	0	0	0	0.5	0.5	0.5	0.5	0	0.5	0.5	0.5	0.5	0.5	0.5	0.5	0.5
chrXII	320335	INTERGENIC	GAA	G	0	0	0	0	0	0	0	0	0	0	0	0	0	0	0	0	0	0	0	0	0	0	0	0	0	0	0	0	0	0.5	0	0	0.5	0	0	0	0.5	0.5	0.5
chrXII	320335	INTERGENIC	GA	G	0	0	0	0	0	0	0	0	0	0	0	0	0	0	0	0	0	0	0	0	0	0	0	0	0	0	0	0	0	0.5	0	0	0.5	0	0	0	0.5	0.5	0.5
chrXII	348735	INTERGENIC	CA	C	0	0	0	0	0	0	0	0	0	0	0	0	0	0	0	0	0	0	0	0	0	0	0	0	0	0	0	0	0	0	0	0	0	0	0.5	0	0	0	0
chrXII	348919	INTERGENIC	GT	G	0	0	0	0	0	0	0	0	0	0	0	0	0	0	0	0	0	0	0	0	0	0	0	0	0	0	0	0	0	0.5	1	0	0	0	0	0	0	0	0
chrXII	360870	MDN1	GT	G	0	0	0	0	0	0	0	0	0	0	0	0	0	0	0	0	0	0	0	0	0	0	0	0	0	0	0	0	0	0	0	0	0	0	0	0	0.5	0.5	0
chrXII	367812	YLR108C	GA	G	0	0	0	0	0	0	0	0	0	0	0	0	0	0	0	0	0	0	0	0	0	0	0	0	0	0	0	0	0	0	0	0	0	0	0	0	0.5	0.5	0.5
chrXII	369387	INTERGENIC	A	AT	0	0	0	0	0	0	0	0	0	0	0	0	0	0	0	0	0	0	0	0	0	0	0	0	0	0	0	0	0	0.5	0	0	0	0.5	0	0	0.5	0.5	0
chrXII	369387	INTERGENIC	AT	A	0	0	0	0	0	0	0	0	0	0	0	0	0	0	0	0	0	0	0	0	0	0	0	0	0	0	0	0	0	0.5	0	0	0	0.5	0	0	0.5	0.5	0
chrXII	370487	YLR111W	AT	A	0	0	0	0	0	0	0	0	0	0	0	0	0	0	0	0	0	0	0	0	0	0	0	0	0	0	0	0	0	0	0	0	0	0.5	0	0	0	0	0
chrXII	382278	INTERGENIC	A	AT	0	0	0	0	0	0	0	0	0	0	0	0	0	0	0	0	0	0	0	0	0	0	0	0	0	0	0	0	0	0	0	0	0	0.5	0	0	0	0	0
chrXII	394693	INTERGENIC	GA	G	0	0	0	0	0	0	0	0	0	0	0	0	0	0	0	0	0	0	0	0	0	0	0	0	0	0	0	0.5	0	0	0	0	0	0.5	0	0	0	0	0
chrXII	402737	INTERGENIC	AT	A	0	0	0	0	0	0	0	0	0	0	0	0	0	0	0	0	0	0	0	0	0	0	0	0	0	0	0.5	0	0	0	0.5	0	0	0.5	0.5	0	0.5	0.5	0.5
chrXII	402737	INTERGENIC	ATT	A	0	0	0	0	0	0	0	0	0	0	0	0	0	0	0	0	0	0	0	0	0	0	0	0	0	0	0.5	0	0	0	0.5	0	0	0.5	0.5	0	0.5	0.5	0.5
chrXII	410360	INTERGENIC	GA	G	0	0	0	0	0	0	0	0	0	0	0	0	0	0	0	0	0	0	0	0	0	0	0	0	0	0	0	0	0	0	0	0	0	0	0	0	0	0.5	0
chrXII	418372	INTERGENIC	AT	A	0	0	0	0	0	0	0	0	0	0	0	0	0	0	0	0	0	0	0	0	0	0	0	0	0	0	0	0	0	0	0	0	0	0	0	0	0.5	0.5	0.5
chrXII	418390	INTERGENIC	GT	G	0	0	0	0	0	0	0	0	0	0	0	0	0	0	0	0	0	0	0	0	0	0	0	0	0	0	0	0	0	0	0	0	0	0	0	0.5	0	0	0
chrXII	418406	INTERGENIC	T	TA	0	0	0	0	0	0	0	0	0	0	0	0	0	0	0	0	0	0	0	0	0	0	0	0	0	0	0	0	0	0	0	0	0	0.5	0	0	0	0	0
chrXII	421496	INTERGENIC	AG	A	0	0	0	0	0	0	0	0	0	0	0	0	0	0	0	0	0	0	0	0	0	0	0	0	0	0	0	0	0	0	0	0	0	0	0	0	0.5	0.5	1
chrXII	423554	YLR140W	CT	C	0	0	0	0	0	0	0	0	0	0	0	0	0	0	0	0	0	0	0	0	0	0	0	0	0	0	0	0	0	0	1	0	0	0	0	0	0.5	0.5	1
chrXII	432143	INTERGENIC	CA	C	0	0	0	0	0	0	0	0	0	0	0	0	0	0	0	0	0	0	0	0	0	0	0	0	0	0	0	0	0	0	0	0	0	0	0	0	0.5	1	0.5
chrXII	433884	YLR146W-A	G	GA	0	0	0	0	0	0	0	0	0	0	0	0	0	0	0	0	0	0	0	0	0	0	0	0	0	0	0	0	0	0	0	0	0	0	0	0	0	0	0.5
chrXII	441486	INTERGENIC	TA	T	0	0	0	0	0	0	0	0	0	0	0	0	0	0	0	0	0	0	0	0	0	0	0	0	0	0	0	0.5	0	0	0	0	0	0	0	0	0	0	0
chrXII	442818	INTERGENIC	T	TC	0	0	0	0	0	0	0	0	0	0	0	0	0	0	0	0	0	0	0	0	0	0	0	0	0	0	0	0	0	0	0	0	0	0	0	0	0.5	0.5	0
chrXII	447844	INTERGENIC	CA	C	0	0	0	0	0	0	0	0	0	0	0	0	0	0	0	0	0	0	0	0	0	0	0	0	0	0	0	0	0	0	0	0	0	0	0	0	0	0	0.5
chrXII	449594	INTERGENIC	CTT	C,CT	0	0	0	0	0	0	0	0	0	0	0	0	0	0	0	0	0	0	0	0	0	0	0	0	0	0	0.5	0	0	0	0	0.5	0.5	0	0	0	0.5	0.5	0.5
chrXII	449594	INTERGENIC	CT	C	0	0	0	0	0	0	0	0	0	0	0	0	0	0	0	0	0	0	0	0	0	0	0	0	0	0	0.5	0	0	0	0	0.5	0.5	0	0	0	0.5	0.5	0.5
chrXII	449950	INTERGENIC	CT	C	0	0	0	0	0	0	0	0	0	0	0	0	0	0	0	0	0	0	0	0	0	0	0	0	0	0	0	0	0	0	1	0	0	0	0	0	0.5	0.5	0
chrXII	460002	INTERGENIC	CAA	C	0	0	0	0	0	0	0	0	0	0	0	0	0	0	0	0	0	0	0	0	0	0	0	0	0	0	0	0	0	0	0	0	0	0	0	0	0	0	0.5
chrXII	489468	RDN5-6	CT	C	0	0	0	0	0	0	0	0	0	0	0	0	0	0	0	0	0	0	0	0	0	0	0	0	0	0	0	0	0	0	0	0	0	0	0	0.5	0.5	0.5	0
chrXII	491513	INTERGENIC	CT	C	0	0	0	0	0	0	0	0	0	0	0	0	0	0	0	0	0	0	0	0	0	0	0	0	0	0	0.5	0	0.5	0	0	0	0	0	0.5	0	0.5	0.5	0
chrXII	493668	INTERGENIC	AT	A	0	0	0	0	0	0	0	0	0	0	0	0	0	0	0	0	0	0	0	0	0	0	0	0	0	0	0.5	0	0	0	0	0	0	0	0	0	0	0	0
chrXII	495309	INTERGENIC	CT	C	0	0	0	0	0	0	0	0	0	0	0	0	0	0	0	0	0	0	0	0	0	0	0	0	0	0	0	0	0	0	0	0	0	0	0	0	0	0.5	0
chrXII	497749	SEC10	GA	G	0	0	0	0	0	0	0	0	0	0	0	0	0	0	0	0	0	0	0	0	0	0	0	0	0	0	0	0	0	0	0	0	0	0	0	0.5	0	0	0
chrXII	510241	INTERGENIC	A	AT	0	0	0	0	0	0	0	0	0	0	0	0	0	0	0	0	0	0	0	0	0	0	0	0	0	0	0	0	0	0	0	0	0	0	0	0	0	0	0.5
chrXII	513997	INTERGENIC	CA	C	0	0	0	0	0	0	0	0	0	0	0	0	0	0	0	0	0	0	0	0	0	0	0	0	0	0	0	0	0	0	0	0	0.5	0	0	0	0.5	0.5	0.5
chrXII	514965	INTERGENIC	C	CT	0	0	0	0	0	0	0	0	0	0	0	0	0	0	0	0	0	0	0	0	0	0	0	0	0	0	0	0.5	0	0	0.5	0	0	0	0	0	0	0.5	0
chrXII	514965	INTERGENIC	CT	C	0	0	0	0	0	0	0	0	0	0	0	0	0	0	0	0	0	0	0	0	0	0	0	0	0	0	0	0.5	0	0	0.5	0	0	0	0	0	0	0.5	0
chrXII	517794	INTERGENIC	G	GT	0	0	0	0	0	0	0	0	0	0	0	0	0	0	0	0	0	0	0	0	0	0	0	0	0	0	1	1	1	1	0	1	1	1	1	1	1	1	1
chrXII	517892	INTERGENIC	TA	T	0	0	0	0	0	0	0	0	0	0	0	0	0	0	0	0	0	0	0	0	0	0	0	0	0	0	0	0	0	0	1	0	0	0.5	0	0	0	0	0.5
chrXII	522257	YLR184W	CA	C	0	0	0	0	0	0	0	0	0	0	0	0	0	0	0	0	0	0	0	0	0	0	0	0	0	0	0	0	0	0	0	0	0	0.5	0	0.5	1	0.5	1
chrXII	522257	YLR184W	CAA	C,CA	0	0	0	0	0	0	0	0	0	0	0	0	0	0	0	0	0	0	0	0	0	0	0	0	0	0	0	0	0	0	0	0	0	0.5	0	0.5	1	0.5	1
chrXII	530531	INTERGENIC	GT	G	0	0	0	0	0	0	0	0	0	0	0	0	0	0	0	0	0	0	0	0	0	0	0	0	0	0	0	0	0	0	0	0	0	0.5	0	0	0	0	0
chrXII	530719	INTERGENIC	CA	C	0	0	0	0	0	0	0	0	0	0	0	0	0	0	0	0	0	0	0	0	0	0	0	0	0	0	0	0	0.5	0	0	0	0	0	0	0	0	0	0
chrXII	535172	INTERGENIC	CA	C	0	0	0	0	0	0	0	0	0	0	0	0	0	0	0	0	0	0	0	0	0	0	0	0	0	0	0.5	0.5	0.5	0.5	0	0.5	1	0.5	0.5	0.5	0.5	0.5	0.5
chrXII	535172	INTERGENIC	CA	C,CAA	0	0	0	0	0	0	0	0	0	0	0	0	0	0	0	0	0	0	0	0	0	0	0	0	0	0	0.5	0.5	0.5	0.5	0	0.5	1	0.5	0.5	0.5	0.5	0.5	0.5
chrXII	538069	PEX13	AT	A	0	0	0	0	0	0	0	0	0	0	0	0	0	0	0	0	0	0	0	0	0	0	0	0	0	0	0	0	0	0	0	0	0	0	0	0	0.5	0	0
chrXII	539598	INTERGENIC	CT	C	0	0	0	0	0	0	0	0	0	0	0	0	0	0	0	0	0	0	0	0	0	0	0	0	0	0	0	0	0	0.5	0	0	0	0	0	0	0.5	0.5	0
chrXII	540010	UPS1	CA	C	0	0	0	0	0	0	0	0	0	0	0	0	0	0	0	0	0	0	0	0	0	0	0	0	0	0	0	0	0.5	0	0	0	0	0	0	0	0	0	0
chrXII	550360	YLR202C	CA	C	0	0	0	0	0	0	0	0	0	0	0	0	0	0	0	0	0	0	0	0	0	0	0	0	0	0	0	0	0	0	0	0	0	1	0.5	0	0.5	0.5	1
chrXII	556436	INTERGENIC	CT	C	0	0	0	0	0	0	0	0	0	0	0	0	0	0	0	0	0	0	0	0	0	0	0	0	0	0	0	0	0	0	0	0	0	0	0	0.5	0	0	0
chrXII	556468	INTERGENIC	CAT	C	0	0	0	0	0	0	0	0	0	0	0	0	0	0	0	0	0	0	0	0	0	0	0	0	0	0	0	0	0	0	0	0	0	0	0	0	0.5	0.5	0
chrXII	568017	INTERGENIC	CT	C	0	0	0	0	0	0	0	0	0	0	0	0	0	0	0	0	0	0	0	0	0	0	0	0	0	0	0	0	0	0	0	0	0	0	0.5	0	0.5	0.5	0.5
chrXII	576785	INTERGENIC	CT	C	0	0	0	0	0	0	0	0	0	0	0	0	0	0	0	0	0	0	0	0	0	0	0	0	0	0	0	0	0	0	0	0	0	0	0	0	0.5	0.5	0
chrXII	582855	IFH1	CT	C	0	0	0	0	0	0	0	0	0	0	0	0	0	0	0	0	0	0	0	0	0	0	0	0	0	0	0	0	0.5	0	0	0.5	0	0	0.5	0	0	0	0
chrXII	583978	IFH1	GA	G	0	0	0	0	0	0	0	0	0	0	0	0	0	0	0	0	0	0	0	0	0	0	0	0	0	0	0	0	0	0	0.5	0	0	0	0	0	0	0	0
chrXII	585204	IFH1	C	CT	0	0	0	0	0	0	0	0	0	0	0	0	0	0	0	0	0	0	0	0	0	0	0	0	0	0	0	0	0	0	0	0	0	0	0	0	0.5	0.5	0.5
chrXII	589576	BUR2	GA	G	0	0	0	0	0	0	0	0	0	0	0	0	0	0	0	0	0	0	0	0	0	0	0	0	0	0	0	0	0	0	0	0	0	0	0	0	0	0	0.5
chrXII	589605	BUR2	TA	T	0	0	0	0	0	0	0	0	0	0	0	0	0	0	0	0	0	0	0	0	0	0	0	0	0	0	0.5	0.5	0.5	0.5	0.5	0.5	0	0.5	0.5	0.5	0.5	0.5	0.5
chrXII	589605	BUR2	TAA	T	0	0	0	0	0	0	0	0	0	0	0	0	0	0	0	0	0	0	0	0	0	0	0	0	0	0	0.5	0.5	0.5	0.5	0.5	0.5	0	0.5	0.5	0.5	0.5	0.5	0.5
chrXII	589885	BUR2	GA	G	0	0	0	0	0	0	0	0	0	0	0	0	0	0	0	0	0	0	0	0	0	0	0	0	0	0	0	0	0	0	0	0	0	0	0	0	0.5	0.5	0.5
chrXII	602685	INTERGENIC	CA	C	0	0	0	0	0	0	0	0	0	0	0	0	0	0	0	0	0	0	0	0	0	0	0	0	0	0	0	0.5	0	0	0	0	0	0	0	0	0	0	0
chrXII	625064	INTERGENIC	TA	T	0	0	0	0	0	0	0	0	0	0	0	0	0	0	0	0	0	0	0	0	0	0	0	0	0	0	0.5	0	0.5	0	0.5	0.5	1	0	0	0	0.5	0.5	0
chrXII	625948	MAP1	AG	A	0	0	0	0	0	0	0	0	0	0	0	0	0	0	0	0	0	0	0	0	0	0	0	0	0	0	0	0	0	0	0	0	0	0	0	0.5	0	0	0
chrXII	641311	INTERGENIC	GAA	G,GA	0	0	0	0	0	0	0	0	0	0	0	0	0	0	0	0	0	0	0	0	0	0	0	0	0	0	0	0.5	0.5	0.5	0	0.5	1	0.5	1	0.5	1	1	1
chrXII	641311	INTERGENIC	GA	G	0	0	0	0	0	0	0	0	0	0	0	0	0	0	0	0	0	0	0	0	0	0	0	0	0	0	0	0.5	0.5	0.5	0	0.5	1	0.5	1	0.5	1	1	1
chrXII	645231	INTERGENIC	TAA	T,TA	0	0	0	0	0	0	0	0	0	0	0	0	0	0	0	0	0	0	0	0	0	0	0	0	0	0	1	1	1	1	0	1	0.5	1	1	0	0.5	0	0.5
chrXII	645231	INTERGENIC	TA	T	0	0	0	0	0	0	0	0	0	0	0	0	0	0	0	0	0	0	0	0	0	0	0	0	0	0	1	1	1	1	0	1	0.5	1	1	0	0.5	0	0.5
chrXII	657926	INTERGENIC	GT	G	0	0	0	0	0	0	0	0	0	0	0	0	0	0	0	0	0	0	0	0	0	0	0	0	0	0	0	0	0	0	0	0	0	0	0	0	0.5	0.5	0.5
chrXII	667194	LCB5	CA	C	0	0	0	0	0	0	0	0	0	0	0	0	0	0	0	0	0	0	0	0	0	0	0	0	0	0	0	0.5	0	0	0	0	0	0.5	0	0	0	0	0
chrXII	672979	INTERGENIC	AT	A	0	0	0	0	0	0	0	0	0	0	0	0	0	0	0	0	0	0	0	0	0	0	0	0	0	0	0	0.5	0	0	0	0	0	0.5	0	0.5	0	0	0
chrXII	685452	YCS4	AT	A	0	0	0	0	0	0	0	0	0	0	0	0	0	0	0	0	0	0	0	0	0	0	0	0	0	0	0	0.5	0.5	0.5	0	0	0	0	0	0.5	0.5	0.5	0.5
chrXII	687472	INTERGENIC	GAAA	G,GA	0	0	0	0	0	0	0	0	0	0	0	0	0	0	0	0	0	0	0	0	0	0	0	0	0	0	1	0.5	0.5	1	0.5	0.5	1	0.5	0.5	0.5	1	1	1
chrXII	687472	INTERGENIC	GAA	G	0	0	0	0	0	0	0	0	0	0	0	0	0	0	0	0	0	0	0	0	0	0	0	0	0	0	1	0.5	0.5	1	0.5	0.5	1	0.5	0.5	0.5	1	1	1
chrXII	687472	INTERGENIC	GAA	G,GA	0	0	0	0	0	0	0	0	0	0	0	0	0	0	0	0	0	0	0	0	0	0	0	0	0	0	1	0.5	0.5	1	0.5	0.5	1	0.5	0.5	0.5	1	1	1
chrXII	687472	INTERGENIC	GA	G	0	0	0	0	0	0	0	0	0	0	0	0	0	0	0	0	0	0	0	0	0	0	0	0	0	0	1	0.5	0.5	1	0.5	0.5	1	0.5	0.5	0.5	1	1	1
chrXII	697017	INTERGENIC	GA	G	0	0	0	0	0	0	0	0	0	0	0	0	0	0	0	0	0	0	0	0	0	0	0	0	0	0	0	0.5	0	0	0	0	0	0	0	0	0	0	0
chrXII	704138	INTERGENIC	TAA	T	0	0	0	0	0	0	0	0	0	0	0	0	0	0	0	0	0	0	0	0	0	0	0	0	0	0	0.5	0	0	0	0	0	0	0	0	0	0	0	0
chrXII	712186	INTERGENIC	G	GT	0	0	0	0	0	0	0	0	0	0	0	0	0	0	0	0	0	0	0	0	0	0	0	0	0	0	0	0	0	0	0	0	0	0	0	0	0.5	0.5	0.5
chrXII	713115	RPS30A	AT	A	0	0	0	0	0	0	0	0	0	0	0	0	0	0	0	0	0	0	0	0	0	0	0	0	0	0	0	0	0.5	0	0	0	0	0	0	0	0	0	0
chrXII	713307	INTERGENIC	AT	A	0	0	0	0	0	0	0	0	0	0	0	0	0	0	0	0	0	0	0	0	0	0	0	0	0	0	0	0	0	0	0	0	0	0	0	0.5	0.5	0.5	0.5
chrXII	713307	INTERGENIC	A	AT	0	0	0	0	0	0	0	0	0	0	0	0	0	0	0	0	0	0	0	0	0	0	0	0	0	0	0	0	0	0	0	0	0	0	0	0.5	0.5	0.5	0.5
chrXII	714095	MEC3	CT	C	0	0	0	0	0	0	0	0	0	0	0	0	0	0	0	0	0	0	0	0	0	0	0	0	0	0	0	0	0	0	0	0	0	0	0	0	0	0	0.5
chrXII	719563	INTERGENIC	AT	A	0	0	0	0	0	0	0	0	0	0	0	0	0	0	0	0	0	0	0	0	0	0	0	0	0	0	0.5	0	0	0	0	0	0	0	0	0	0.5	0.5	0
chrXII	719563	INTERGENIC	ATT	A	0	0	0	0	0	0	0	0	0	0	0	0	0	0	0	0	0	0	0	0	0	0	0	0	0	0	0.5	0	0	0	0	0	0	0	0	0	0.5	0.5	0
chrXII	722481	INTERGENIC	GTT	G	0	0	0	0	0	0	0	0	0	0	0	0	0	0	0	0	0	0	0	0	0	0	0	0	0	0	0	0.5	1	0.5	0.5	0	0	0.5	0.5	0	0.5	0.5	0.5
chrXII	722481	INTERGENIC	GT	G	0	0	0	0	0	0	0	0	0	0	0	0	0	0	0	0	0	0	0	0	0	0	0	0	0	0	0	0.5	1	0.5	0.5	0	0	0.5	0.5	0	0.5	0.5	0.5
chrXII	722481	INTERGENIC	G	GT	0	0	0	0	0	0	0	0	0	0	0	0	0	0	0	0	0	0	0	0	0	0	0	0	0	0	0	0.5	1	0.5	0.5	0	0	0.5	0.5	0	0.5	0.5	0.5
chrXII	723209	YLR296W	GT	G	0	0	0	0	0	0	0	0	0	0	0	0	0	0	0	0	0	0	0	0	0	0	0	0	0	0	0	0	0	0	0.5	0	0	0	0	0	0	0	0
chrXII	734923	INTERGENIC	AT	A	0	0	0	0	0	0	0	0	0	0	0	0	0	0	0	0	0	0	0	0	0	0	0	0	0	0	0.5	0	0	0	0	0	0	0.5	0	0.5	0.5	0.5	0.5
chrXII	734923	INTERGENIC	ATT	A	0	0	0	0	0	0	0	0	0	0	0	0	0	0	0	0	0	0	0	0	0	0	0	0	0	0	0.5	0	0	0	0	0	0	0.5	0	0.5	0.5	0.5	0.5
chrXII	738273	STT4	G	GT	0	0	0	0	0	0	0	0	0	0	0	0	0	0	0	0	0	0	0	0	0	0	0	0	0	0	0	0	0	0.5	0	0	0	0	0	0	0	0	0
chrXII	739164	STT4	CT	C	0	0	0	0	0	0	0	0	0	0	0	0	0	0	0	0	0	0	0	0	0	0	0	0	0	0	0	0	0	0	0	0	0	0	0	0.5	0	0	0
chrXII	743995	INTERGENIC	GA	G	0	0	0	0	0	0	0	0	0	0	0	0	0	0	0	0	0	0	0	0	0	0	0	0	0	0	0	0	0	0	0	0	0	0	0	0	0.5	0	0.5
chrXII	747390	INTERGENIC	CT	C	0	0	0	0	0	0	0	0	0	0	0	0	0	0	0	0	0	0	0	0	0	0	0	0	0	0	0.5	0	0	0	0	0	0	0	0	0	0	0	0
chrXII	747603	INTERGENIC	GT	G	0	0	0	0	0	0	0	0	0	0	0	0	0	0	0	0	0	0	0	0	0	0	0	0	0	0	0	0	0	0	0	0	0	0.5	0	0	0	0	0
chrXII	757413	YLR311C	CA	C	0	0	0	0	0	0	0	0	0	0	0	0	0	0	0	0	0	0	0	0	0	0	0	0	0	0	0	0.5	0.5	0.5	0	0	0	0	0	0.5	0.5	0.5	0.5
chrXII	757658	YLR312C	AT	A	0	0	0	0	0	0	0	0	0	0	0	0	0	0	0	0	0	0	0	0	0	0	0	0	0	0	0	0	0	0	0.5	0	0	0	0	0	0	0	0
chrXII	769162	EST2	CAT	C	0	0	0	0	0	0	0	0	0	0	0	0	0.5	0.5	0	0	0	0.5	0	0	0	0	0	0	0	0	0	0	0	0	0	0	0	0	0	0	0.5	0	0.5
chrXII	783721	INTERGENIC	A	AG	0	0	0	0	0	0	0	0	0	0	0	0	0	0	0	0	0	0	0	0	0	0	0	0	0	0	0	0	0	0	0.5	0	0	0	0	0	0	0	0
chrXII	784895	INTERGENIC	GA	G	0	0	0	0	0	0	0	0	0	0	0	0	0	0	0	0	0	0	0	0	0	0	0	0	0	0	0	0	0	0	0	0	0	0	0.5	0	0	0	0
chrXII	785377	NMA1	GA	G	0	0	0	0	0	0	0	0	0	0	0	0	0	0	0	0	0	0	0	0	0	0	0	0	0	0	0	0	0	0	1	0	0	0	0	0	0	0	0
chrXII	793997	INTERGENIC	AT	A	0	0	0	0	0	0	0	0	0	0	0	0	0	0	0	0	0	0	0	0	0	0	0	0	0	0	0	0	0	0.5	0.5	0	0	0	0	0	0	0	0
chrXII	795521	INTERGENIC	CA	C	0	0	0	0	0	0	0	0	0	0	0	0	0	0	0	0	0	0	0	0	0	0	0	0	0	0	0	0	0	0	0	0	0	0	0	0	0	0	0.5
chrXII	796575	INTERGENIC	TA	T	0	0	0	0	0	0	0	0	0	0	0	0	0	0	0	0	0	0	0	0	0	0	0	0	0	0	0	0	0.5	0	0	0	0	0	0	0	0	0	0
chrXII	802485	INTERGENIC	AT	A	0	0	0	0	0	0	0	0	0	0	0	0	0	0	0	0	0	0	0	0	0	0	0	0	0	0	0	0	0	0	0.5	0	0	0	0	0.5	0.5	0.5	0.5
chrXII	802485	INTERGENIC	ATT	A	0	0	0	0	0	0	0	0	0	0	0	0	0	0	0	0	0	0	0	0	0	0	0	0	0	0	0	0	0	0	0.5	0	0	0	0	0.5	0.5	0.5	0.5
chrXII	803425	VRP1	TG	T	0	0	0	0	0	0	0	0	0	0	0	0	0	0	0	0	0	0	0	0	0	0	0	0	0	0	0	0	0	0	0	0	0	0.5	0	0	0	0	0
chrXII	811750	FKS1	T	TG	0	0	0	0	0	0	0	0	0	0	0	0	0	0	0	0	0	0	0	0	0	0	0	0	0	0	0	0	0	0	0	0	0	0.5	0	0	0	0	0
chrXII	815834	YLR342W-A	GT	G	0	0	0	0	0	0	0	0	0	0	0	0	0	0	0	0	0	0	0	0	0	0	0	0	0	0	0	0	0	0	0	0	0	0	0	0	0.5	0	0
chrXII	823381	INTERGENIC	T	TG	0	0	0	0	0	0	0	0	0	0	0	0	0	0	0	0	0	0	0	0	0	0	0	0	0	0	0.5	0.5	0.5	0.5	0	0.5	1	0	0.5	0	0.5	0.5	0.5
chrXII	823381	INTERGENIC	T	TGG	0	0	0	0	0	0	0	0	0	0	0	0	0	0	0	0	0	0	0	0	0	0	0	0	0	0	0.5	0.5	0.5	0.5	0	0.5	1	0	0.5	0	0.5	0.5	0.5
chrXII	833744	INTERGENIC	AT	A	0	0	0	0	0	0	0	0	0	0	0	0	0	0	0	0	0	0	0	0	0	0	0	0	0	0	0.5	0	0	0	0	0	0	0.5	0	0	0.5	1	0.5
chrXII	837516	INTERGENIC	C	CAT,CATAT	0	0	0	0	0	0	0	0	0	0	0	0	0.5	0	0	0	0.5	0.5	0	0	0	0	0	0	0	0	0	0	0	0	0.5	0	0	0.5	0	0	0	0.5	0
chrXII	837516	INTERGENIC	CAT	C	0	0	0	0	0	0	0	0	0	0	0	0	0.5	0	0	0	0.5	0.5	0	0	0	0	0	0	0	0	0	0	0	0	0.5	0	0	0.5	0	0	0	0.5	0
chrXII	837956	INTERGENIC	GA	G	0	0	0	0	0	0	0	0	0	0	0	0	0	0	0	0	0	0	0	0	0	0	0	0	0	0	0	0	0	0	0	0	0	0.5	0	0	0.5	0.5	0.5
chrXII	837956	INTERGENIC	GAA	G,GAAA	0	0	0	0	0	0	0	0	0	0	0	0	0	0	0	0	0	0	0	0	0	0	0	0	0	0	0	0	0	0	0	0	0	0.5	0	0	0.5	0.5	0.5
chrXII	837956	INTERGENIC	GAA	G	0	0	0	0	0	0	0	0	0	0	0	0	0	0	0	0	0	0	0	0	0	0	0	0	0	0	0	0	0	0	0	0	0	0.5	0	0	0.5	0.5	0.5
chrXII	845869	INTERGENIC	A	AT	0	0	0	0	0	0	0	0	0	0	0	0	0	0	0	0	0	0	0	0	0	0	0	0	0	0	0	0	0	0	0	0	0	0	0	0	0.5	0.5	0.5
chrXII	848340	DCR2	TC	T	0	0	0	0	0	0	0	0	0	0	0	0	0	0	0	0	0	0	0	0	0	0	0	0	0	0	0	0	0	0	0	0	0	0	0	0.5	0	0	0
chrXII	852137	INTERGENIC	G	GT	0	0	0	0	0	0	0	0	0	0	0	0	0	0	0	0	0	0	0	0	0	0	0	0	0	0	0	0	0	0.5	0	0	0	0	0	0	0	0	0
chrXII	855738	YLR366W	AT	A	0	0	0	0	0	0	0	0	0	0	0	0	0	0	0	0	0	0	0	0	0	0	0	0	0	0	0	0	0	0	0	0	0	0.5	0	0	0	0	0
chrXII	862572	INTERGENIC	AT	A	0	0	0	0	0	0	0	0	0	0	0	0	0	0	0	0	0	0	0	0	0	0	0	0	0	0	0	0	0	0	0	0	0	0	0	0	0.5	0.5	0.5
chrXII	867102	INTERGENIC	C	CT	0	0	0	0	0	0	0	0	0	0	0	0	0	0	0	0	0	0	0	0	0	0	0	0	0	0	0	0.5	0.5	0.5	0	0.5	0	0.5	0.5	0	0	0	0.5
chrXII	875699	INTERGENIC	A	AT	0	0	0	0	0	0	0	0	0	0	0	0	0	0	0	0	0	0	0	0	0	0	0	0	0	0	0	0	0	0	0	0	0	0	0	0	0	0	0.5
chrXII	894333	VAC14	AC	A	0	0	0	0	0	0	0	0	0	0	0	0	0	0	0	0	0	0	0	0	0	0	0	0	0	0	0	0	0	0	0	0	0	0.5	0	0	0	0	0
chrXII	897836	INTERGENIC	CA	C	0	0	0	0	0	0	0	0	0	0	0	0	0	0	0	0	0	0	0	0	0	0	0	0	0	0	0	0	0	0	0	0	0	0	0	0	0	0	0.5
chrXII	937372	INTERGENIC	TA	T	0	0	0	0	0	0	0	0	0	0	0	0	0	0	0	0	0	0	0	0	0	0	0	0	0	0	0	0.5	0.5	0	0	0.5	0	0	0.5	0	0.5	0.5	0.5
chrXII	940693	VIP1	TA	T	0	0	0	0	0	0	0	0	0	0	0	0	0	0	0	0	0	0	0	0	0	0	0	0	0	0	0	0	0	0	0	0	0	0	0	0	0	0	0.5
chrXII	948958	BER1	TA	T	0	0	0	0	0	0	0	0	0	0	0	0	0	0	0	0	0	0	0	0	0	0	0	0	0	0	0	0	0	0	0.5	0	0	0	0	0	0	0	0
chrXII	950840	INTERGENIC	G	GA	0	0	0	0	0	0	0	0	0	0	0	0	0	0	0	0	0	0	0	0	0	0	0	0	0	0	0	0	0	0	0	0	0	0	0.5	0	0	0	0
chrXII	965059	INTERGENIC	G	GT	0	0	0	0	0	0	0	0	0	0	0	0	0	0	0	0	0	0	0	0	0	0	0	0	0	0	0	0	0	0	0	0	0	0	0.5	0	0	0	0
chrXII	973743	SPP382	GA	G	0	0	0	0	0	0	0	0	0	0	0	0	0	0	0	0	0	0	0	0	0	0	0	0	0	0	0	0	0	0	0	0	0	0.5	0	0	0	0	0
chrXII	989665	MAG2	AT	A	0	0	0	0	0	0	0	0	0	0	0	0	0	0	0	0	0	0	0	0	0	0	0	0	0	0	0.5	0.5	0.5	0.5	0	0.5	0	0.5	0.5	0.5	0.5	0.5	0.5
chrXII	994416	SEN1	TA	T	0	0	0	0	0	0	0	0	0	0	0	0	0	0	0	0	0	0	0	0	0	0	0	0	0	0	0	0.5	0.5	0.5	0	0	0	0	0	0.5	0.5	0.5	0.5
chrXII	1011372	INTERGENIC	CTTT	C,CTT	0	0	0	0	0	0	0	0	0	0	0	0	0	0	0	0	0	0	0	0	0	0	0	0	0	0	0	0	0	0	0	0	0	0.5	0	0	0	1	0.5
chrXII	1011372	INTERGENIC	CT	C	0	0	0	0	0	0	0	0	0	0	0	0	0	0	0	0	0	0	0	0	0	0	0	0	0	0	0	0	0	0	0	0	0	0.5	0	0	0	1	0.5
chrXII	1013154	CAR2	GC	G	0	0	0	0	0	0	0	0	0	0	0	0	0	0	0	0	0	0	0	0	0	0	0	0	0	0	0	0	0	0	0	0	0	0	0.5	0	0	0	0
chrXII	1024980	INTERGENIC	ATTTT	A	0	0	0	0	0	0	0	0	0	0	0	0	0	0	0	0	0	0	0	0	0	0	0	0	0	0	0	0	0	0	0	0	0	0	0	0	1	0.5	0
chrXII	1029969	INTERGENIC	AT	A	0	0	0	0	0	0	0	0	0	0	0	0	0	0	0	0	0	0	0	0	0	0	0	0	0	0	0	0	0	0	0	0	0	0	0.5	0	0.5	0.5	0
chrXII	1031402	FPR4	GAGA	G	0	0	0	0	0	0	0	0	0	0	0	0	0	0	0	0	0	0	0	0	0	0	0	0	0	0	0	0	0	0	0	0	0	0	0	0	0.5	0.5	0.5
chrXII	1032132	INTERGENIC	AT	A	0	0	0	0	0	0	0	0	0	0	0	0	0	0	0	0	0	0	0	0	0	0	0	0	0	0	0	0	0	0	0	0	0	0	0.5	0	0	0	0
chrXII	1039210	INTERGENIC	GA	G	0	0	0	0	0	0	0	0	0	0	0	0	0	0	0	0	0	0	0	0	0	0	0	0	0	0	0	0	0	0	0	0	0	0	0	0	0	0	0.5
chrXII	1041579	INTERGENIC	CA	C	0	0	0	0	0	0	0	0	0	0	0	0	0	0	0	0	0	0	0	0	0	0	0	0	0	0	0	0	0	0	0	0	0	0	0	0	0.5	0	0
chrXII	1046662	FMP27	TG	T	0	0	0	0	0	0	0	0	0	0	0	0	0	0	0	0	0	0	0	0	0	0	0	0	0	0	0	0.5	0.5	0.5	0.5	0	0	0	0	0.5	0.5	0.5	0.5
chrXII	1059123	INTERGENIC	TA	T	0	0	0	0	0	0	0	0	0	0	0	0	0	0	0	0	0	0	0	0	0	0	0	0	0	0	0	0	0	0	0	0	0	0	0	0	0.5	0.5	0.5
chrXII	1059677	INTERGENIC	T	TA	0	0	0	0	0	0	0	0	0	0	0	0	0	0	0	0	0	0	0	0	0	0	0	0	0	0	0	0	0	0	0	0	0	0	0	0	0	0	0.5
chrXIII	21958	INTERGENIC	GTA	G	0	0	0	0	0	0	0	0	0	0	0	0	0	0	0	0.5	0	0	0	0	0	0	0	0	0	0	0	0.5	0	0	0	0	0.5	0	0	0	0	0	0
chrXIII	26551	INTERGENIC	AT	A	0	0	0	0	0	0	0	0	0	0	0	0	0	0	0	0	0	0	0	0	0	0	0	0	0	0	0	0	0.5	0	0	0	0	0	0	1	0	0.5	0.5
chrXIII	26551	INTERGENIC	ATT	A,ATTTT	0	0	0	0	0	0	0	0	0	0	0	0	0	0	0	0	0	0	0	0	0	0	0	0	0	0	0	0	0.5	0	0	0	0	0	0	1	0	0.5	0.5
chrXIII	26551	INTERGENIC	ATT	A	0	0	0	0	0	0	0	0	0	0	0	0	0	0	0	0	0	0	0	0	0	0	0	0	0	0	0	0	0.5	0	0	0	0	0	0	1	0	0.5	0.5
chrXIII	26591	INTERGENIC	CTT	C	0	0	0	0	0	0	0	0	0	0	0	0	0	0	0	0	0	0	0	0	0	0	0	0	0	0	0	0.5	0.5	0.5	0	0	0	0	0	0.5	0.5	0.5	0.5
chrXIII	26591	INTERGENIC	CT	C	0	0	0	0	0	0	0	0	0	0	0	0	0	0	0	0	0	0	0	0	0	0	0	0	0	0	0	0.5	0.5	0.5	0	0	0	0	0	0.5	0.5	0.5	0.5
chrXIII	33325	NGL3	CA	C	0	0	0	0	0	0	0	0	0	0	0	0	0	0	0	0	0	0	0	0	0	0	0	0	0	0	0	0	0	0	0	0	0	0	0.5	0	0	0	0
chrXIII	41793	VAN1	AT	A	0	0	0	0	0	0	0	0	0	0	0	0	0	0	0	0	0	0	0	0	0	0	0	0	0	0	0	0	0	0	0	0	0	0	0	0	0	0	0.5
chrXIII	43908	INTERGENIC	AT	A	0	0	0	0	0	0	0	0	0	0	0	0	0	0	0	0	0	0	0	0	0	0	0	0	0	0	0	0	0	0	0.5	0.5	0	0	0	0	0	0.5	0
chrXIII	43944	INTERGENIC	GA	G	0	0	0	0	0	0	0	0	0	0	0	0	0	0	0	0	0	0	0	0	0	0	0	0	0	0	0.5	0.5	0.5	0.5	0	0.5	0.5	0.5	0.5	0.5	0.5	0.5	0.5
chrXIII	43944	INTERGENIC	GAA	G,GA	0	0	0	0	0	0	0	0	0	0	0	0	0	0	0	0	0	0	0	0	0	0	0	0	0	0	0.5	0.5	0.5	0.5	0	0.5	0.5	0.5	0.5	0.5	0.5	0.5	0.5
chrXIII	55544	PML39	GA	G	0	0	0	0	0	0	0	0	0	0	0	0	0	0	0	0	0	0	0	0	0	0	0	0	0	0	0	0	0	0	0	0	0	0	0	0	0	0.5	0
chrXIII	56529	INTERGENIC	CT	C	0	0	0	0	0	0	0	0	0	0	0	0	0	0	0	0	0	0	0	0	0	0	0	0	0	0	0	0	0	0	0.5	0	0	0	0	0	0	0	0
chrXIII	58770	INTERGENIC	ATT	A	0	0	0	0	0	0	0	0	0	0	0	0	0	0	0	0	0	0	0	0	0	0	0	0	0	0	0.5	1	1	1	0	1	1	0.5	0.5	1	0.5	0.5	0.5
chrXIII	58770	INTERGENIC	AT	A	0	0	0	0	0	0	0	0	0	0	0	0	0	0	0	0	0	0	0	0	0	0	0	0	0	0	0.5	1	1	1	0	1	1	0.5	0.5	1	0.5	0.5	0.5
chrXIII	58770	INTERGENIC	ATT	A,AT	0	0	0	0	0	0	0	0	0	0	0	0	0	0	0	0	0	0	0	0	0	0	0	0	0	0	0.5	1	1	1	0	1	1	0.5	0.5	1	0.5	0.5	0.5
chrXIII	68449	CAC2	TG	T	0	0	0	0	0	0	0	0	0	0	0	0	0	0	0	0	0	0	0	0	0	0	0	0	0	0	0.5	0	0	0	0	0	0	0	0	0	0	0	0
chrXIII	70122	INTERGENIC	G	GTC	0	0	0	0	0	0	0	0	0	0	0	0	0	0	0	0	0	0	0	0	0	0	0	0	0	0	0	0	0	0	0	0	0	0	0	0	0	0	0.5
chrXIII	90850	YML090W	AT	A	0	0	0	0	0	0	0	0	0	0	0	0	0	0	0	0	0	0	0	0	0	0	0	0	0	0	0	0	0	0	0.5	0	0	0	0	0	0	0	0
chrXIII	92018	INTERGENIC	A	AT	0	0	0	0	0	0	0	0	0	0	0	0	0	0	0	0	0	0	0	0	0	0	0	0	0	0	0	0	0	0	0	0	0.5	0	0	0	0.5	0.5	0.5
chrXIII	94308	INTERGENIC	AT	A	0	0	0	0	0	0	0	0	0	0	0	0	0	0	0	0	0	0	0	0	0	0	0	0	0	0	0	0	0.5	0	0.5	0	0	0	0	0	0	0.5	0
chrXIII	94308	INTERGENIC	A	AT	0	0	0	0	0	0	0	0	0	0	0	0	0	0	0	0	0	0	0	0	0	0	0	0	0	0	0	0	0.5	0	0.5	0	0	0	0	0	0	0.5	0
chrXIII	95588	INTERGENIC	CA	C	0	0	0	0	0	0	0	0	0	0	0	0	0	0	0	0	0	0	0	0	0	0	0	0	0	0	0.5	0.5	0.5	0	1	0.5	0.5	0.5	0.5	0.5	0.5	0.5	0.5
chrXIII	95588	INTERGENIC	C	CA	0	0	0	0	0	0	0	0	0	0	0	0	0	0	0	0	0	0	0	0	0	0	0	0	0	0	0.5	0.5	0.5	0	1	0.5	0.5	0.5	0.5	0.5	0.5	0.5	0.5
chrXIII	95727	INTERGENIC	CTA	C	0	0	0	0	0	0	0	0	0	0	0	0	0	0	0	0	0	0	0	0	0	0	0	0	0	0	0	0	0	0	0	0	0	0	0	0	0	0	0.5
chrXIII	97377	INTERGENIC	GA	G	0	0	0	0	0	0	0	0	0	0	0	0	0	0	0	0	0	0	0	0	0	0	0	0	0	0	0.5	0	0	0	0	0	0	0	0	0	0	0	0
chrXIII	97583	INTERGENIC	A	AT	0	0	0	0	0	0	0	0	0	0	0	0	0	0	0	0	0	0	0	0	0	0	0	0	0	0	0	0	0	0	0	0	0	0.5	0	0	0	0	0
chrXIII	97782	INTERGENIC	GT	G	0	0	0	0	0	0	0	0	0	0	0	0	0	0	0	0	0	0	0	0	0	0	0	0	0	0	0	0	0	0.5	0	0	0	0	0	0	0	0	0
chrXIII	129676	INTERGENIC	GA	G	0	0	0	0	0	0	0	0	0	0	0	0	0	0	0	0	0	0	0	0	0	0	0	0	0	0	0	0	0	0	0	0	0	0	0	0	0.5	0.5	0.5
chrXIII	138372	ITT1	G	GA	0	0	0	0	0	0	0	0	0	0	0	0	0	0	0	0	0	0	0	0	0	0	0	0	0	0	0	0	0	0	0	0	0	0	0	0	0.5	0.5	0.5
chrXIII	155876	NTE1	GT	G	0	0	0	0	0	0	0	0	0	0	0	0	0	0	0	0	0	0	0	0	0	0	0	0	0	0	0.5	0	0	0	0	0	0	0	0	0	0	0	0
chrXIII	164392	INTERGENIC	G	GTT	0	0	0	0	0	0	0	0	0	0	0	0	0	0	0	0	0	0	0	0	0	0	0	0	0	0	0	0	0	0	0	0	0	0	0.5	0	0	0	0
chrXIII	179996	YML047W-A	C	CA	0	0	0	0	0	0	0	0	0	0	0	0	0	0	0	0	0	0	0	0	0	0	0	0	0	0	0	0	0	0	0	0	0	0.5	0	0	0	0	0
chrXIII	182095	PRP39	GA	G	0	0	0	0	0	0	0	0	0	0	0	0	0	0	0	0	0	0	0	0	0	0	0	0	0	0	0	0	0	0	0	0	0	0	0	0	0	0	0.5
chrXIII	192743	INTERGENIC	G	GTA	0	0	0	0	0	0	0	0	0	0	0	0	0	0	0	0	0.5	0	0	0	0	0	0	0	0	0	0	0	0	0	0	0	0	0	0.5	0	0	0	0.5
chrXIII	192743	INTERGENIC	GTA	G	0	0	0	0	0	0	0	0	0	0	0	0	0	0	0	0	0.5	0	0	0	0	0	0	0	0	0	0	0	0	0	0	0	0	0	0.5	0	0	0	0.5
chrXIII	208704	AMD1	AG	A	0	0	0	0	0	0	0	0	0	0	0	0	0	0	0	0	0	0	0	0	0	0	0	0	0	0	0	0	0	0	0	0	0	0	0	0	0.5	0.5	0.5
chrXIII	209069	INTERGENIC	CT	C	0	0	0	0	0	0	0	0	0	0	0	0	0	0	0	0	0	0	0	0	0	0	0	0	0	0	0	0	0	0	0.5	0	0	0	0.5	0	0.5	0.5	0.5
chrXIII	209069	INTERGENIC	CTT	C,CT	0	0	0	0	0	0	0	0	0	0	0	0	0	0	0	0	0	0	0	0	0	0	0	0	0	0	0	0	0	0	0.5	0	0	0	0.5	0	0.5	0.5	0.5
chrXIII	225560	INTERGENIC	AT	A	0	0	0	0	0	0	0	0	0	0	0	0	1	0	0	0	0	0	0	0	0	0	0	0	0	0	0	0	0	0	0	0	0	0	0	0	0	0	0
chrXIII	236652	PSP2	CT	C	0	0	0	0	0	0	0	0	0	0	0	0	0	0	0	0	0	0	0	0	0	0	0	0	0	0	0	0	0	0	0	0	0	0.5	0	0	0.5	0.5	0.5
chrXIII	238940	INTERGENIC	AT	A	0	0	0	0	0	0	0	0	0	0	0	0	0	0	0	0	0	0	0	0	0	0	0	0	0	0	0	0	0	0	0	0	0	0	0	0	0	0.5	0
chrXIII	239353	INTERGENIC	C	CAT	0	0	0	0	0	0	0	0	0	0	0	0	0	0	0	0	0	0	0	0	0	0	0	0	0	0	0	0	0	0	0	0	0	0	0	0.5	0	0	0
chrXIII	240468	PPZ1	AT	A	0	0	0	0	0	0	0	0	0	0	0	0	0	0	0	0	0	0	0	0	0	0	0	0	0	0	0	0	0	0	0	0	0	0	0	0	0.5	0.5	0.5
chrXIII	241854	INTERGENIC	CT	C	0	0	0	0	0	0	0	0	0	0	0	0	0	0	0	0	0	0	0	0	0	0	0	0	0	0	0	0	0.5	0	0	0	0	0	0	0	0	0	0
chrXIII	241923	INTERGENIC	TA	T	0	0	0	0	0	0	0	0	0	0	0	0	0	0	0	0	0	0	0	0	0	0	0	0	0	0	0	0	0	0	0	0	0	0	0	0	0.5	0.5	0.5
chrXIII	250989	YML009C-A	CT	C	0	0	0	0	0	0	0	0	0	0	0	0	0	0	0	0	0	0	0	0	0	0	0	0	0	0	0	0	0	0	0	0	0	0	0.5	0	0	0	0
chrXIII	251661	INTERGENIC	GA	G	0	0	0	0	0	0	0	0	0	0	0	0	0	0	0	0	0	0	0	0	0	0	0	0	0	0	0	0	0	0.5	0.5	0	0	0	0	0	0.5	0.5	1
chrXIII	251661	INTERGENIC	G	GA	0	0	0	0	0	0	0	0	0	0	0	0	0	0	0	0	0	0	0	0	0	0	0	0	0	0	0	0	0	0.5	0.5	0	0	0	0	0	0.5	0.5	1
chrXIII	252498	ERG6	AT	A	0	0	0	0	0	0	0	0	0	0	0	0	0	0	0	0	0	0	0	0	0	0	0	0	0	0	0	0	0	0	0	0	0	0	0	0	0.5	0.5	0.5
chrXIII	267184	YPT7	G	GA	0	0	0	0	0	0	0	0	0	0	0	0	0	0	0	0	0	0	0	0	0	0	0	0	0	0	0	0	0	0	0	0	0	0.5	0	0	0	0	0
chrXIII	268795	INTERGENIC	G	GA	0	0	0	0	0	0	0	0	0	0	0	0	0	0	0	0	0	0	0	0	0	0	0	0	0	0	0	0	0	0	0	0	0	0	0	0	0.5	0.5	0
chrXIII	276374	TAF4	TA	T	0	0	0	0	0	0	0	0	0	0	0	0	0	0	0	0	0	0	0	0	0	0	0	0	0	0	0	0	0	0	0	0	0	0	0	0.5	0	0	0
chrXIII	277463	INTERGENIC	GA	G	0	0	0	0	0	0	0	0	0	0	0	0	0	0	0	0	0	0	0	0	0	0	0	0	0	0	0	0	0	0	0	0	0	0	0	0	0.5	0.5	0.5
chrXIII	302893	INTERGENIC	AC	A	0	0	0	0	0	0	0	0	0	0	0	0	0	0	0	0	0	0	0	0	0	0	0	0	0	0	0	0	0	0	0	0	0	0	0	0	0.5	0.5	0.5
chrXIII	310115	INTERGENIC	CT	C	0	0	0	0	0	0	0	0	0	0	0	0	0	0	0	0	0	0	0	0	0	0	0	0	0	0	0	0	0	0	0	0	0	0.5	0	0	0	0	0
chrXIII	315397	FMS1	CA	C	0	0	0	0	0	0	0	0	0	0	0	0	0	0	0	0	0	0	0	0	0	0	0	0	0	0	0	0	0	0.5	0	0	0	0	0	0	0	0	0
chrXIII	321328	INTERGENIC	C	CAT	0	0	0	0	0	0	0	0	0	0	0	0	0	0	0	0	0	0	0	0	0	0	0	0	0	0	0	0	0	0	0.5	0	0	0	0	0	0	0	0.5
chrXIII	321328	INTERGENIC	CAT	C	0	0	0	0	0	0	0	0	0	0	0	0	0	0	0	0	0	0	0	0	0	0	0	0	0	0	0	0	0	0	0.5	0	0	0	0	0	0	0	0.5
chrXIII	323216	INTERGENIC	CA	C	0	0	0	0	0	0	0	0	0	0	0	0	0	0	0	0	0	0	0	0	0	0	0	0	0	0	0	0	0.5	0	0	0	0	0	0	0	1	1	1
chrXIII	325207	PEX12	CA	C	0	0	0	0	0	0	0	0	0	0	0	0	0	0	0	0	0	0	0	0	0	0	0	0	0	0	0	0	0	0	0	0	0	0	0	0	0	0	0.5
chrXIII	331971	INTERGENIC	TA	T	0	0	0	0	0	0	0	0	0	0	0	0	0	0	0	0	0	0	0	0	0	0	0	0	0	0	0	0	0	0	0	0	0	0	0	0	0.5	0.5	0.5
chrXIII	337473	YMR030W-A	CA	C	0	0	0	0	0	0	0	0	0	0	0	0	0	0	0	0	0	0	0	0	0	0	0	0	0	0	0	0	0	0	0	0	0	0	0	0	0.5	0.5	1
chrXIII	348323	INTERGENIC	AT	A	0	0	0	0	0	0	0	0	0	0	0	0	0	0	0	0	0	0	0	0	0	0	0	0	0	0	0	0	0	0	0	0	0	0	0	0	0	0	0.5
chrXIII	350228	INTERGENIC	GA	G	0	0	0	0	0	0	0	0	0	0	0	0	0	0	0	0	0	0	0	0	0	0	0	0	0	0	0	0	0	0	0	0	0	0	0	0	0.5	0.5	0.5
chrXIII	354901	INTERGENIC	CT	C	0	0	0	0	0	0	0	0	0	0	0	0	0	0	0	0	0	0	0	0	0	0	0	0	0	0	0	0	0	0	0	0	0	0	0	0	0	0	0.5
chrXIII	370618	INTERGENIC	CA	C	0	0	0	0	0	0	0	0	0	0	0	0	0	0	0	0	0	0	0	0	0	0	0	0	0	0	0	0	0	0.5	0	0	0	0	0	0	0.5	0.5	0
chrXIII	380311	YMR052C-A	GA	G	0	0	0	0	0	0	0	0	0	0	0	0	0	0	0	0	0	0	0	0	0	0	0	0	0	0	0	0	0	0	0.5	0	0	0.5	0	0.5	0	0.5	0
chrXIII	394870	INTERGENIC	TA	T	0	0	0	0	0	0	0	0	0	0	0	0	0	0	0	0	0	0	0	0	0	0	0	0	0	0	0	0	0	0	0	0	0	0.5	0	0	0	0	0
chrXIII	395993	ARG7	AT	A	0	0	0	0	0	0	0	0	0	0	0	0	0	0	0	0	0	0	0	0	0	0	0	0	0	0	0.5	0.5	0.5	0.5	0	0.5	0.5	0.5	0.5	0.5	0.5	0.5	0.5
chrXIII	400918	KAR5	CA	C	0	0	0	0	0	0	0	0	0	0	0	0	0	0	0	0	0	0	0	0	0	0	0	0	0	0	0	0	0	0	0	0.5	0.5	0	0.5	0	0	0	0
chrXIII	401863	SOV1	TA	T	0	0	0	0	0	0	0	0	0	0	0	0	0	0	0	0	0	0	0	0	0	0	0	0	0	0	0	0	0	0	0	0	0	0	0	0	0.5	0	0
chrXIII	405653	INTERGENIC	CT	C	0	0	0	0	0	0	0	0	0	0	0	0	0	0	0	0	0	0	0	0	0	0	0	0	0	0	0	0	0	0	0	0	0	0	0	0	0.5	0.5	0.5
chrXIII	406257	INTERGENIC	TA	T	0	0	0	0	0	0	0	0	0	0	0	0	0	0	0	0	0	0	0	0	0	0	0	0	0	0	0	0	0	0	0	0	0	0	0	0.5	0	0.5	0
chrXIII	406257	INTERGENIC	TAA	T	0	0	0	0	0	0	0	0	0	0	0	0	0	0	0	0	0	0	0	0	0	0	0	0	0	0	0	0	0	0	0	0	0	0	0	0.5	0	0.5	0
chrXIII	408590	INTERGENIC	T	TA	0	0	0	0	0	0	0	0	0	0	0	0	0	0	0	0	0	0	0	0	0	0	0	0	0	0	0	0	0	0	0	0	0	0.5	0	0	0.5	0	0
chrXIII	408590	INTERGENIC	TA	T	0	0	0	0	0	0	0	0	0	0	0	0	0	0	0	0	0	0	0	0	0	0	0	0	0	0	0	0	0	0	0	0	0	0.5	0	0	0.5	0	0
chrXIII	412244	INTERGENIC	C	CT	0	0	0	0	0	0	0	0	0	0	0	0	0	0	0	0	0	0	0	0	0	0	0	0	0	0	0	0	0	0	0	0	0	0.5	0	0	0	0	0
chrXIII	426076	INTERGENIC	A	AT	0	0	0	0	0	0	0	0	0	0	0	0	0	0	0	0	0	0	0	0	0	0	0	0	0	0	0	0	0	0	0	0	0	0	0	0	0.5	0.5	0
chrXIII	442239	YMR086C-A	CT	C	0	0	0	0	0	0	0	0	0	0	0	0	0	0	0	0	0	0	0	0	0	0	0	0	0	0	0.5	0	0	0	0.5	0	0	0.5	0.5	0.5	0.5	0.5	0.5
chrXIII	442239	YMR086C-A	C	CT	0	0	0	0	0	0	0	0	0	0	0	0	0	0	0	0	0	0	0	0	0	0	0	0	0	0	0.5	0	0	0	0.5	0	0	0.5	0.5	0.5	0.5	0.5	0.5
chrXIII	444769	VBA1	CA	C	0	0	0	0	0	0	0	0	0	0	0	0	0	0	0	0	0	0	0	0	0	0	0	0	0	0	0	0	0	0	0	0	0	0	0.5	0	0	0	0
chrXIII	462693	INTERGENIC	CT	C	0	0	0	0	0	0	0	0	0	0	0	0	0	0	0	0	0	0	0	0	0	0	0	0	0	0	1	1	1	1	0	1	1	1	1	0.5	1	1	1
chrXIII	469826	INTERGENIC	GA	G	0	0	0	0	0	0	0	0	0	0	0	0	0	0	0	0	0	0	0	0	0	0	0	0	0	0	0	0.5	0.5	0.5	0	0	0	0	0	0.5	0.5	0.5	0.5
chrXIII	472637	INTERGENIC	GA	G	0	0	0	0	0	0	0	0	0	0	0	0	0	0	0	0	0	0	0	0	0	0	0	0	0	0	0	0	0	0	0	0.5	0	0	0.5	0.5	0	0	0
chrXIII	475726	INTERGENIC	GA	G,GAA	0	0	0	0	0	0	0	0	0	0	0	0	0	0	0	0	0	0	0	0	0	0	0	0	0	0	0	0	0.5	0	0.5	0	0	0	0	0	1	0.5	0
chrXIII	475726	INTERGENIC	G	GAAA	0	0	0	0	0	0	0	0	0	0	0	0	0	0	0	0	0	0	0	0	0	0	0	0	0	0	0	0	0.5	0	0.5	0	0	0	0	0	1	0.5	0
chrXIII	475726	INTERGENIC	G	GA	0	0	0	0	0	0	0	0	0	0	0	0	0	0	0	0	0	0	0	0	0	0	0	0	0	0	0	0	0.5	0	0.5	0	0	0	0	0	1	0.5	0
chrXIII	475726	INTERGENIC	GAAA	G,GAAAA	0	0	0	0	0	0	0	0	0	0	0	0	0	0	0	0	0	0	0	0	0	0	0	0	0	0	0	0	0.5	0	0.5	0	0	0	0	0	1	0.5	0
chrXIII	483743	INTERGENIC	GAAAAAA	G	0	0	0	0	0	0	0	0	0	0	0	0	0	0	0	0	0	0	0	0	0	0	0	0	0	0	0	0	0	0	0	0	0	0	0	0	0	0.5	0
chrXIII	496333	INTERGENIC	T	TA	0	0	0	0	0	0	0	0	0	0	0	0	0	0	0	0	0	0	0	0	0	0	0	0	0	0	0	0	0	0	0	0	0	0	0	0	0.5	0.5	0.5
chrXIII	510247	RPL15B	AT	A	0	0	0	0	0	0	0	0	0	0	0	0	0	0	0	0	0	0	0	0	0	0	0	0	0	0	0	0	0	0	0	0.5	0.5	0	0	0	0	0	0
chrXIII	511585	INTERGENIC	CT	C	0	0	0	0	0	0	0	0	0	0	0	0	0	0	0	0	0	0	0	0	0	0	0	0	0	0	0	0	0	0	0	0	0	0	0	0	0.5	0.5	0.5
chrXIII	512087	INTERGENIC	GT	G	0	0	0	0	0	0	0	0	0	0	0	0	0	0	0	0	0	0	0	0	0	0	0	0	0	0	0	0	0	0	0	0	0	0.5	0	0	0	0.5	0
chrXIII	514073	INTERGENIC	AT	A	0	0	0	0	0	0	0	0	0	0	0	0	0	0	0	0	0	0	0	0	0	0	0	0	0	0	0.5	0.5	0.5	0.5	0	0.5	0.5	0	0.5	0.5	0.5	0.5	0.5
chrXIII	514293	INTERGENIC	AT	A	0	0	0	0	0	0	0	0	0	0	0	0	0	0	0	0	0	0	0	0	0	0	0	0	0	0	0	0	0	0	0.5	0	0	0	0	0	0	0	1
chrXIII	536190	INTERGENIC	TA	T	0	0	0	0	0	0	0	0	0	0	0	0	0	0	0	0	0	0	0	0	0	0	0	0	0	0	0	0	0	0	0	0	0	0	0	0	0.5	0.5	0.5
chrXIII	538607	INTERGENIC	GCA	G	0	0	0	0	0	0	0.5	0	0	0	0	0	0	0	0	0.5	0	0	0	0	0	0	0	0	0	0	0	0.5	0	0	0	0	0	0	0	0	0	0	0
chrXIII	558682	INTERGENIC	CA	C	0	0	0	0	0	0	0	0	0	0	0	0	0	0	0	0	0	0	0	0	0	0	0	0	0	0	1	1	1	1	0	1	1	1	1	1	1	1	1
chrXIII	559048	INTERGENIC	TA	T	0	0	0	0	0	0	0	0	0	0	0	0	0	0	0	0	0	0	0	0	0	0	0	0	0	0	0	0	0	0.5	0	0	0.5	0	0.5	0.5	0	0	0
chrXIII	559097	INTERGENIC	TA	T	0	0	0	0	0	0	0	0	0	0	0	0	0	0	0	0	0	0	0	0	0	0	0	0	0	0	0	0	0	0	0	0.5	0.5	0	0	0	0	0	0
chrXIII	559980	INTERGENIC	CT	C	0	0	0	0	0	0	0	0	0	0	0	0	0	0	0	0	0	0	0	0	0	0	0	0	0	0	0	0	0	0.5	0	0	0	0	0.5	0	0.5	0	0
chrXIII	559980	INTERGENIC	C	CT	0	0	0	0	0	0	0	0	0	0	0	0	0	0	0	0	0	0	0	0	0	0	0	0	0	0	0	0	0	0.5	0	0	0	0	0.5	0	0.5	0	0
chrXIII	573957	INTERGENIC	GA	G	0	0	0	0	0	0	0	0	0	0	0	0	0	0	0	0	0	0	0	0	0	0	0	0	0	0	0	0	0	0	0	0	0	0	0.5	0	0	0	0
chrXIII	599281	INTERGENIC	TA	T	0	0	0	0	0	0	0	0	0	0	0	0	0	0	0	0	0	0	0	0	0	0	0	0	0	0	0	0	0	0	0	0	0	0	0	0	0.5	0.5	0
chrXIII	601268	INTERGENIC	GA	G	0	0	0	0	0	0	0	0	0	0	0	0	0	0	0	0	0	0	0	0	0	0	0	0	0	0	0	0.5	0	0	0.5	0.5	0.5	0	0	0	0	0	0
chrXIII	603433	INTERGENIC	GA	G	0	0	0	0	0	0	0	0	0	0	0	0	0	0	0	0	0	0	0	0	0	0	0	0	0	0	0	0	0	0.5	0	0	0	0	0.5	0	0	0	0.5
chrXIII	603433	INTERGENIC	G	GA	0	0	0	0	0	0	0	0	0	0	0	0	0	0	0	0	0	0	0	0	0	0	0	0	0	0	0	0	0	0.5	0	0	0	0	0.5	0	0	0	0.5
chrXIII	615352	ECM5	C	CA	0	0	0	0	0	0	0	0	0	0	0	0	0	0	0	0	0	0	0	0	0	0	0	0	0	0	0	0	0	0	0	0	0	0	0	0.5	0	0	0
chrXIII	618182	INTERGENIC	CA	C	0	0	0	0	0	0	0	0	0	0	0	0	0	0	0	0	0	0	0	0	0	0	0	0	0	0	0	0	0	0	0.5	0	0	0	0	0	0.5	0	0
chrXIII	625382	INTERGENIC	GA	G	0	0	0	0	0	0	0	0	0	0	0	0	0	0	0	0	0	0	0	0	0	0	0	0	0	0	0	0	0	0	0	0	0	0	0	0	0.5	0.5	0.5
chrXIII	625633	INTERGENIC	AT	A	0	0	0	0	0	0	0	0	0	0	0	0	0	0	0	0	0	0	0	0	0	0	0	0	0	0	0	0	0	0.5	0	0	0	0	0	0	0	0	0
chrXIII	626754	INTERGENIC	G	GA	0	0	0	0	0	0	0	0	0	0	0	0	0	0	0	0	0	0	0	0	0	0	0	0	0	0	0.5	0.5	0.5	0.5	0	0.5	0.5	0.5	0.5	0.5	0.5	0.5	0.5
chrXIII	626754	INTERGENIC	GA	G,GAA	0	0	0	0	0	0	0	0	0	0	0	0	0	0	0	0	0	0	0	0	0	0	0	0	0	0	0.5	0.5	0.5	0.5	0	0.5	0.5	0.5	0.5	0.5	0.5	0.5	0.5
chrXIII	635961	YMR187C	TA	T	0	0	0	0	0	0	0	0	0	0	0	0	0	0	0	0	0	0	0	0	0	0	0	0	0	0	0	0	0	0	0	0	0	0	0	0	0	0	0.5
chrXIII	646855	INTERGENIC	C	CAT	0	0	0	0	0	0	0	0	0	0	0	0	0	0	0	0	0	0	0	0	0	0	0	0	0	0	0	0	0	0	0	0	0	0	0	0.5	0	0	0
chrXIII	652533	INTERGENIC	CT	C	0	0	0	0	0	0	0	0	0	0	0	0	0	0	0	0	0	0	0	0	0	0	0	0	0	0	0	0	0	0	0.5	0	0	0	0	0	0	0	0
chrXIII	654916	INTERGENIC	A	AAT	0	0	0	0	0	0	0	0	0	0	0	0	0	0	0	0	0	0	0	0	0	0	0	0	0	0	0	0	0	0	0	0	0	0	0.5	0	0	0	0
chrXIII	674863	INTERGENIC	GA	G	0	0	0	0	0	0	0	0	0	0	0	0	0	0	0	0	0	0	0	0	0	0	0	0	0	0	0	0	0	0	0.5	0	0	0.5	0	0	0	0.5	1
chrXIII	674863	INTERGENIC	GAA	G	0	0	0	0	0	0	0	0	0	0	0	0	0	0	0	0	0	0	0	0	0	0	0	0	0	0	0	0	0	0	0.5	0	0	0.5	0	0	0	0.5	1
chrXIII	675387	INTERGENIC	G	GT	0	0	0	0	0	0	0	0	0	0	0	0	0	0	0	0	0	0	0	0	0	0	0	0	0	0	0	0	0	0	0	0	0	0	0.5	0	0	0	0
chrXIII	677449	HFA1	GT	G	0	0	0	0	0	0	0	0	0	0	0	0	0	0	0	0	0	0	0	0	0	0	0	0	0	0	0	0	0	0	0	0	0	0	0	0	0.5	0	0
chrXIII	680555	HFA1	CA	C	0	0	0	0	0	0	0	0	0	0	0	0	0	0	0	0	0	0	0	0	0	0	0	0	0	0	0	0	0	0	0	0	0.5	0	0	0	0	0	0
chrXIII	687334	INTERGENIC	GA	G	0	0	0	0	0	0	0	0	0	0	0	0	0	0	0	0	0	0	0	0	0	0	0	0	0	0	0	0	0	0	0	0	0	0.5	0	0	0	0	0
chrXIII	687366	INTERGENIC	GT	G	0	0	0	0	0	0	0	0	0	0	0	0	0	0	0	0	0	0	0	0	0	0	0	0	0	0	0	0	0	0	0	0	0	0	0	0.5	0	0	0
chrXIII	688905	INTERGENIC	AT	A	0	0	0	0	0	0	0	0	0	0	0	0	0	0	0	0	0	0	0	0	0	0	0	0	0	0	0.5	0.5	0.5	0.5	0	0.5	0.5	1	0.5	0.5	0.5	0.5	0.5
chrXIII	698679	INTERGENIC	TA	T	0	0	0	0	0	0	0	0	0	0	0	0	0	0	0	0	0	0	0	0	0	0	0	0	0	0	0	0	0.5	0	0	0	0	0	0	1	1	0.5	0
chrXIII	698679	INTERGENIC	TAA	T,TA	0	0	0	0	0	0	0	0	0	0	0	0	0	0	0	0	0	0	0	0	0	0	0	0	0	0	0	0	0.5	0	0	0	0	0	0	1	1	0.5	0
chrXIII	704638	TRS130	AT	A	0	0	0	0	0	0	0	0	0	0	0	0	0	0	0	0	0	0	0	0	0	0	0	0	0	0	0	0	0	0	0	0.5	0.5	0	0	0	0	0	0
chrXIII	704800	TRS130	AT	A	0	0	0	0	0	0	0	0	0	0	0	0	0	0	0	0	0	0	0	0	0	0	0	0	0	0	0	0	0	0	0	0	0	0	0	0	0.5	0.5	0
chrXIII	706550	TRS130	AT	A	0	0	0	0	0	0	0	0	0	0	0	0	0	0	0	0	0	0	0	0	0	0	0	0	0	0	0	0.5	0.5	0.5	0	0	0	0	0	0.5	0.5	0.5	0.5
chrXIII	718367	INTERGENIC	AT	A	0	0	0	0	0	0	0	0	0	0	0	0	0	0	0	0	0	0	0	0	0	0	0	0	0	0	0	0	0	0	0	0	0	0.5	0	0	0.5	0.5	0.5
chrXIII	718367	INTERGENIC	A	AT	0	0	0	0	0	0	0	0	0	0	0	0	0	0	0	0	0	0	0	0	0	0	0	0	0	0	0	0	0	0	0	0	0	0.5	0	0	0.5	0.5	0.5
chrXIII	738763	FUS2	GA	G	0	0	0	0	0	0	0	0	0	0	0	0	0	0	0	0	0	0	0	0	0	0	0	0	0	0	0	0	0	0	0	0	0	0	0	0	0	0	0.5
chrXIII	744733	BCH1	TC	T	0	0	0	0	0	0	0	0	0	0	0	0	0	0	0	0	0	0	0	0	0	0	0	0	0	0	0	0	0	0	0	0	0	0	0	0	0.5	0.5	0.5
chrXIII	747873	INTERGENIC	TA	T	0	0	0	0	0	0	0	0	0	0	0	0	0	0	0	0	0	0	0	0	0	0	0	0	0	0	0	0	0	0	0	0.5	0.5	0	0	0	0	0	0
chrXIII	751553	INTERGENIC	CA	C	0	0	0	0	0	0	0	0	0	0	0	0	0	0	0	0	0	0	0	0	0	0	0	0	0	0	0	0	0.5	0	0	0	0	0	0	0	0	0	0
chrXIII	752958	INTERGENIC	ATT	A,AT	0	0	0	0	0	0	0	0	0	0	0	0	0	0	0	0	0	0	0	0	0	0	0	0	0	0	0.5	0.5	0.5	0	1	0.5	0.5	1	1	1	0.5	0.5	0.5
chrXIII	752958	INTERGENIC	ATT	A	0	0	0	0	0	0	0	0	0	0	0	0	0	0	0	0	0	0	0	0	0	0	0	0	0	0	0.5	0.5	0.5	0	1	0.5	0.5	1	1	1	0.5	0.5	0.5
chrXIII	752958	INTERGENIC	AT	A	0	0	0	0	0	0	0	0	0	0	0	0	0	0	0	0	0	0	0	0	0	0	0	0	0	0	0.5	0.5	0.5	0	1	0.5	0.5	1	1	1	0.5	0.5	0.5
chrXIII	756824	INTERGENIC	GT	G	0	0	0	0	0	0	0	0	0	0	0	0	0	0	0	0	0	0	0	0	0	0	0	0	0	0	0	0	0	0	0.5	0	0	0	0	0	0	0	0
chrXIII	757121	INTERGENIC	CT	C	0	0	0	0	0	0	0	0	0	0	0	0	0	0	0	0	0	0	0	0	0	0	0	0	0	0	0	0	0	0	0	0	0	0	0	0	0	0.5	0
chrXIII	770561	INTERGENIC	AT	A	0	0	0	0	0	0	0	0	0	0	0	0	0	0	0	0	0	0	0	0	0	0	0	0	0	0	0	0	0	0	0.5	0	0	0.5	0	0.5	0.5	0.5	0.5
chrXIII	770561	INTERGENIC	A	AT	0	0	0	0	0	0	0	0	0	0	0	0	0	0	0	0	0	0	0	0	0	0	0	0	0	0	0	0	0	0	0.5	0	0	0.5	0	0.5	0.5	0.5	0.5
chrXIII	770561	INTERGENIC	ATT	A	0	0	0	0	0	0	0	0	0	0	0	0	0	0	0	0	0	0	0	0	0	0	0	0	0	0	0	0	0	0	0.5	0	0	0.5	0	0.5	0.5	0.5	0.5
chrXIII	770561	INTERGENIC	AT	A,ATT	0	0	0	0	0	0	0	0	0	0	0	0	0	0	0	0	0	0	0	0	0	0	0	0	0	0	0	0	0	0	0.5	0	0	0.5	0	0.5	0.5	0.5	0.5
chrXIII	774017	INTERGENIC	AT	A	0	0	0	0	0	0	0	0	0	0	0	0	0	0	0	0	0	0	0	0	0	0	0	0	0	0	0	0	0	0	0	0	0	0	0	0	1	1	1
chrXIII	774724	INTERGENIC	CA	C	0	0	0	0	0	0	0	0	0	0	0	0	0	0	0	0	0	0	0	0	0	0	0	0	0	0	0	0	0	0	0	0	0	0	0	0	0.5	0	0
chrXIII	779300	INTERGENIC	CT	C	0	0	0	0	0	0	0	0	0	0	0	0	0	0	0	0	0	0	0	0	0	0	0	0	0	0	0	0	0	0	0.5	0.5	0	0	0	0	0.5	0.5	0.5
chrXIII	779300	INTERGENIC	CTT	C	0	0	0	0	0	0	0	0	0	0	0	0	0	0	0	0	0	0	0	0	0	0	0	0	0	0	0	0	0	0	0.5	0.5	0	0	0	0	0.5	0.5	0.5
chrXIII	805033	TMA23	C	CA	0	0	0	0	0	0	0	0	0	0	0	0	0	0	0	0	0	0	0	0	0	0	0	0	0	0	0	0	0	0	0	0	0	0	0	0	0.5	0.5	0.5
chrXIII	805306	INTERGENIC	TA	T	0	0	0	0	0	0	0	0	0	0	0	0	0	0	0	0	0	0	0	0	0	0	0	0	0	0	0	0	0	0.5	0	0	0	0	0	0	0	0	0
chrXIII	808194	INTERGENIC	CA	C	0	0	0	0	0	0	0	0	0	0	0	0	0	0	0	0	0	0	0	0	0	0	0	0	0	0	0	0	0.5	0	0	0	0	0	0	0	0	0	0
chrXIII	819768	DSK2	AC	A	0	0	0	0	0	0	0	0	0	0	0	0	0	0	0	0	0	0	0	0	0	0	0	0	0	0	1	1	1	1	0	1	1	1	1	1	1	1	1
chrXIII	852156	INTERGENIC	TC	T	0	0	0	0	0	0	0	0	0	0	0	0	0	0	0	0	0	0	0	0	0	0	0	0	0	0	0	0	0	0	0	0	0	0	0.5	0.5	0	0	0
chrXIII	852310	INTERGENIC	GA	G	0	0	0	0	0	0	0	0	0	0	0	0	0	0	0	0	0	0	0	0	0	0	0	0	0	0	0	0	0	0	0	0	0	0.5	0	0	0	0	0
chrXIII	854478	INTERGENIC	C	CT	0	0	0	0	0	0	0	0	0	0	0	0	0	0	0	0	0	0	0	0	0	0	0	0	0	0	0	0	0	0	0	0	0	0	0	0	0.5	0	0
chrXIII	861205	INTERGENIC	CA	C	0	0	0	0	0	0	0	0	0	0	0	0	0	0	0	0	0	0	0	0	0	0	0	0	0	0	0	0.5	0	0	0.5	0	0	0	0	0.5	0	0	0
chrXIII	865430	INTERGENIC	AT	A	0	0	0	0	0	0	0	0	0	0	0	0	0	0	0	0	0	0	0	0	0	0	0	0	0	0	0	0	0	0	0	0	0	0	0	0	0.5	0	0
chrXIII	867234	INTERGENIC	GA	G	0	0	0	0	0	0	0	0	0	0	0	0	0	0	0	0	0	0	0	0	0	0	0	0	0	0	0	0	0	0	0	0.5	0	0	0.5	0	0	0	0
chrXIII	882534	FKS3	CT	C	0	0	0	0	0	0	0	0	0	0	0	0	0	0	0	0	0	0	0	0	0	0	0	0	0	0	0	0	0	0	0	0	0	0	0	0	0.5	0.5	0.5
chrXIII	882720	FKS3	AT	A	0	0	0	0	0	0	0	0	0	0	0	0	0	0	0	0	0	0	0	0	0	0	0	0	0	0	0.5	0	0	0	0	0	0	0	0	0	0	0	0
chrXIII	886520	YMR306C-A	TA	T	0	0	0	0	0	0	0	0	0	0	0	0	0	0	0	0	0	0	0	0	0	0	0	0	0	0	0	0	0	0	0	0	0	0	0	0	0.5	0.5	0.5
chrXIII	892724	INTERGENIC	C	CA	0	0	0	0	0	0	0	0	0	0	0	0	0	0	0	0	0	0	0	0	0	0	0	0	0	0	0	0	0	0	0	0	0	0	0.5	0	0	0	0
chrXIII	908234	YMR317W	GCAACGTCTAGCGTAGTGAGTTCAGAAGCTCCATCGT	G	0	0	0	0	0	0	0.5	0	0	0	0	0	0	0.5	0	0.5	0	0.5	0	0	0	0	0.5	0	0	0	0	0	0	0	0.5	0	0	0.5	0.5	0	0	0	0
chrXIII	908558	YMR317W	T	TCAA	0	0	0	0	0	0.5	0.5	0	0	0	0	0	0.5	0.5	0	0.5	0.5	0.5	0	0	0	0	0.5	0	0	0	0.5	0.5	0.5	0.5	0.5	0.5	0.5	0.5	0.5	0.5	0.5	0	0.5
chrXIII	908620	YMR317W	A	AGCTCC	0	0	0	0	0	0.5	0.5	0	0	0	0	0	0.5	0.5	0	0.5	0.5	0.5	0	0	0	0	0	0	0	0	0.5	0.5	0.5	0	0	0.5	0	0	0	0	0.5	0	0.5
chrXIII	908621	YMR317W	ATT	A	0	0	0	0	0	0.5	0.5	0	0	0	0	0	0.5	0.5	0	0.5	0.5	0.5	0	0	0	0	0	0	0	0	0.5	0.5	0.5	0	0	0.5	0	0	0	0	0.5	0	0.5
chrXIII	908631	YMR317W	CAAA	C	0	0	0	0	0	0.5	0.5	0	0	0	0	0	0.5	0.5	0	0.5	0.5	0.5	0	0	0	0	0	0	0	0	0.5	0.5	0.5	0	0	0.5	0	0	0	0	0.5	0	0.5
[truncated: 581 more rows]

## Sheet: INDEL_Reactor3
				Ploidy level	2	2	2	2	2	2	2	2	2
Chr	Pos	Gene	Ref	Alt	3.40.1	3.40.2	3.40.3	3.100.1	3.100.3	3.130.1	3.200.1	3.200.2	3.200.3
chrI	19971	INTERGENIC	C	CCT	0	0	0	0	0	1	1	0	1
chrII	133870	INTERGENIC	CAT	C	0	0.5	0	0	0	0	0	0	0.5
chrII	571328	INTERGENIC	CA	C	0	0	0.5	0	0	0	0	0	0
chrII	757162	INTERGENIC	AAT	A	0.5	0	0	0	0	0	0	0	0
chrIV	240138	INTERGENIC	CAT	C	0	0	0	0	0	0	0.5	0.5	0
chrIV	523025	INTERGENIC	CT	C	0	0	0	0	0.5	0.5	0	0	0
chrIV	538733	INTERGENIC	GTA	G	0	0	0	0.5	0	0	0	0	0
chrIV	544805	INTERGENIC	TAGATACGAG	T	0	0	0	0.5	0	0	0	0	0
chrIV	1109876	INTERGENIC	GAT	G	0	0.5	0	0	0	0	0	0	0.5
chrIV	1385471	INTERGENIC	CAT	C	0	0.5	0	0	0	0	0	0	0
chrV	118577	INTERGENIC	CAT	C	0	0	0	0	0.5	0	0	0	0.5
chrV	132565	INTERGENIC	CAT	C	0	0	0	0	0.5	0	0	0	0.5
chrV	172598	INTERGENIC	GAT	G	0	0	0.5	0	0	0	0	0	0
chrV	382523	INTERGENIC	CA	C	0	0	0	0	0	0	0	0	0.5
chrVI	245165	BNA6	A	AT	0	0	0	0	0	0	0	0	0.5
chrVIII	111530	INTERGENIC	CTA	C	0	0.5	0	0	0	0	0	0	0.5
chrVIII	314725	INTERGENIC	CAT	C	0	0.5	0	0	0	0	0	0	0
chrVIII	396945	INTERGENIC	GA	G	0	0	0	0	0.5	0	0	0	0
chrIX	25418	YIL169C	T	TCAGAAGTAGAGGAAGCTGATTGACTGACAGAGCTTGAGACAC	0	0	0	0	0	0	0.5	0	0.5
chrIX	57277	INTERGENIC	C	CA	1	0	0	0	0	1	0	0	0.5
chrIX	385640	YIR018C-A	A	ATT	0	0	0	0	0	0	0	0.5	0
chrX	328976	IKS1	GA	G	0	0	0	1	0	0	0	0	0
chrXI	26591	INTERGENIC	CAT	C	0	1	0	0	0	0	0	0	0
chrXI	36588	INTERGENIC	CAT	C	0	0	0	0	0	0	0	0	0.5
chrXI	78799	INTERGENIC	TTA	T	0	0	0	0	0	0	0	0	0.5
chrXII	125399	INTERGENIC	TTA	T	0	0	0	0	0	0	0	0.5	0
chrXII	489468	RDN5-6	C	CT	0	0	0	0	0	0	0.5	0	0
chrXII	556468	INTERGENIC	CAT	C	0	0	0.5	0.5	0	0	0.5	0	0
chrXII	722481	INTERGENIC	GT	G	0	0	0.5	0	0	0	0	0	0
chrXII	769162	EST2	CAT	C	0	0	0	0	0	0	0.5	0.5	0
chrXII	771104	BUD6	TC	T	0	0	0	0.5	0	0	0	0	0
chrXII	783549	INTERGENIC	ACT	A	0	0	0	0	0	0	0	0.5	0
chrXII	837516	INTERGENIC	CAT	C	0	0	0	0	0	0	0.5	0	0
chrXIII	192743	INTERGENIC	GTA	G	0	0	0	0	0	0	0	0.5	0.5
chrXIII	321328	INTERGENIC	CAT	C	0	0	0	0	0	0	0	0	0.5
chrXIII	538607	INTERGENIC	GCA	G	0	0	0	0	0	0	0.5	0	0
chrXIII	822635	INTERGENIC	GT	G	0	0	0	0	0	0	0	0.5	0.5
chrXIII	852156	INTERGENIC	TC	T	0	0	0	0	0	0	0	0	0.5
chrXIII	908558	YMR317W	T	TCAA	0.5	0	0.5	0.5	0.5	0.5	0.5	0.5	0.5
chrXIII	908620	YMR317W	A	AGCTCC	0.5	0	0.5	0	0.5	0	0.5	0.5	0
chrXIII	908621	YMR317W	ATT	A	0.5	0	0.5	0	0.5	0	0.5	0.5	0
chrXIII	908631	YMR317W	CAAA	C	0.5	0	0.5	0	0.5	0	0.5	0.5	0
chrXIV	43278	INTERGENIC	AAT	A	0	0	0	0	0	0	0	0.5	0.5
chrXIV	280030	INTERGENIC	CA	C	0	0	0	0	0	0	0.5	0	0
chrXIV	498628	YNL067W-A	AG	A	0	0	0	0	0	0	0.5	0	0
chrXIV	687218	INTERGENIC	CA	C	0	0	0.5	0	0	0	0	0	0
chrXIV	694240	INTERGENIC	CAT	C	0	0	0	0	0	0	0	0	0.5
chrXIV	694966	INTERGENIC	CTA	C	0	0	0	0	0.5	0	0	0.5	0
chrXIV	764741	INTERGENIC	GAT	G	0	0	0.5	0	0	0.5	0	0	0.5
chrXV	326195	INTERGENIC	CAT	C	0.5	0.5	0	0	0	0.5	0	0	0
chrXV	489778	INTERGENIC	CAT	C	0	0.5	0	0	0	0	0	0.5	0
chrXV	804922	INTERGENIC	AT	A	0	0	0	0	0	0	0	0.5	0
chrXV	923126	INTERGENIC	GAT	G	0	0.5	0	0	0.5	0	0	0	0.5
chrXV	925072	INTERGENIC	CA	C	0	0	0	0	0	0	0	0.5	0
chrXV	1011720	VTS1	CA	C	0	0	0	0	0	0	0.5	0	0
chrXVI	348398	INTERGENIC	GA	G	0	0	0	0	0	0	0.5	0	0
chrXVI	591720	INTERGENIC	CAT	C	0	0	0	0	0	0	0	0	0.5
chrXVI	802209	INTERGENIC	GA	G	0	0.5	0	0	0	0	0	0	0
chrXVI	876243	INTERGENIC	CTA	C	0	0	0	0	0	0.5	0	0	0

## Sheet: INDEL_Reactor4
				Ploidy level	2	2	2	2	2	2	2	2	2
Chr	Pos	Gene	Ref	Alt	4.40.1	4.40.2	4.40.3	4.100.1	4.100.2	4.100.3	4.200.1	4.200.2	4.200.3
chrII	133870	INTERGENIC	CAT	C	0.5	0	0	0	0	0	0	0.5	0
chrIII	224773	INTERGENIC	TTA	T	0	0	0.5	0	0	0	0	0	0
chrIII	273025	INTERGENIC	GA	G	0	0	0	0.5	0	0	0	0	0
chrIV	392146	INTERGENIC	GAC	G	0	0	0	0	0	0	0	0.5	0
chrIV	450188	INTERGENIC	GTA	G	0	0	0	0	0.5	0	0.5	0	0
chrIV	840422	INTERGENIC	AAT	A	0	0	0	0	0.5	0	0	0	0
chrIV	1109876	INTERGENIC	GAT	G	0	0	0	0	0.5	0	0	0	0
chrIV	1385471	INTERGENIC	CAT	C	0	0	0	0.5	0	0	0	0	0
chrV	21321	INTERGENIC	TA	T	0	0	0	0	0	0	0	0	0.5
chrV	118577	INTERGENIC	CAT	C	0	0	0	0	0.5	0	0	0	0
chrV	261023	YER053C-A	C	CA	0	0	0	0.5	0	0	0	0	0
chrVII	23951	HXK2	CA	C	0	0	0	0	0.5	0	0	0	0
chrVII	281605	INTERGENIC	AT	A	0	0	0	0	0	0.5	0	0	0
chrVII	949251	INTERGENIC	CTA	C	0	0.5	0.5	0	0	0	0	0	0
chrVII	1004507	INTERGENIC	AAT	A	0	0	0	0.5	0	0	0	0.5	0
chrVIII	111530	INTERGENIC	CTA	C	0	0	0	0.5	0	0	0	0	0
chrVIII	282569	INTERGENIC	CT	C	0	0	0	0	0	0.5	0	0.5	0
chrVIII	396945	INTERGENIC	GAA	G	0	0	0	0	0	0	0	0	0.5
chrIX	25418	YIL169C	T	TCAGAAGTAGAGGAAGCTGATTGACTGACAGAGCTTGAGACAC	0.5	0.5	0	0	0	0.5	0	0.5	0
chrIX	57277	INTERGENIC	C	CA	1	0	1	0	0	1	0	0	0
chrIX	69689	INTERGENIC	G	GT	0	0	0	0	0	0	0.5	0	0
chrX	139826	SNR190	T	TA	0	0	0	0	0	0	0.5	0	0
chrX	580248	YJR079W	C	CT	0.5	0	0	0	0	0	0	0	0
chrXI	36588	INTERGENIC	CAT	C	0	0	0	0	0.5	0	0	0	0
chrXI	142152	PIR1	AT	A	0	0	0	0.5	0	0	0	0	0
chrXII	48855	INTERGENIC	C	CAAAAAAAAAAAA	0	0.5	0	0	0	0	0	0	0
chrXII	421496	INTERGENIC	AG	A	0	0	0	0	0.5	0	0	0	0
chrXII	769162	EST2	CAT	C	0	0	0	0	0	0.5	0	0	0
chrXII	837516	INTERGENIC	CAT	C	0	0	0	0	0	0	0	0.5	0.5
chrXIII	21958	INTERGENIC	GTA	G	0	0	0	0.5	0.5	0.5	0	0	0
chrXIII	192743	INTERGENIC	GTA	G	0	0	0	0	0	0.5	0	0	0
chrXIII	321328	INTERGENIC	CAT	C	0	0.5	0	0	0	0	0	0	0
chrXIII	698679	INTERGENIC	TA	T	0	0	0	0	0.5	0	0	0	0
chrXIII	875654	UBP15	ACTT	A	0	0	0	1	1	0	0	0	0
chrXIII	908558	YMR317W	T	TCAA	0.5	0.5	0.5	0	0.5	0.5	0.5	0.5	0.5
chrXIII	908620	YMR317W	A	AGCTCC	0.5	0.5	0.5	0	0.5	0.5	0.5	0.5	0.5
chrXIII	908621	YMR317W	ATT	A	0.5	0.5	0.5	0	0.5	0.5	0.5	0.5	0.5
chrXIII	908631	YMR317W	CAAA	C	0.5	0.5	0.5	0	0.5	0.5	0.5	0.5	0.5
chrXIV	32671	LEM3	TC	T	0	0	0	0.5	0.5	0	0	0	0
chrXIV	43278	INTERGENIC	AAT	A	0.5	0	0	0.5	0.5	0	0	0	0
chrXIV	498628	YNL067W-A	AG	A	0	0	0	0	0	0	0.5	0.5	0.5
chrXIV	651857	INTERGENIC	AT	A	0	0	0.5	0	0	0	0	0	0
chrXIV	662768	INTERGENIC	G	GA	0	0.5	0	0	0	0	0	0	0
chrXIV	678603	INTERGENIC	GA	G	0	0	0	0	0	0	0	0.5	0
chrXIV	694966	INTERGENIC	CTA	C	0	0.5	0	0	0	0	0	0	0
chrXIV	764741	INTERGENIC	GAT	G	0	0	0	0.5	0	0	0	0	0.5
chrXV	326195	INTERGENIC	CAT	C	0	0	0.5	0.5	0	0	0	0	0.5
chrXV	343649	INTERGENIC	G	GA	0	0	0	0	0	0	0	0.5	0
chrXV	489778	INTERGENIC	CAT	C	0	0	0	0.5	0.5	0	0	0	0
chrXV	804922	INTERGENIC	AT	A	0	0	0	0	0	0.5	0	0	0
chrXV	923126	INTERGENIC	GAT	G	0	0	0.5	0	0.5	0	0	0	0
chrXV	1011720	VTS1	CA	C	0	0	0	0	0	0	0.5	0.5	0.5
chrXVI	558033	INTERGENIC	A	AT	0	0	0	0	0.5	0	0	0	0
chrXVI	591720	INTERGENIC	CAT	C	0.5	0	0	0.5	0	0.5	0	0	0
chrXVI	615257	INTERGENIC	TA	T	0	0	0.5	0	0	0	0	0	0
chrXVI	876243	INTERGENIC	CTA	C	0	0	0	0	0.5	0	0	0	0

[truncated: 2 more sheets: INDEL_Reactor5, INDEL_Reactor6]
