# Supplementary material for: Adaptation to High Ethanol Reveals Complex Evolutionary Pathways
Source: PLoS Genet. 2015 Nov 6;11(11):e1005635. doi: 10.1371/journal.pgen.1005635 (PMC4636377; doi:10.1371/journal.pgen.1005635)
Supplement: S4 File — (XLS) [file pgen.1005635.s021.xls]

## Sheet: reactor 1pop_SNP
Fermentor	Chromosome	Position	Ref	Alt	Gene	1.33.	1.40.	1.46.	1.50.	1.60.	1.80.	1.90.	1.100.	1.130.	1.200.
F1	chrIX	103160	C	T	ASG1	0	0	0	0	0	0.85	0.5	0	0	0
F1	chrXII	1048651	A	T	FMP27	0	0	0	0	0	0	0	0	0.33	0.12
F1	chrIV	1334251	A	T	INTERGENIC	0	0	0	0	0	0	0	0	0.48	0.43
F1	chrIV	1489310	A	T	INTERGENIC	0	0	0	0	0	0	0	0	0.43	0.54
F1	chrXII	406519	C	A	ACE2	0	0	0	0	0	0.77	0.49	0	0	0
F1	chrIV	552937	G	C	HEM12	0	0	0	0	0	0	0.17	0.83	0	0
F1	chrX	658095	G	T	VPS70	0	0	0	0	0	0	0	0	0.45	0.53
F1	chrIV	842598	G	C	HST4	0	0	0	0	0	0	0	0	0.51	0.51
F1	chrXI	84741	C	T	HYM1	0.17	0.14	0.1	0.16	0.08	0.03	0.23	0.09	0	0
F1	chrXV	962484	G	C	RPA190	0	0	0	0	0	0.13	0.51	0	0	0

## Sheet: reactor2pop_SNP
Fermentor	Chromosome	Position	Ref	Alt	Gene	2.20.	2.30.	2.40.	2.46.	2.50.	2.60.	2.70.	2.80.	2.85.	2.90.	2.100.	2.130.	2.200.
F2	chrXV	1014169	A	T	PDE2	0	0.17	0.27	0.25	0.28	0.15	0.27	0.5	0.1	0	0	0	0
F2	chrII	111072	G	T	YBL059W	0	0	0	0	0	0	0.03	0.24	0.76	0.85	0.84	1	1
F2	chrXIV	131496	G	A	BNI1	0	0	0	0	0	0	0	0	0	0.03	0.03	0.09	0.49
F2	chrIV	1495898	C	A	INTERGENIC	0	0	0	0	0	0	0	0	0.15	0.3	0.34	0.4	0.44
F2	chrXV	176606	G	A	IRA2	0	0	0	0	0	0	0	0	0.14	0.3	0.42	0.46	0.48
F2	chrIX	202625	T	G	SDS3	0	0	0	0	0	0	0	0.02	0.33	0.34	0.39	0.48	0.51
F2	chrX	381606	G	T	KAR2	0	0	0	0	0	0	0	0	0.32	0.37	0.39	0.48	0.46
F2	chrXII	394111	T	C	INTERGENIC	0	0	0	0	0	0	0	0	0.19	0.32	0.37	0.42	0.47
F2	chrXV	632461	G	A	PET123	0	0	0	0	0	0	0	0	0	0.02	0.04	0.05	0.47
F2	chrIV	775828	G	A	INTERGENIC	0	0	0	0	0	0	0	0	0	0	0	0	0.48
F2	chrII	794431	C	T	PCA1	0	0	0	0	0	0	0	0.03	0.64	0.79	0.83	0.98	1

## Sheet: reactor3pop_SNP
Reactor	Chromosome	Position	Ref	Alt	Gene	3.40.	3.100.	3.200.
F3	chrIX	103484	G	T	ASG1	0	0.4	0.51
F3	chrXVI	129020	C	A	GRE1	0	0.39	0.45
F3	chrXVI	148364	C	A	CBP3	0	0.34	0.42
F3	chrIV	1503246	C	A	INTERGENIC	0	0	0.39
F3	chrXIV	243501	C	T	RAP1	0	0	0.51
F3	chrX	537039	C	T	YJR054W	0	0.44	0.5
F3	chrIV	547341	G	C	HEM13	0	0	1
F3	chrII	671626	C	A	YBR225W	0	0.45	0.49
F3	chrII	741565	G	T	MRPL37	0	0	0.48
F3	chrXII	747403	C	T	INTERGENIC	0	0.55	1
F3	chrXIII	760112	C	G	FAA4	0	0.43	0.46
F3	chrXIII	802153	G	T	PPA2	0	0.4	0.48
F3	chrXIII	819322	G	T	DSK2	0	0.44	0.5

## Sheet: reactor4pop_SNP
reactor 4	Chromosome	Position	Ref	Alt	Gene	4.40.	4.100.
F4	chrII	16460	G	T	PKC1	0	0.43
F4	chrVII	404522	T	G	INTERGENIC	0	0.39
F4	chrXV	426006	C	T	ETT1	0	0.49
F4	chrXV	47714	G	A	INTERGENIC	0	0.49
F4	chrVII	51180	G	A	CSE1	0	0.53
F4	chrXI	519947	G	T	UTH1	0	0.49
F4	chrIV	552937	G	C	HEM12	0	0.99
F4	chrIX	56730	G	T	YIL152W	0	0.51
F4	chrVI	69216	T	C	RIM15	0	0.49
F4	chrXIII	819841	C	G	DSK2	0	0.51
F4	chrXII	868817	C	G	VID22	0	0.23
F4	chrI	99151	T	C	DRS2	0	0.52

## Sheet: reactor5pop_SNP
Reactor	Chromosome	Position	Ref	ALT	Gene	5.40.	5.100.	5.200.
F5	chrVII	126881	C	A	MDS3	0	0.2	0.43
F5	chrIII	19945	A	G	MRC1	0	0	0.24
F5	chrXI	201956	A	T	INTERGENIC	0	0	0.37
F5	chrIX	226123	A	G	INTERGENIC	0	0	0.42
F5	chrXIV	243486	A	T	RAP1	0	0	0.38
F5	chrXI	243930	C	A	GFA1	0	0	0.39
F5	chrVIII	24690	T	G	CBP2	0	0	0.39
F5	chrXV	260847	A	G	SMC5	0	0	0.21
F5	chrIV	279361	G	A	POL3	0	0	0.35
F5	chrIX	304657	G	A	IRR1	0	0	0.35
F5	chrX	309562	T	A	YJL070C	0	0	0.34
F5	chrVII	346720	C	A	MMS2	0	0	0.35
F5	chrII	369861	G	A	INTERGENIC	0	0	0.35
F5	chrXIII	408911	G	C	INTERGENIC	0	0.42	0.43
F5	chrXVI	423107	C	A	BTS1	0	0	0.41
F5	chrX	490389	G	C	GEA1	0	0	0.38
F5	chrX	568339	A	G	RFC2	0	0	0.47
F5	chrXVI	575215	T	C	INTERGENIC	0	0	0.43
F5	chrVII	706246	A	G	CLB6	0	0.49	0.46
F5	chrXIII	758757	G	C	YMR244C-A	0	0.17	0.49
F5	chrXIII	758757	G	C	YMR245W	0	0.17	0.49
F5	chrXV	767681	C	T	YOR228C	0	0	0.37
F5	chrXIII	818829	G	A	DSK2	0	0	0.4
F5	chrXV	833291	C	T	YTM1	0	0	0.36
F5	chrXV	871336	C	A	YOR296W	0	0	0.38

## Sheet: reactor6pop_SNP
Reactor	Chromosome	Position	Ref	Alt	Gene	6.40.	6.100.	6.200.
F6	chrIV	100079	C	T	TRM8	0	0	0.36
F6	chrVII	1001451	T	A	ENO1	0	0	0.3
F6	chrIV	1004361	G	A	MSW1	0	0	0.36
F6	chrXV	1005350	G	A	GDS1	0	0.21	0.35
F6	chrXII	1008348	C	T	ECM30	0	0	0.71
F6	chrXII	1009917	C	A	ECM30	0	0	0.7
F6	chrVII	1010378	C	A	RAD2	0	0.21	0.37
F6	chrII	101100	C	T	PRX1	0	0.52	0.5
F6	chrIV	1011179	C	A	DON1	0	0	0.31
F6	chrVI	101332	C	A	INTERGENIC	0	0	0.3
F6	chrVII	1020591	A	T	MES1	0	0.25	0.38
F6	chrVII	1022480	G	A	INTERGENIC	0	0.54	0.52
F6	chrXI	102383	G	T	FAS1	0	0	0.31
F6	chrXV	1027819	T	A	RAD17	0	0.44	0.47
F6	chrIV	1029646	T	A	GCN2	0	0.5	0.51
F6	chrVII	1033040	T	A	SLH1	0	0.24	0.37
F6	chrIV	1033092	T	A	ZIP1	0	0	0.37
F6	chrXV	1033220	C	T	GPB1	0	0	0.41
F6	chrVII	1033797	T	C	SLH1	0	0	0.22
F6	chrVII	103466	A	T	CHC1	0	0	0.22
F6	chrVII	1037493	A	T	SLH1	0	0.49	0.51
F6	chrVII	1038689	T	A	INTERGENIC	0	0	0.31
F6	chrXV	1038999	T	A	NUD1	0	0	0.33
F6	chrXIV	104141	C	T	INTERGENIC	0	0.51	0.44
F6	chrXII	1041420	C	T	INTERGENIC	0	0	0.72
F6	chrIV	1044480	A	T	SRP101	0	0.18	0.38
F6	chrXII	1045920	A	G	FMP27	0	0.27	0
F6	chrVII	1046939	G	A	CWC22	0	0	0.24
F6	chrXII	1048159	G	T	FMP27	0	0.3	0
F6	chrXVI	105116	A	T	VMA11	0	0.42	0.51
F6	chrXII	1051252	G	T	FMP27	0	0.27	0
F6	chrXII	1054274	C	T	YLR455W	0	0.27	0
F6	chrVII	1054781	T	A	YOR1	0	0.47	0.51
F6	chrXV	1055675	G	A	FRE3	0	0.46	0.5
F6	chrIV	1058424	C	T	ATP5	0	0.46	0.47
F6	chrXII	1058758	A	T	INTERGENIC	0	0.66	0.99
F6	chrVI	106123	G	T	MDJ1	0	0.51	0.5
F6	chrVII	1068156	T	C	IMA1	0	0	0.38
F6	chrXV	1068433	T	A	PHR1	0	0.57	0.53
F6	chrXV	1073714	G	T	INTERGENIC	0	0.51	0.38
F6	chrVII	1075457	C	T	MAL11	0	0.48	0.52
F6	chrXIII	108799	A	G	INTERGENIC	0	0.5	0.48
F6	chrIV	110708	A	T	SEC31	0	0.51	0.48
F6	chrIV	1115964	A	T	UTP4	0	0.28	0.36
F6	chrXV	111851	C	T	INO4	0	0	0.36
F6	chrIV	111903	A	T	SNF3	0	0	0.36
F6	chrXVI	111970	G	A	FAS2	0	0	0.42
F6	chrIV	1133826	C	T	YDR333C	0	0	0.34
F6	chrI	113548	C	T	INTERGENIC	0	0.28	0.38
F6	chrXIV	114739	T	A	CAF120	0	0	0.4
F6	chrIV	1153943	G	A	INTERGENIC	0	0	0.38
F6	chrXI	116389	T	C	LST4	0	0.5	0.53
F6	chrXIV	117458	C	T	MET2	0	0	0.36
F6	chrXVI	118169	G	A	INTERGENIC	0	0	0.37
F6	chrXIV	118548	T	A	MET2	0	0.27	0.37
F6	chrXIV	118548	T	A	YNL276C	0	0.27	0.37
F6	chrXII	118756	G	T	BPT1	0	0.45	0.5
F6	chrXI	119224	T	A	ZRT3	0	0	0.35
F6	chrXII	119546	A	T	BPT1	0	0.07	0.4
F6	chrII	119666	G	A	SAS3	0	0	0.36
F6	chrII	119666	G	A	YBL053W	0	0	0.36
F6	chrIV	1204178	T	A	CDC40	0	0.54	0.54
F6	chrXVI	120553	T	A	ALG5	0	0.49	0.48
F6	chrIV	1218612	C	T	YDR370C	0	0.22	0.38
F6	chrIV	1221747	T	A	VPS74	0	0.19	0.35
F6	chrIV	1227841	T	A	ARH1	0	0.49	0.48
F6	chrIV	1240403	A	T	NKP1	0	0.53	0.5
F6	chrXVI	124279	T	A	NEW1	0	0.25	0.39
F6	chrXII	125132	A	C	INTERGENIC	0	0.53	0.51
F6	chrIV	1253154	G	A	SAC7	0	0	0.34
F6	chrIV	1261140	G	A	SHE9	0	0.44	0.5
F6	chrIV	1273850	C	A	INTERGENIC	0	0	0.33
F6	chrIV	1279434	T	A	PDR15	0	0.46	0.51
F6	chrIV	1285474	G	T	TRS120	0	0	0.33
F6	chrIV	1287008	A	G	TRS120	0	0.18	0.36
F6	chrIV	1314391	T	A	ARO80	0	0.5	0.52
F6	chrIV	1320075	C	A	SNX41	0	0	0.3
F6	chrXI	132508	C	T	KKQ8	0	0.49	0.51
F6	chrXVI	135282	T	A	FLC1	0	0.47	0.49
F6	chrIV	138178	C	T	INTERGENIC	0	0.46	0.49
F6	chrIV	1389692	T	A	SPP41	0	0.48	0.52
F6	chrIV	1397681	A	T	PKH3	0	0.52	0.48
F6	chrIV	1397681	A	T	YDR467C	0	0.52	0.48
F6	chrIV	1404559	T	G	PRP3	0	0.56	0.46
F6	chrIX	141909	C	A	INTERGENIC	0	0	0.26
F6	chrVII	141965	G	T	YGL193C	0	0.22	0.35
F6	chrIV	1421624	G	T	KRE2	0	0.52	0.51
F6	chrIX	142490	G	A	INTERGENIC	0	0	0.36
F6	chrIV	1429456	T	A	PAC11	0	0.53	0.48
F6	chrIX	143249	T	A	HIS5	0	0.17	0.39
F6	chrIX	143808	G	A	HIS5	0	0	0.29
F6	chrIV	1438649	C	T	VPS3	0	0.21	0.27
F6	chrIV	1455093	T	A	LPP1	0	0.24	0.34
F6	chrIV	1460086	T	A	YDR506C	0	0.19	0.35
F6	chrIII	147803	C	T	INTERGENIC	0	0.47	0.45
F6	chrX	149753	G	A	YAK1	0	0	0.34
F6	chrIV	1497843	A	T	INTERGENIC	0	0.45	0.58
F6	chrIV	1500504	T	A	KRE28	0	0.26	0.47
F6	chrXIV	151238	T	A	POL2	0	0.43	0.39
F6	chrIV	1515475	C	T	INTERGENIC	0	0.54	0.6
F6	chrIV	152413	T	A	GLT1	0	0.26	0.35
F6	chrXI	153093	T	A	INTERGENIC	0	0.51	0.5
F6	chrXV	15519	C	A	INTERGENIC	0	0	0.34
F6	chrI	15605	C	T	INTERGENIC	0	0.53	0.37
F6	chrIV	157745	A	T	UGA3	0	0.21	0.37
F6	chrXIV	158518	C	T	DSL1	0	0.48	0.43
F6	chrXV	159984	C	T	ADH1	0	0.49	0.55
F6	chrIII	161186	T	C	SLM5	0	0	0.32
F6	chrXVI	161704	C	A	TYW1	0	0.99	1
F6	chrXII	16222	T	A	INTERGENIC	0	0.23	0.43
F6	chrXIV	165164	G	T	FOL1	0	0	0.36
F6	chrXV	166531	T	C	ATG34	0	0	0.31
F6	chrXV	166531	T	C	YOL083C-A	0	0	0.31
F6	chrIX	166682	A	T	MOB1	0	0.48	0.52
F6	chrXIII	166691	G	A	CYB2	0	0.49	0.45
F6	chrXV	168024	A	T	INTERGENIC	0	0.51	0.43
F6	chrIV	16841	A	T	THI13	0	0	0.35
F6	chrXVI	170020	C	T	YIG1	0	0	0.39
F6	chrXV	177311	G	A	IRA2	0	0.52	0.48
F6	chrVIII	178843	C	T	YHR035W	0	0.54	0.48
F6	chrXII	18012	A	G	MMP1	0	0	0.21
F6	chrVII	18130	T	A	INTERGENIC	0	0.47	0.43
F6	chrIII	181485	G	A	BPH1	0	0.46	0.53
F6	chrXII	18186	C	T	MMP1	0	0	0.4
F6	chrXVI	183653	T	A	YPL191C	0	0	0.33
F6	chrX	187400	C	T	LSM1	0	0.25	0.37
F6	chrXIII	18785	C	T	RSC9	0	0.46	0.08
F6	chrXV	188749	T	A	MDM20	0	0.5	0.51
F6	chrIX	189474	G	A	YIL092W	0	0.54	0.45
F6	chrXI	190198	A	T	10/01/14	0	0.44	0.48
F6	chrII	19074	C	T	YBL104C	0	0	0.38
F6	chrXV	190817	T	A	YOL075C	0	0	0.36
F6	chrXVI	191543	A	T	POS5	0	0.22	0.4
F6	chrII	191550	C	T	PEP1	0	0.25	0.34
F6	chrXIII	19158	A	C	ERG13	0	0.52	0.13
F6	chrXVI	191675	T	A	POS5	0	0	0.28
F6	chrX	192009	C	T	YJL118W	0	0.52	0.55
F6	chrXII	192413	C	A	UBR2	0	0.24	0.37
F6	chrXV	19251	C	T	INTERGENIC	0	0.46	0.48
F6	chrXIII	193270	T	A	CAT2	0	0.47	0.49
F6	chrI	193759	G	A	SWH1	0	0	0.35
F6	chrXV	194790	T	A	YOL073C	0	0.5	0.53
F6	chrXVI	196545	G	T	MRN1	0	0.23	0.39
F6	chrVII	197333	A	T	INTERGENIC	0	0.52	0.51
F6	chrXI	200092	C	T	MYO3	0	0.21	0.36
F6	chrXVI	201403	C	T	RTT10	0	0	0.33
F6	chrIX	202263	A	T	INTERGENIC	0	0.56	0.53
F6	chrIV	20325	A	T	INTERGENIC	0	0.49	0.53
F6	chrXI	20469	G	A	INTERGENIC	0	0	0.53
F6	chrXV	205761	A	T	INP54	0	0.49	0.48
F6	chrXII	207355	G	A	RAD5	0	0	0.36
F6	chrXIV	207585	G	A	SIN4	0	0	0.35
F6	chrXIII	209510	T	A	YML034C-A	0	0.24	0.38
F6	chrIII	209901	A	T	INTERGENIC	0	0.5	0.44
F6	chrXV	210729	C	T	APM4	0	0	0.39
F6	chrVIII	211872	T	A	CIC1	0	0.48	0.47
F6	chrXIV	212978	T	A	BNI4	0	0.52	0.5
F6	chrXIV	213685	A	T	BNI4	0	0.29	0.36
F6	chrXII	213815	C	T	MLH2	0	0.49	0.51
F6	chrXI	213897	G	A	INTERGENIC	0	0.47	0.52
F6	chrV	214591	T	A	YPT31	0	0	0.35
F6	chrX	215215	T	A	UTP10	0	0	0.4
F6	chrIX	21559	C	T	INTERGENIC	0	0.19	0.37
F6	chrVII	216324	T	A	PEX14	0	0.54	0.56
F6	chrVIII	219032	C	T	MED6	0	0	0.3
F6	chrVIII	219900	T	A	INTERGENIC	0	0.02	0.37
F6	chrXIV	222422	A	T	JJJ1	0	0.19	0.34
F6	chrXIV	222422	A	T	YNL226W	0	0.19	0.34
F6	chrXVI	223569	C	T	MRPL40	0	0	0.35
F6	chrVII	22376	A	T	FZF1	0	0.48	0.44
F6	chrXIV	225230	C	T	SQS1	0	0.51	0.49
F6	chrVI	228347	G	A	RSC8	0	0.21	0.35
F6	chrVI	228878	G	T	RSC8	0	0	0.31
F6	chrXVI	228992	T	A	INTERGENIC	0	0.43	0.57
F6	chrV	229525	C	T	INTERGENIC	0	0	0.31
F6	chrXVI	230383	C	T	MEX67	0	0.99	1
F6	chrXVI	230741	G	A	MEX67	0	0.28	0.37
F6	chrX	233401	G	A	MEF2	0	0.23	0.36
F6	chrIII	233552	T	A	SED4	0	0	0.31
F6	chrXV	234294	G	A	INTERGENIC	0	0	0.33
F6	chrX	234928	G	A	GSH1	0	0.19	0.37
F6	chrIII	235641	C	T	SED4	0	0.49	0.45
F6	chrXIV	236130	C	A	ALG9	0	0.52	0.49
F6	chrXVI	236768	C	T	REV3	0	0	0.33
F6	chrV	241121	A	T	ACA1	0	0	0.37
F6	chrIII	241243	T	A	RSA4	0	0.24	0.38
F6	chrXIV	242678	C	T	RAP1	0	0	0.37
F6	chrV	243391	T	A	SPO73	0	0.47	0.43
F6	chrXI	244220	C	T	GFA1	0	0.44	0.48
F6	chrX	244324	G	A	SAP185	0	0	0.21
F6	chrII	24457	C	A	SFT2	0	0.21	0.42
F6	chrX	24655	C	T	IMA5	0	0	0.4
F6	chrIII	248054	C	T	ERS1	0	0	0.36
F6	chrX	248066	G	A	BCK1	0	0	0.28
F6	chrX	248157	T	G	BCK1	0	0	0.38
F6	chrXVI	248239	C	T	CDC60	0	0	0.35
F6	chrXI	248350	A	G	YKL102C	0	0	0.36
F6	chrIII	249071	G	A	YCR075W-A	0	0	0.33
F6	chrVII	249097	C	T	YGL138C	0	0.5	0.47
F6	chrIV	250111	C	T	CYK3	0	0.48	0.48
F6	chrIV	250560	A	T	CYK3	0	0.43	0.53
F6	chrVI	250768	G	A	RET2	0	0.49	0.52
F6	chrIII	252010	T	G	PAT1	0	0.02	0.37
F6	chrXV	25229	A	T	INTERGENIC	0	0.5	0.47
F6	chrIII	252362	G	A	PAT1	0	0.5	0.43
F6	chrXV	252592	A	T	NOP12	0	0.52	0.49
F6	chrIII	252855	G	A	PTC6	0	0.24	0.38
F6	chrXV	253987	A	G	INTERGENIC	0	0	0.36
F6	chrI	25434	A	T	FLO9	0	0.44	0.52
F6	chrXIII	255834	A	T	INTERGENIC	0	0.48	0.51
F6	chrVII	256184	G	A	PCL10	0	0.5	0.46
F6	chrI	25653	G	T	FLO9	0	0	0.97
F6	chrI	25654	C	G	FLO9	0	0	0.95
F6	chrV	256877	T	A	HOM3	0	0	0.37
F6	chrX	256983	A	C	INTERGENIC	0	0.55	0.43
F6	chrXVI	257589	C	T	KIP2	0	0	0.34
F6	chrX	26187	A	T	INTERGENIC	0	0	0.32
F6	chrXII	26251	C	T	JLP1	0	0	0.32
F6	chrX	263060	A	T	DPB11	0	0.21	0.4
F6	chrIII	266851	A	T	INTERGENIC	0	0.5	0.46
F6	chrV	267616	G	T	FCY2	0	0.46	0.47
F6	chrVI	26868	G	T	INTERGENIC	0	0.57	0.45
F6	chrIII	269180	A	T	FIG2	0	0.46	0.46
F6	chrV	270560	A	T	INTERGENIC	0	0.44	0.49
F6	chrIII	271334	T	A	FIG2	0	0.45	0.5
F6	chrVII	272984	C	T	MET13	0	0.27	0.35
F6	chrX	273499	A	T	EXO70	0	0.21	0.4
F6	chrIII	273573	G	A	INTERGENIC	0	0.48	0.43
F6	chrIV	278116	A	T	POL3	0	0	0.35
F6	chrIV	278707	A	C	POL3	0	0.47	0.48
F6	chrIII	279002	A	G	MSH3	0	0.5	0.44
F6	chrXI	280788	T	A	HOT13	0	0	0.36
F6	chrXIII	281838	A	T	PLB1	0	0.52	0.48
F6	chrIII	282614	C	A	CDC39	0	0	0.37
F6	chrVI	28457	G	A	YFL052W	0	0.48	0.55
F6	chrIX	285997	C	A	CST6	0	0.21	0.36
F6	chrIX	287517	C	T	INTERGENIC	0	0	0.35
F6	chrII	287610	C	A	CHS3	0	0	0.32
F6	chrIX	289284	G	A	CAP2	0	0.28	0.46
F6	chrIII	290074	T	C	INTERGENIC	0	0.24	0.39
F6	chrIII	290282	G	A	INTERGENIC	0	0.47	0.43
F6	chrV	290833	G	A	INTERGENIC	0	0.47	0.57
F6	chrXIII	290996	A	T	INTERGENIC	0	0	0.41
F6	chrIII	291911	G	A	INTERGENIC	0	0	0.37
F6	chrXVI	29657	A	T	INTERGENIC	0	0.2	0.39
F6	chrXVI	297551	T	A	INTERGENIC	0	0.53	0.45
F6	chrIII	297854	C	A	GIT1	0	0.49	0.51
F6	chrIV	300346	A	T	LUC7	0	0.44	0.51
F6	chrI	30059	A	T	INTERGENIC	0	0.46	0.39
F6	chrIV	302563	C	A	YDL085C-A	0	0	0.34
F6	chrXV	305808	G	A	PLB3	0	0.18	0.37
F6	chrV	306936	G	A	RPS24A	0	0	0.25
F6	chrXI	308025	C	T	INTERGENIC	0	0	0.33
F6	chrX	308493	C	A	YJL070C	0	0.2	0.37
F6	chrVIII	309214	C	T	TRA1	0	0	0.31
F6	chrXII	309914	T	C	CSF1	0	0.2	0.43
F6	chrIX	310942	G	T	INTERGENIC	0	0	0.22
F6	chrVII	311058	G	A	RPL28	0	0	0.41
F6	chrXVI	31158	A	T	MDL2	0	0.46	0.88
F6	chrX	31397	T	A	INTERGENIC	0	0.51	0.46
F6	chrXIII	314186	T	A	STB4	0	0.49	0.45
F6	chrXV	316136	C	A	RPB11	0	0	0.3
F6	chrXII	320866	G	C	XDJ1	0	0.3	0.4
F6	chrXIV	32309	T	A	LEM3	0	0.48	0.43
F6	chrXII	324262	G	A	SUL2	0	0.26	0.34
F6	chrXIII	326975	T	A	YMR027W	0	0.5	0.53
F6	chrXI	327004	A	T	FBA1	0	0	0.44
F6	chrXI	327153	C	T	FBA1	0	0.18	0.22
F6	chrXVI	327594	G	A	MRP51	0	0.46	0.55
F6	chrIX	32935	C	A	INTERGENIC	0	0.46	0.49
F6	chrVII	331891	G	A	PAN2	0	0.47	0.5
F6	chrXV	33231	C	T	INTERGENIC	0	0	0.39
F6	chrIX	33268	G	A	INTERGENIC	0	0.17	0.36
F6	chrXI	332798	G	A	NUP120	0	0.51	0.54
F6	chrXIII	335418	C	T	HOF1	0	0.25	0.35
F6	chrIV	341052	C	A	INTERGENIC	0	0	0.36
F6	chrX	34389	A	T	OPT1	0	0.43	0.55
F6	chrIX	346118	G	A	EPS1	0	0	0.28
F6	chrXIV	347002	A	T	INN1	0	0.45	0.46
F6	chrIX	348751	T	A	INTERGENIC	0	0.48	0.5
F6	chrVII	352276	G	T	GUP1	0	0.52	0.49
F6	chrXV	355953	G	A	INTERGENIC	0	0	0.36
F6	chrVIII	356057	C	T	EPT1	0	0.16	0.34
F6	chrIX	356178	C	T	SGN1	0	0	0.33
F6	chrVII	358037	T	A	YGL081W	0	0	0.41
F6	chrIV	358481	C	A	INTERGENIC	0	0.53	0.46
F6	chrXI	359340	T	A	SPC42	0	0.44	0.48
F6	chrIII	35978	A	T	LRE1	0	0.49	0.49
F6	chrXI	362682	C	A	PTM1	0	0.51	0.55
F6	chrVII	364935	C	T	RPL7A	0	0.25	0.35
F6	chrX	367448	C	T	NSP1	0	0.25	0.35
F6	chrXV	36897	T	A	YOL153C	0	0.19	0.34
F6	chrVIII	370818	T	G	NSG1	0	0	0.34
F6	chrXI	373053	G	A	TUL1	0	0.22	0.34
F6	chrIV	374753	C	T	MTF2	0	0.54	0.53
F6	chrXIV	375720	C	A	KRE33	0	0	0.31
F6	chrIV	37628	G	T	YDL233W	0	0	0.37
F6	chrIV	376690	A	C	INTERGENIC	0	0.22	0.38
F6	chrVII	37822	T	G	RAI1	0	0.49	0.47
F6	chrX	38262	G	T	CBP1	0	0	0.41
F6	chrIX	384675	C	T	YAP5	0	0	0.38
F6	chrVIII	386845	A	T	INTERGENIC	0	0.23	0.38
F6	chrIX	38844	T	A	SUC2	0	0.12	0.39
F6	chrXV	389486	T	G	INTERGENIC	0	0	0.35
F6	chrXIV	39187	G	T	HXT14	0	0.28	0.39
F6	chrIV	392068	A	T	YDL034W	0	0	0.36
F6	chrVIII	395356	G	A	SKG6	0	0	0.34
F6	chrXV	396680	A	T	AKR2	0	0	0.36
F6	chrVIII	397039	A	T	INTERGENIC	0	0	0.37
F6	chrVIII	397909	G	T	PEX28	0	0.49	0.45
F6	chrX	39948	T	A	CBP1	0	0	0.37
F6	chrVII	400921	A	T	ERV14	0	0.5	0.48
F6	chrVIII	401172	C	T	INTERGENIC	0	0.26	0.36
F6	chrXI	402041	T	A	SPT23	0	0	0.33
F6	chrIX	402800	C	T	INTERGENIC	0	0	0.48
F6	chrVIII	403729	C	T	RTT107	0	0.47	0.48
F6	chrVIII	404165	A	C	RTT107	0	0	0.21
F6	chrIX	40486	G	A	POT1	0	0.22	0.4
F6	chrXII	405008	G	C	ACE2	0	0	0.39
F6	chrXV	405961	T	A	CKB2	0	0	0.42
F6	chrX	407067	G	T	YJL016W	0	0	0.33
F6	chrXIV	408515	A	T	DMA2	0	0	0.33
F6	chrXI	408873	C	T	PUT3	0	0.54	0.5
F6	chrIX	41111	T	A	POT1	0	0.49	0.54
F6	chrXII	411190	C	A	PDC5	0	0	0.23
F6	chrIX	41146	G	A	POT1	0	0.56	0.51
F6	chrVII	41500	G	A	RTF1	0	0	0.31
F6	chrVIII	415951	T	A	KEL1	0	0.5	0.32
F6	chrXVI	418374	C	A	INTERGENIC	0	0	0.32
F6	chrX	41891	A	T	LAA1	0	0	0.33
F6	chrXI	41892	A	T	UBA1	0	0.47	0.73
F6	chrX	419760	G	A	INTERGENIC	0	0	0.36
F6	chrX	420828	C	T	CCT8	0	0	0.35
F6	chrIII	42237	G	A	SPS22	0	0.49	0.64
F6	chrXVI	422556	A	T	MUK1	0	0.26	0.38
F6	chrXIII	425971	G	A	SEC14	0	0.26	0.37
F6	chrVII	426686	T	A	OCH1	0	0	0.4
F6	chrVIII	430121	A	T	PRP8	0	0.29	0.18
F6	chrX	43086	C	T	LAA1	0	0	0.32
F6	chrXI	431287	T	A	INTERGENIC	0	0	0.32
F6	chrXV	432286	C	T	SGT1	0	0.42	0.51
F6	chrXII	43283	C	T	YBT1	0	0.56	0.46
F6	chrXI	43466	C	A	STE6	0	0	0.23
F6	chrXIV	434863	G	T	INTERGENIC	0	0.19	0.34
F6	chrII	435698	T	A	RXT2	0	0	0.34
F6	chrXIV	436268	A	T	AVT4	0	0.49	0.53
F6	chrXI	436742	C	T	AUR1	0	0	0.5
F6	chrIX	43830	A	T	BNR1	0	0.49	0.5
F6	chrXII	443833	T	A	YLR152C	0	0.08	0.46
F6	chrIII	44634	G	A	EMC1	0	0	0.35
F6	chrXIII	453122	T	A	AIP1	0	0	0.26
F6	chrXVI	453297	C	T	INTERGENIC	0	0.5	0.44
F6	chrXIV	456297	T	A	INTERGENIC	0	0.46	0.47
F6	chrVIII	45637	A	T	ECM29	0	0.45	0.48
F6	chrX	457274	A	T	MET3	0	0.49	0.5
F6	chrV	45926	C	A	INTERGENIC	0	0.18	0.41
F6	chrVIII	460413	T	A	STB5	0	0.57	0.5
F6	chrIII	46298	C	T	EMC1	0	0	0.43
F6	chrX	463107	G	A	YJR015W	0	0.32	0.4
F6	chrVIII	463626	C	T	OYE2	0	0	0.4
F6	chrV	463997	G	T	SCC4	0	0.43	0.49
F6	chrXIV	466181	T	A	INTERGENIC	0	0	0.35
F6	chrXV	466683	T	A	CDC21	0	0.48	0.43
F6	chrXIV	467016	T	C	INTERGENIC	0	0.28	0.34
F6	chrI	46716	G	A	FLC2	0	0	0.37
F6	chrVIII	467193	G	A	INTERGENIC	0	0	0.22
F6	chrXIV	468083	G	A	MKT1	0	0	0.32
F6	chrVII	468175	C	T	PUF4	0	0	0.33
F6	chrV	468676	T	A	SPI1	0	0.46	0.48
F6	chrII	469535	A	G	RAD16	0	0	0.33
F6	chrXII	47065	A	T	RNP1	0	0.2	0.32
F6	chrIII	47104	C	T	INTERGENIC	0	0.09	0.33
F6	chrV	471148	C	T	UBP3	0	0.54	0.47
F6	chrXIV	47345	A	T	EMW1	0	0	0.31
F6	chrV	473849	G	T	YER152C	0	0	0.35
F6	chrV	473849	G	T	YER152W-A	0	0	0.35
F6	chrXVI	474313	T	A	SSN3	0	0.49	0.45
F6	chrI	47469	T	A	FLC2	0	0.48	0.53
F6	chrXVI	474828	A	T	INTERGENIC	0	0.5	0.51
F6	chrV	475121	G	A	OXA1	0	0.49	0.45
F6	chrXVI	478524	T	A	ISM1	0	0.23	0.34
F6	chrVII	479952	A	T	PMA1	0	0.48	0.43
F6	chrI	48094	T	A	FLC2	0	0.18	0.44
F6	chrV	483437	A	T	YER156C	0	0.46	0.51
F6	chrXV	484702	C	T	TCB1	0	0.23	0.36
F6	chrXIII	485782	G	A	ILV2	0	0	0.37
F6	chrVIII	486245	A	C	CTF8	0	0.28	0.34
F6	chrXIV	488993	C	T	MSK1	0	0.51	0.5
F6	chrVII	489479	C	T	INTERGENIC	0	0	0.38
F6	chrI	49037	C	T	OAF1	0	0	0.44
F6	chrII	491466	T	A	VMA2	0	0.4	0.46
F6	chrII	491469	T	A	VMA2	0	0	0.3
F6	chrXIII	49168	T	A	BUL2	0	0	0.38
F6	chrXI	497653	T	C	SET3	0	0.24	0.39
F6	chrXV	499420	T	A	YOR093C	0	0.29	0.37
F6	chrXI	500129	T	A	INTERGENIC	0	0.27	0.33
F6	chrXVI	50119	T	A	YPL260W	0	0.53	0.45
F6	chrX	504068	G	A	YJR038C	0	0	0.37
F6	chrX	504068	G	A	YJR039W	0	0	0.37
F6	chrX	505679	G	A	YJR039W	0	0	0.22
F6	chrVI	50835	G	T	FET5	0	0	0.36
F6	chrVIII	510790	C	T	SCH9	0	0	0.33
F6	chrXV	511378	A	T	INTERGENIC	0	0.24	0.42
F6	chrXIII	513671	G	A	PKR1	0	0	0.38
F6	chrIX	51415	A	T	INTERGENIC	0	0	0.35
F6	chrV	514232	A	G	DNF1	0	0.47	0.52
F6	chrVII	517617	T	A	MSB2	0	0.52	0.54
F6	chrVII	51880	A	T	CSE1	0	0.48	0.11
F6	chrXV	518879	A	T	INTERGENIC	0	0	0.35
F6	chrVIII	519746	C	T	CRG1	0	0.44	0.43
F6	chrIV	525593	G	A	KRS1	0	0.52	0.51
F6	chrII	526502	C	T	IRA1	0	0	0.35
F6	chrVIII	526924	T	A	FLO5	0	0.2	0.36
F6	chrXV	527335	T	A	INP53	0	0	0.4
F6	chrVIII	530670	T	A	INTERGENIC	0	0.24	0.4
F6	chrX	532310	A	T	RAD7	0	0.47	0.51
F6	chrXII	533299	G	A	ATG26	0	0.23	0
F6	chrXVI	535588	T	A	INTERGENIC	0	0.49	0.5
F6	chrV	536378	A	T	RAD24	0	0.51	0.48
F6	chrV	536378	A	T	YER172C-A	0	0.51	0.48
F6	chrXI	53723	C	T	EAP1	0	0.5	0.34
F6	chrV	537468	G	A	RAD24	0	0	0.32
F6	chrII	538382	T	A	YSW1	0	0.55	0.49
F6	chrX	539193	G	A	HIT1	0	0	0.42
F6	chrX	539814	A	T	INTERGENIC	0	0.47	0.52
F6	chrV	540237	C	T	TMT1	0	0	0.3
F6	chrXI	540634	G	A	DYN1	0	0.46	0.46
F6	chrXV	541778	C	T	RPO31	0	0	0.36
F6	chrXII	542274	T	C	NMT1	0	0	0.68
F6	chrXV	542859	C	T	RPO31	0	0.49	0.47
F6	chrXV	543992	C	T	RPO31	0	0.51	0.53
F6	chrXV	545640	A	T	RPT5	0	0.43	0.47
F6	chrV	546147	C	A	BMH1	0	0.24	0.37
F6	chrII	546921	A	T	SPP381	0	0.34	0.5
F6	chrII	548375	C	T	RPB5	0	0.46	0.49
F6	chrXII	548814	G	A	INTERGENIC	0	0	0.43
F6	chrV	551334	C	T	tI	0	0	0.35
F6	chrXVI	551714	C	G	INTERGENIC	0	0.48	0.48
F6	chrXI	551742	T	A	RPS21A	0	0.49	0.49
F6	chrII	551793	T	A	SLI15	0	0	0.31
F6	chrVII	55202	C	T	MTO1	0	0	0.72
F6	chrXII	552409	T	A	QRI5	0	0.27	0.73
F6	chrXI	552992	C	T	GLG1	0	0	0.38
F6	chrV	553589	C	T	FAU1	0	0.53	0.5
F6	chrV	553648	C	A	FAU1	0	0	0.36
F6	chrXII	55407	A	T	VPS13	0	0.47	0.49
F6	chrII	558247	A	C	INTERGENIC	0	0	0.34
F6	chrXV	560074	C	T	IAH1	0	0.46	0.49
F6	chrV	561146	G	A	INTERGENIC	0	0	0.38
F6	chrX	56267	A	T	INTERGENIC	0	0.45	0.58
F6	chrXV	563104	A	T	RGA1	0	0	0.37
F6	chrXIII	56421	A	T	INTERGENIC	0	0.47	0.5
F6	chrVII	56674	G	A	ADE5	0	0.49	0.84
F6	chrXI	566855	C	A	CCP1	0	0.51	0.45
F6	chrII	567167	A	T	EXO5	0	0	0.37
F6	chrXV	568018	T	A	AFI1	0	0.46	0.53
F6	chrXVI	569426	C	A	REC8	0	0	0.36
F6	chrXIII	572884	G	A	EMT4	0	0	0.37
F6	chrXIII	572927	T	A	EMT4	0	0.46	0.52
F6	chrII	573974	C	T	SSE2	0	0.46	0.47
F6	chrIV	57433	A	T	HBT1	0	0	0.34
F6	chrXVI	576883	C	A	SUT2	0	0	0.44
F6	chrXV	577542	T	A	EFT1	0	0.43	0.46
F6	chrXVI	581843	T	A	INTERGENIC	0	0	0.36
F6	chrII	582094	G	A	UMP1	0	0.21	0.43
F6	chrVI	58252	C	A	RUF21	0	0	0.33
F6	chrXI	583647	C	T	INTERGENIC	0	0	0.33
F6	chrII	587195	A	T	IAH1	0	0.4	0.45
F6	chrIV	588551	T	A	INTERGENIC	0	0.48	0.53
F6	chrXIII	58931	T	A	INTERGENIC	0	0.21	0.35
F6	chrXI	591988	T	A	RPF2	0	0	0.35
F6	chrX	592481	G	A	GRR1	0	0.2	0.36
F6	chrXIV	59619	A	T	YNL305C	0	0.49	0.5
F6	chrXIV	597287	C	T	ARK1	0	0.46	0.48
F6	chrXI	600913	T	A	PRP16	0	0.5	0.43
F6	chrXV	601478	T	A	THI80	0	0.49	0.42
F6	chrXVI	608374	C	T	INTERGENIC	0	0.26	0.38
F6	chrXVI	609439	C	T	EAF3	0	0	0.33
F6	chrXI	610740	C	A	PXL1	0	0.45	0.51
F6	chrIV	611803	A	T	STN1	0	0.5	0.52
F6	chrX	612375	C	T	INTERGENIC	0	0.52	0.47
F6	chrX	614704	T	C	YJR098C	0	0	0.22
F6	chrIV	616463	A	T	INTERGENIC	0	0.46	0.49
F6	chrXI	616574	G	A	PTR2	0	0.51	0.56
F6	chrXIII	617310	G	T	MMT1	0	0	0.35
F6	chrIV	617929	T	C	RRP1	0	0	0.28
F6	chrVII	620690	A	C	INTERGENIC	0	0	0.35
F6	chrVII	620997	A	T	YGR066C	0	0	0.35
F6	chrIV	624973	G	A	INTERGENIC	0	0	0.39
F6	chrXV	625953	G	A	SLP1	0	0	0.43
F6	chrXIV	626001	C	T	INTERGENIC	0	0	0.37
F6	chrVII	628372	G	A	ROM1	0	0	0.37
F6	chrX	630258	A	T	CPA2	0	0.42	0.44
F6	chrVII	632476	A	T	YGR071C	0	0	0.4
F6	chrXI	632921	T	A	INTERGENIC	0	0.49	0.5
F6	chrXI	635009	T	A	UBP11	0	0.5	0.49
F6	chrIV	635052	G	A	DNF2	0	0.47	0.51
F6	chrXV	637803	C	T	PNS1	0	0	0.32
F6	chrII	638671	G	A	DUR1	0	0.34	0.34
F6	chrXI	638866	T	A	INTERGENIC	0	0	0.36
F6	chrX	640086	T	A	YJR115W	0	0.51	0.49
F6	chrII	640399	T	A	DUR1	0	0.44	0.46
F6	chrX	646348	A	T	JHD2	0	0	0.23
F6	chrXII	64891	A	T	UBI4	0	0.26	0.35
F6	chrXI	650269	T	A	INTERGENIC	0	0.47	0.5
F6	chrXIII	65176	G	T	NUP188	0	0	0.38
F6	chrXV	655266	A	G	YRM1	0	0.52	0.47
F6	chrVII	656500	G	A	INTERGENIC	0	0	0.39
F6	chrXVI	662396	C	T	ATG11	0	0	0.29
F6	chrX	66333	C	T	UBP12	0	0.46	0.43
F6	chrXII	663537	C	A	HSP60	0	0.29	0.19
F6	chrI	66544	T	A	CLN3	0	0.51	0.49
F6	chrIV	667130	G	C	ARP10	0	0.29	0.39
F6	chrIV	667993	A	T	INTERGENIC	0	0	0.37
F6	chrII	668397	G	A	INTERGENIC	0	0.41	0.41
F6	chrIII	66975	A	T	HIS4	0	0	0.34
F6	chrIV	671250	G	T	INTERGENIC	0	0.46	0.52
F6	chrXVI	676880	C	T	JID1	0	0	0.35
F6	chrVII	677480	T	A	TPC1	0	0	0.32
F6	chrVI	67794	G	A	YFL034W	0	0.51	0.52
F6	chrII	679442	A	T	INTERGENIC	0	0	0.36
F6	chrXV	680964	C	T	INTERGENIC	0	0	0.3
F6	chrXIV	681856	A	T	SSK2	0	0.41	0.5
F6	chrII	683586	T	A	PBP2	0	0	0.3
F6	chrII	683586	T	A	YBR232C	0	0	0.3
F6	chrXV	687503	C	T	MSB1	0	0.5	0.5
F6	chrIV	68766	T	A	INTERGENIC	0	0.5	0.5
F6	chrVIII	68888	T	A	APM2	0	0.24	0.38
F6	chrX	690822	A	G	HIR3	0	0	0.29
F6	chrXV	691920	T	A	SPR1	0	0.51	0.51
F6	chrXIII	692828	G	A	EFR3	0	0.51	0.47
F6	chrXIV	694317	A	T	INTERGENIC	0	0.52	0.51
F6	chrX	695288	C	A	HIR3	0	0	0.4
F6	chrIV	695504	G	T	KIN1	0	0	0.33
F6	chrXVI	700254	T	A	INTERGENIC	0	0	0.35
F6	chrII	702228	C	T	INTERGENIC	0	0.22	0.3
F6	chrX	703544	A	T	INTERGENIC	0	0.5	0.51
F6	chrXIII	705442	G	A	TRS130	0	0	0.27
F6	chrXII	707365	A	T	NNT1	0	0.25	0
F6	chrXIII	707387	T	G	ESC1	0	0	0.32
F6	chrI	70821	A	T	INTERGENIC	0	0.47	0.51
F6	chrXIII	710129	T	G	ESC1	0	0.46	0.47
F6	chrXIV	710876	T	A	FPK1	0	0.49	0.46
F6	chrII	712016	G	A	RRT2	0	0.31	0.36
F6	chrXIII	713788	G	A	INTERGENIC	0	0.51	0.53
F6	chrXII	714011	T	A	MEC3	0	0	0.62
F6	chrII	715664	T	G	HIS7	0	0.53	0.5
F6	chrVI	71799	C	T	RIM15	0	0.28	0.35
F6	chrII	718784	G	A	INTERGENIC	0	0.54	0.46
F6	chrXVI	718846	T	A	INTERGENIC	0	0.45	0.44
F6	chrIV	719488	A	T	YDR132C	0	0.46	0.49
F6	chrXIV	719934	G	A	POP2	0	0	0.22
F6	chrII	721225	T	A	INTERGENIC	0	0.56	0.57
F6	chrXII	721636	A	T	INTERGENIC	0	0.26	0.69
F6	chrII	721989	T	A	MRPS5	0	0.44	0.48
F6	chrII	723194	T	A	INTERGENIC	0	0	0.37
F6	chrII	723740	T	G	TRS20	0	0.31	0.4
F6	chrX	726519	G	A	YJR154W	0	0	0.33
F6	chrXIV	728806	C	A	HOL1	0	0.2	0.31
F6	chrVII	730051	G	A	COG2	0	0.51	0.48
F6	chrXV	730744	C	T	RET1	0	0.53	0.52
F6	chrXIV	731638	C	T	BIO5	0	0	0.36
F6	chrXII	73290	C	T	INTERGENIC	0	0	0.32
F6	chrXV	73319	G	A	YOL131W	0	0	0.34
F6	chrXV	740453	C	T	MGM1	0	0.02	0.37
F6	chrXIII	742211	C	T	RNA1	0	0.51	0.5
F6	chrXIII	74506	T	A	ARG81	0	0.42	0.45
F6	chrXIII	74506	T	A	YML099W-A	0	0.42	0.45
F6	chrVI	74555	A	T	INTERGENIC	0	0.49	0.48
F6	chrXVI	747214	A	T	INTERGENIC	0	0.44	0.44
F6	chrXVI	747702	A	T	DBF20	0	0.24	0.34
F6	chrII	750222	T	A	CHK1	0	0	0.38
F6	chrIX	75028	G	A	ATG32	0	0.32	0.56
F6	chrXVI	755613	A	T	RGC1	0	0	0.33
F6	chrXV	759119	C	T	ODC2	0	0.48	0.5
F6	chrXIV	760064	C	A	INTERGENIC	0	0	0.34
F6	chrII	762974	T	A	SAF1	0	0	0.32
F6	chrIV	76423	A	T	PRR2	0	0	0.4
F6	chrXII	764673	G	A	INTERGENIC	0	0.74	1
F6	chrXIV	764894	C	T	INTERGENIC	0	0	0.3
F6	chrIV	76546	C	T	INTERGENIC	0	0.55	0.53
F6	chrII	766869	A	T	DUG2	0	0	0.41
F6	chrXIV	767365	G	A	PDR18	0	0	0.38
F6	chrXIV	769272	G	A	PDR18	0	0.44	0.5
F6	chrIII	77081	A	T	AGP1	0	0.21	0.36
F6	chrIV	77133	T	A	INTERGENIC	0	0	0.33
F6	chrII	772268	G	A	YBR284W	0	0	0.3
F6	chrII	772348	C	T	YBR284W	0	0	0.33
F6	chrIV	776704	T	G	SSY1	0	0.48	0.43
F6	chrVIII	77877	A	T	OTU2	0	0.5	0.47
F6	chrXVI	781656	C	T	INTERGENIC	0	0.47	0.49
F6	chrII	783185	A	T	BSD2	0	0	0.35
F6	chrI	78350	G	T	FUN12	0	0	0.34
F6	chrIV	783955	A	T	SEC1	0	0.45	0.47
F6	chrXII	784965	T	A	NMA1	0	0.75	0.99
F6	chrII	788914	A	C	INTERGENIC	0	0	0.37
F6	chrXVI	78917	T	A	GYP5	0	0.22	0.37
F6	chrII	791548	G	A	SUL1	0	0	0.32
F6	chrII	791549	C	T	SUL1	0	0.02	0.34
F6	chrXIII	792845	C	T	TPS3	0	0.45	0.54
F6	chrXVI	79530	G	A	INTERGENIC	0	0	0.39
F6	chrXI	79533	G	T	SDS22	0	0.55	0.5
F6	chrX	79599	G	T	INTERGENIC	0	0	0.32
F6	chrXV	796246	C	T	YOR246C	0	0.47	0.44
F6	chrXV	798247	C	A	SRL1	0	0	0.33
F6	chrXV	798247	C	A	YOR248W	0	0	0.33
F6	chrV	79904	T	A	CYC7	0	0	0.37
F6	chrXV	803338	C	A	TUM1	0	0	0.34
F6	chrXV	806963	C	A	SEC63	0	0	0.32
F6	chrXI	80812	T	C	INTERGENIC	0	0.46	0.51
F6	chrXII	80816	A	T	INTERGENIC	0	0.2	0.39
F6	chrXV	812807	A	T	RPT4	0	0.54	0.52
F6	chrXV	814411	T	G	GCD1	0	0	0.34
F6	chrXV	815483	T	A	GCD1	0	0.54	0.41
F6	chrXIII	816537	T	G	BUL1	0	0.21	0.39
F6	chrXV	817324	A	T	YOR262W	0	0.25	0.42
F6	chrIII	81879	T	C	KCC4	0	0	0.28
F6	chrIII	81879	T	C	YCL022C	0	0	0.28
F6	chrXV	823076	T	A	HRK1	0	0	0.38
F6	chrVIII	82388	A	T	ETP1	0	0.43	0.47
F6	chrIV	824192	T	A	SCC2	0	0.28	0.39
F6	chrXII	824525	C	T	KAP95	0	0.28	0
F6	chrXV	826096	A	T	INTERGENIC	0	0	0.35
F6	chrXVI	826917	G	A	YPR148C	0	0.52	0.71
F6	chrXII	82800	C	A	FRA1	0	0	0.32
F6	chrXV	828230	C	T	VPH1	0	0.21	0.38
F6	chrVII	82894	G	A	MDM34	0	0.46	0.51
F6	chrXII	830899	T	A	INTERGENIC	0	0.27	0
F6	chrXVI	833415	T	A	URN1	0	0.59	0.7
F6	chrV	83364	C	T	ANP1	0	0	0.22
F6	chrV	83386	G	T	ANP1	0	0	0.3
F6	chrXV	834548	T	A	TPO4	0	0	0.31
F6	chrXVI	834637	G	A	PIN3	0	0.51	0.7
F6	chrXV	834875	C	T	TPO4	0	0	0.28
F6	chrXV	835460	A	T	TPO4	0	0.51	0.49
F6	chrXVI	835922	C	T	NCA2	0	0	0.7
F6	chrIV	837097	C	T	CCT6	0	0.44	0.55
F6	chrIV	837549	A	T	CCT6	0	0.44	0.46
F6	chrXVI	840159	C	G	INTERGENIC	0	0.26	0.71
F6	chrXIII	841028	T	A	NGL2	0	0	0.35
F6	chrVII	842046	A	T	MSM1	0	0.55	0.52
F6	chrXVI	84876	A	T	RBD2	0	0	0.22
F6	chrVII	84940	C	A	KIP3	0	0.53	0.5
F6	chrVII	84940	C	A	YGL217C	0	0.53	0.5
F6	chrVI	85037	G	T	BST1	0	0	0.33
F6	chrI	85155	G	T	GIP4	0	0.51	0.47
F6	chrIX	85166	C	T	YIL141W	0	0.45	0.49
F6	chrIV	852206	C	T	CBS2	0	0	0.3
F6	chrXII	852716	C	T	NMD4	0	0.72	0.98
F6	chrXII	853653	G	T	YLR363W-A	0	0.73	0.99
F6	chrXV	854265	A	C	INTERGENIC	0	0.53	0.48
F6	chrXIII	854291	T	G	YMR291W	0	0.49	0.5
F6	chrVII	85495	G	A	KIP3	0	0	0.36
F6	chrXIII	856817	T	A	INTERGENIC	0	0.46	0.51
F6	chrX	85721	C	T	YJL181W	0	0.49	0.47
F6	chrX	85721	C	T	YJL182C	0	0.49	0.47
F6	chrXIII	862201	T	A	PRC1	0	0	0.37
F6	chrXIII	862301	A	T	PRC1	0	0.3	0.38
F6	chrVII	864100	T	A	UBR1	0	0	0.35
F6	chrIV	868854	G	A	MSS4	0	0	0.36
F6	chrXVI	870032	C	A	INTERGENIC	0	0	0.36
F6	chrIV	87048	C	T	CWC2	0	0.54	0.45
F6	chrXIII	872694	T	A	INTERGENIC	0	0	0.34
F6	chrXIII	872747	T	C	INTERGENIC	0	0	0.37
F6	chrXV	876414	T	A	MUM3	0	0.45	0.47
F6	chrXII	876642	G	A	SEC61	0	0.68	0.98
F6	chrXVI	877417	T	A	MET16	0	0	0.38
F6	chrXVI	879645	G	A	JIP5	0	0	0.35
F6	chrII	88062	C	T	INTERGENIC	0	0.48	0.45
F6	chrXIV	88524	G	T	PCL1	0	0	0.33
F6	chrIV	886218	A	T	GCD6	0	0	0.4
F6	chrXII	888388	C	T	SMC6	0	0	0.22
F6	chrVII	891441	T	G	FYV8	0	0	0.4
F6	chrXIII	893668	T	A	NIP1	0	0.48	0.45
F6	chrXIII	893705	A	T	NIP1	0	0.45	0.5
F6	chrXIII	897375	G	A	GLC8	0	0	0.33
F6	chrVII	901594	T	C	ELP2	0	0	0.34
F6	chrXIII	90764	G	A	YML090W	0	0	0.3
F6	chrXV	909685	G	A	FAA1	0	0.41	0.48
F6	chrXVI	913328	A	T	SKI3	0	0.23	0.4
F6	chrIV	913572	A	T	INTERGENIC	0	0.46	0.57
F6	chrXVI	913672	T	A	SKI3	0	0.47	0.51
F6	chrXII	914846	G	A	AFG2	0	0	0.3
F6	chrXVI	920394	A	G	QCR2	0	0	0.37
F6	chrVII	923440	T	A	GPI1	0	0.46	0.4
F6	chrVIII	92670	T	A	YHL008C	0	0	0.32
F6	chrXVI	928569	T	A	INTERGENIC	0	0	0.34
F6	chrVII	92976	C	T	NCS6	0	0.26	0.34
F6	chrIV	93084	A	T	HEM3	0	0.26	0.33
F6	chrI	93666	A	T	FRT2	0	0.47	0.5
F6	chrIV	937193	T	C	MRPL7	0	0	0.35
F6	chrVIII	93751	C	T	YHL008C	0	0.49	0.46
F6	chrXII	940245	T	A	VIP1	0	0.24	0
F6	chrXV	945028	G	A	MRS2	0	0.52	0.48
F6	chrIV	946431	G	A	INTERGENIC	0	0.51	0.45
F6	chrXVI	94877	A	T	IQG1	0	0.51	0.49
F6	chrXV	955399	A	T	TEA1	0	0.52	0.52
F6	chrXII	959788	T	A	YLR419W	0	0.73	0.99
F6	chrXII	960430	T	A	YLR419W	0	0	0.7
F6	chrV	96320	T	A	ECM10	0	0.21	0.35
F6	chrIV	963771	T	A	BTT1	0	0.48	0.48
F6	chrXII	967274	T	A	YLR422W	0	0.3	0
F6	chrXV	967458	A	T	YOR342C	0	0	0.33
F6	chrIV	967557	T	C	RMD5	0	0	0.29
F6	chrXII	967594	A	T	YLR422W	0	0.02	0.73
F6	chrIV	971172	C	T	RKM4	0	0.23	0.38
F6	chrXII	971589	A	T	YLR422W	0	0.33	0
F6	chrVII	98232	C	T	SIP2	0	0	0.36
F6	chrX	98438	G	A	CPS1	0	0.26	0.28
F6	chrXII	984984	C	A	TUS1	0	0.28	0.75
F6	chrXII	987268	G	T	YLR426W	0	0.33	0.75
F6	chrXI	99590	C	A	LOT5	0	0.02	0.41

## Sheet: reactor1pop_indel
Reactor	Chromosome	Position	Ref	Alt	Gene	1.33.	1.40.	1.46.	1.50.	1.60.	1.80.	1.90.	1.100.	1.130.	1.200.
F1	chrXV	1015474	AT	A	PRT1	0	0	0	0	0	0	0	0.28	0	0
F1	chrIX	104223	TA	T	ASG1	0	0	0	0	0	0	0	0	0.3	0.5
F1	chrIV	1385471	CAT	C	INTERGENIC	0	0	0	0	0	0	0.37	0	0	0
F1	chrII	176470	GA	G	MCM2	0	0	0	0	0	0	0	0	0.26	0.51
F1	chrI	19967	T	TC	INTERGENIC	0	0	0	0	0	0	0	0	0	1
F1	chrI	29201	C	CT	INTERGENIC	0	0	0	0	0	0	0	0	0	0.35
F1	chrXI	520589	GTTAC	G	UTH1	0	0	0	0	0	0	0.26	0	0	0
F1	chrIV	544679	A	AATACC	INTERGENIC	0	0	0	0	0	0	0	0.66	0	0
F1	chrX	644269	TA	T	INTERGENIC	0	0	0	0	0	0	0	0	0	0.34
F1	chrXIII	819599	CAG	C	DSK2	0	0	0	0	0	0	0	0	0.38	0.48
F1	chrXIII	819639	C	CA	DSK2	0	0	0	0	0	0	0.34	0	0	0

## Sheet: reactor2pop_indel
Reactor	Chromosome	Position	Ref	Alt	Gene	2.20.	2.30.	2.40.	2.46.	2.50.	2.60.	2.70.	2.80.	2.85.	2.90.	2.100.	2.130.	2.200.
F2	chrI	100007	A	TATT	INTERGENIC	0	0	0	0	0	0	0	0	0	0	0	0	0.33
F2	chrI	100007	A	TA	INTERGENIC	0	0	0	0	0	0	0	0	0	0	0	0	0.26
F2	chrIV	1002291	A	TTAT	INTERGENIC	0	0	0	0	0	0	0	0	0	0	0	0	0.85
F2	chrXV	1004258	G	TTGT	INTERGENIC	0	0	0	0	0	0	0	0	0	0	0	0	0.15
F2	chrXV	1004485	AT	A	INTERGENIC	0	0	0	0	0	0	0	0	0	0	0	0	1
F2	chrVII	1004507	A	ATAATAT	INTERGENIC	0	0	0	0	0	0	0	0	0	0.32	0.31	0.38	0
F2	chrVII	1004507	A	ATA	INTERGENIC	0	0	0	0	0	0	0	0	0	0.16	0.08	0.06	0
F2	chrVIII	100505	A	TTAT	INTERGENIC	0	0	0	0	0	0	0	0	0	0	0	0	0.49
F2	chrVIII	100505	A	TTA	INTERGENIC	0	0	0	0	0	0	0	0	0	0	0	0	0.11
F2	chrXV	1006918	A	TATT	INTERGENIC	0	0	0	0	0	0	0	0	0	0	0	0	0.13
F2	chrXV	1006918	A	TA	INTERGENIC	0	0	0	0	0	0	0	0	0	0	0	0	0.26
F2	chrVII	102487	T	AATA	INTERGENIC	0	0	0	0	0	0	0	0	0	0.45	0.53	0.61	0.02
F2	chrVII	102487	T	AAT	INTERGENIC	0	0	0	0	0	0	0	0	0	0.07	0.08	0.12	0.04
F2	chrXII	1031402	GAGA	G	FPR4	0	0	0	0	0	0	0	0	0	0	0	0	0.53
F2	chrIV	1031832	C	CT	INTERGENIC	0	0	0	0	0	0	0	0	0	0	0	0	0.49
F2	chrXV	1035059	AT	A	NDD1	0	0	0	0	0	0	0	0	0	0	0	0	0.48
F2	chrX	104611	T	AATA	INTERGENIC	0	0	0	0	0	0	0	0	0	0	0	0	0.43
F2	chrX	104611	T	AAT	INTERGENIC	0	0	0	0	0	0	0	0	0	0	0	0	0.12
F2	chrXII	1046662	TG	T	FMP27	0	0	0	0	0	0	0	0	0	0	0	0	0.5
F2	chrXII	105616	TA	T	YLL020C	0	0	0	0	0	0	0	0	0	0	0	0	0.16
F2	chrVII	1057700	A	AT	INTERGENIC	0	0	0	0	0	0	0	0	0	0	0	0	0.42
F2	chrXV	1058394	AT	A	INTERGENIC	0	0	0	0	0	0	0	0	0	0.34	0.32	0.55	0.43
F2	chrXV	1058879	AT	A	INTERGENIC	0	0	0	0	0	0	0	0	0	0	0	0	0.62
F2	chrXII	1059123	TA	T	INTERGENIC	0	0	0	0	0	0	0	0	0	0	0	0	0.56
F2	chrIV	106907	A	TTAT	YDL196W	0	0	0	0	0	0	0	0	0	0	0	0	0.56
F2	chrIV	106907	A	TTA	YDL196W	0	0	0	0	0	0	0	0	0	0	0	0	0.12
F2	chrXI	106992	AT	A	INTERGENIC	0	0	0	0	0	0	0	0	0	0	0	0	0.53
F2	chrXVI	108395	AT	A	INTERGENIC	0	0	0	0	0	0	0	0	0	0	0	0	0.45
F2	chrIV	1084521	G	AAGA	INTERGENIC	0	0	0	0	0	0	0	0	0	0	0.18	0.31	0.48
F2	chrIV	1084521	G	AAG	INTERGENIC	0	0	0	0	0	0	0	0	0	0	0.2	0.05	0.21
F2	chrX	109915	G	AGAA	INTERGENIC	0	0	0	0	0	0	0	0	0	0	0	0	0.41
F2	chrX	109915	G	AG	INTERGENIC	0	0	0	0	0	0	0	0	0	0	0	0	0.14
F2	chrVII	110616	TA	T	INTERGENIC	0	0	0	0	0	0	0	0	0	0.37	0.37	0.46	0.44
F2	chrIV	1135619	A	TTAT	INTERGENIC	0	0	0	0	0	0	0	0	0	0	0	0	0.11
F2	chrIV	1147231	C	TTCT	INTERGENIC	0	0	0	0	0	0	0	0.05	0	0	0	0	0.78
F2	chrIX	114875	AT	A	MET18	0	0	0	0	0	0	0	0	0	0	0	0	0.4
F2	chrVIII	115390	AT	A	INTERGENIC	0	0	0	0	0	0	0	0	0	0	0	0	0.38
F2	chrXIV	116758	GA	G	YNL277W-A	0	0	0	0	0	0	0	0	0	0	0	0	0.62
F2	chrIX	117410	C	TTCT	RRT14	0	0	0	0	0	0	0	0	0	0	0	0	0.9
F2	chrVIII	117672	A	TATT	INTERGENIC	0	0	0	0	0	0	0	0	0	0	0	0	0.2
F2	chrVIII	117672	A	TA	INTERGENIC	0	0	0	0	0	0	0	0	0	0	0	0	0.35
F2	chrIV	1191893	TA	T	INTERGENIC	0	0	0	0	0	0	0	0	0	0.37	0.53	0.66	0
F2	chrIV	1191893	T	AATA	INTERGENIC	0	0	0	0	0	0	0	0	0	0	0	0	0.35
F2	chrIV	1191893	T	AAT	INTERGENIC	0	0	0	0	0	0	0	0	0	0	0	0	0.36
F2	chrIV	1202386	GA	G	SEM1	0	0	0	0	0	0	0	0	0	0	0	0	0.31
F2	chrIII	120362	CT	C	INTERGENIC	0	0	0	0	0	0	0	0	0	0	0	0	0.32
F2	chrVII	121032	GA	G	INTERGENIC	0	0	0	0	0	0	0	0	0	0	0	0	0.59
F2	chrVIII	122057	G	AAGA	INTERGENIC	0	0	0	0	0	0	0	0	0	0	0	0.56	0.42
F2	chrVIII	122057	G	AAG	INTERGENIC	0	0	0	0	0	0	0	0	0	0	0	0.06	0.57
F2	chrIV	1221649	TG	T	VPS74	0	0	0	0	0	0	0	0	0	0	0	0	0.46
F2	chrIV	1226425	GT	G	BCS1	0	0	0	0	0	0	0	0	0	0	0	0	0.5
F2	chrIV	1240959	G	AAGA	INTERGENIC	0	0	0	0	0	0	0	0	0	0	0	0	0.5
F2	chrIV	1240959	G	AAG	INTERGENIC	0	0	0	0	0	0	0	0	0	0	0	0	0.17
F2	chrIV	1250067	GA	G	INTERGENIC	0	0	0	0	0	0	0	0	0	0	0	0	0.55
F2	chrIV	1256986	TA	T	INTERGENIC	0	0	0	0	0	0	0	0	0	0	0	0	0.47
F2	chrII	126565	C	TC	INTERGENIC	0	0	0	0	0	0	0	0	0	0	0	0.27	0
F2	chrIV	1272102	CT	C	INTERGENIC	0	0	0	0	0	0	0	0	0	0	0	0	0.61
F2	chrII	127636	C	TCTT	INTERGENIC	0	0	0	0	0	0	0	0	0	0.44	0	0	0.02
F2	chrIII	128128	A	TTAT	INTERGENIC	0	0	0	0	0	0	0	0	0	0	0	0	0.59
F2	chrXIII	129676	GA	G	INTERGENIC	0	0	0	0	0	0	0	0	0	0	0	0	0.57
F2	chrXII	130903	C	TTCT	INTERGENIC	0	0	0	0	0	0	0	0	0	0	0	0	0.58
F2	chrIV	1310265	GA	G	HKR1	0	0	0	0	0	0	0	0	0	0	0	0	0.18
F2	chrIV	1328092	GA	G	CYM1	0	0	0	0	0	0	0	0	0	0	0	0	0.49
F2	chrIV	1328702	GA	G	INTERGENIC	0	0	0	0	0	0	0	0	0	0	0	0	0.41
F2	chrIX	133980	A	TTAT	INTERGENIC	0	0	0	0	0	0	0	0	0	0	0	0	0.27
F2	chrIV	1341641	T	CCTC	INTERGENIC	0	0	0	0	0	0	0	0	0	0	0	0	0.38
F2	chrX	134179	GA	G	INTERGENIC	0	0	0	0	0	0	0	0	0	0.49	0.43	0.11	0
F2	chrX	134179	G	AAGA	INTERGENIC	0	0	0	0	0	0	0	0	0	0	0	0	0.67
F2	chrX	134179	G	AAG	INTERGENIC	0	0	0	0	0	0	0	0	0	0	0	0	0.3
F2	chrIV	1351197	AT	A	YDR444W	0	0	0	0	0	0	0	0	0	0	0	0	0.48
F2	chrXVI	135687	AT	A	INTERGENIC	0	0	0	0	0	0	0	0	0	0	0	0	0.55
F2	chrXIV	138052	GA	G	BSC4	0	0	0	0	0	0	0	0	0	0	0	0	0.54
F2	chrII	138274	A	TTTAT	INTERGENIC	0	0	0	0	0	0	0	0	0	0	0	0	0.42
F2	chrII	138274	A	TTTA	INTERGENIC	0	0	0	0	0	0	0	0	0	0	0	0	0.26
F2	chrXIII	138372	G	GA	ITT1	0	0	0	0	0	0	0	0	0	0	0	0	0.44
F2	chrIV	1385471	CAT	C	INTERGENIC	0	0	0	0	0	0	0	0.36	0	0	0	0	0
F2	chrIX	142373	A	TTAT	INTERGENIC	0	0	0	0	0	0	0	0	0	0	0	0	0.55
F2	chrIX	142373	A	TTA	INTERGENIC	0	0	0	0	0	0	0	0	0	0	0	0	0.26
F2	chrXIV	145389	GT	G	INTERGENIC	0	0	0	0	0	0	0	0	0	0	0	0	0.57
F2	chrXIV	145535	T	AATA	INTERGENIC	0	0	0	0	0	0	0	0	0	0	0	0	0.45
F2	chrXIV	145535	T	AAT	INTERGENIC	0	0	0	0	0	0	0	0	0	0	0	0	0.51
F2	chrI	147312	G	GA	VPS8	0	0	0	0	0	0	0	0	0	0	0	0	0.49
F2	chrIV	1474784	A	TTAT	INTERGENIC	0	0	0	0	0	0	0	0	0	0	0	0	0.52
F2	chrIV	1474784	A	TTA	INTERGENIC	0	0	0	0	0	0	0	0	0	0	0	0	0.35
F2	chrIII	148171	GA	G	INTERGENIC	0	0	0	0	0	0	0	0	0	0	0	0	0.37
F2	chrIII	148618	T	TGGAA	SRD1	0	0	0	0	0	0	0	0	0	0	1	0.87	0
F2	chrIV	1493863	TA	T	INTERGENIC	0	0	0	0	0	0	0	0	0	0.29	0.36	0.47	0.51
F2	chrIV	1496116	CT	C	INTERGENIC	0	0	0	0	0	0	0	0	0	0	0	0	0.46
F2	chrVII	149631	C	CA	INTERGENIC	0	0	0	0	0	0	0	0	0	0	0	0	0.23
F2	chrIV	1501055	G	AG	INTERGENIC	0	0	0	0	0	0	0	0	0	0	0	0	0.26
F2	chrIX	151193	GA	G	INTERGENIC	0	0	0	0	0	0	0	0	0	0	0	0	0.58
F2	chrXV	15877	GA	G	INTERGENIC	0	0	0	0	0	0	0	0	0	0.33	0.37	0.43	0.45
F2	chrIV	159472	GA	G	INTERGENIC	0	0	0	0	0	0	0	0	0	0.31	0.39	0.44	0.55
F2	chrXV	160743	C	CT	INTERGENIC	0	0	0	0	0	0	0	0	0	0	0	0	0.45
F2	chrIX	160843	TA	T	INTERGENIC	0	0	0	0	0	0	0	0	0	0.35	0.47	0	0.61
F2	chrIX	160843	T	AATA	INTERGENIC	0	0	0	0	0	0	0	0	0	0	0	0.51	0
F2	chrXII	161651	T	AATA	INTERGENIC	0	0	0	0	0	0	0	0	0	0	0	0	0.54
F2	chrXII	161651	T	AAT	INTERGENIC	0	0	0	0	0	0	0	0	0	0	0	0	0.17
F2	chrII	162819	A	TA	INTERGENIC	0	0	0	0	0	0	0	0	0	0	0	0	0.23
F2	chrIII	163395	GA	G	INTERGENIC	0	0	0	0	0	0	0	0	0	0	0	0	0.51
F2	chrII	165010	CT	C	INTERGENIC	0	0	0	0	0	0	0	0	0	0	0	0	0.17
F2	chrV	167691	G	GA	INTERGENIC	0	0	0	0	0	0	0	0	0	0.26	0.32	0.43	0.42
F2	chrVI	167855	A	TATT	INTERGENIC	0	0	0	0	0	0	0	0	0	0	0	0	0.23
F2	chrXIV	169372	GA	G	INTERGENIC	0	0	0	0	0	0	0	0	0	0	0	0.33	0.59
F2	chrXVI	169530	AT	A	INTERGENIC	0	0	0	0	0	0	0	0	0	0	0	0	0.6
F2	chrIX	169788	T	TC	INTERGENIC	0	0	0	0	0	0	0	0	0	0	0	0	0.46
F2	chrIV	172291	AT	A	YDL159W-A	0	0	0	0	0	0	0	0	0	0	0	0	0.49
F2	chrVII	173235	CA	C	INTERGENIC	0	0	0	0	0	0	0	0	0	0	0	0	0.46
F2	chrX	173273	GA	G	INTERGENIC	0	0	0	0	0	0	0	0	0	0	0.34	0.5	0.62
F2	chrX	173515	T	AATA	INTERGENIC	0	0	0	0	0	0	0	0	0	0	0	0	0.44
F2	chrXIV	175206	C	ACAA	INTERGENIC	0	0	0	0	0	0	0	0	0	0	0	0	0.37
F2	chrXI	177111	GA	G	LTV1	0	0	0	0	0	0	0	0	0	0	0	0	0.51
F2	chrIX	179655	CA	C	INTERGENIC	0	0	0	0	0	0	0	0	0	0.43	0.44	0.14	0
F2	chrIX	179655	C	AACA	INTERGENIC	0	0	0	0	0	0	0	0	0	0	0	0	0.89
F2	chrI	182509	TA	T	INTERGENIC	0	0	0	0	0	0	0	0	0	0	0	0	0.47
F2	chrI	183620	GA	G	INTERGENIC	0	0	0	0	0	0	0	0	0	0	0	0	0.52
F2	chrXIV	183875	GA	G	YNL247W	0	0	0	0	0	0	0	0	0	0	0	0	0.52
F2	chrVIII	187717	GA	G	INTERGENIC	0	0	0	0	0	0	0	0	0	0	0	0	0.6
F2	chrVIII	187814	GA	G	INTERGENIC	0	0	0	0	0	0	0	0	0	0	0	0	0.18
F2	chrVIII	187814	G	AGAA	INTERGENIC	0	0	0	0	0	0	0	0	0	0	0	0.12	0
F2	chrVIII	187814	G	AG	INTERGENIC	0	0	0	0	0	0	0	0	0	0	0	0.33	0
F2	chrVII	190778	G	AAGA	INTERGENIC	0	0	0	0	0	0	0	0	0	0	0	0	0.63
F2	chrVII	190778	G	AAG	INTERGENIC	0	0	0	0	0	0	0	0	0	0	0	0	0.14
F2	chrX	191578	GA	G	YJL119C	0	0	0	0	0	0	0	0	0	0	0	0	0.35
F2	chrX	191626	GA	G	YJL119C	0	0	0	0	0	0	0	0	0	0	0	0	0.42
F2	chrVI	193508	TA	T	INTERGENIC	0	0	0	0	0	0	0	0	0	0.32	0.4	0.53	0.62
F2	chrIV	194466	G	TGTT	INTERGENIC	0	0	0	0	0	0	0	0	0	0	0	0	0.13
F2	chrIV	194466	G	TG	INTERGENIC	0	0	0	0	0	0	0	0	0	0	0	0	0.53
F2	chrI	196460	CA	C	INTERGENIC	0	0	0	0	0	0	0	0	0	0	0	0	0.55
F2	chrVIII	198474	G	TTGT	INTERGENIC	0	0	0	0	0	0	0	0	0	0	0	0.26	0.03
F2	chrVII	20016	TA	T	INTERGENIC	0	0	0	0	0	0	0	0	0	0	0	0	0.67
F2	chrXII	201844	T	AATA	INTERGENIC	0	0	0	0	0	0	0	0	0	0	0	0	0.61
F2	chrI	202399	GA	G	INTERGENIC	0	0	0	0	0	0	0	0	0	0	0	0	0.48
F2	chrXII	204043	GA	G	YLR030W	0	0	0	0	0	0	0	0	0	0	0	0	0.65
F2	chrXII	204043	G	AAGA	YLR030W	0	0	0	0	0	0	0	0.23	0	0	0	0	0
F2	chrVII	206485	GA	G	INTERGENIC	0	0	0	0	0	0	0	0	0	0	0	0	0.44
F2	chrII	207021	G	TTGT	INTERGENIC	0	0	0	0	0	0	0	0	0	0	0	0	0.48
F2	chrXI	208307	CA	C	RRN3	0	0	0	0	0	0	0	0	0	0	0	0	0.45
F2	chrXIII	208704	AG	A	AMD1	0	0	0	0	0	0	0	0	0	0	0	0	0.51
F2	chrXVI	209962	AT	A	INTERGENIC	0	0	0	0	0	0	0	0	0	0	0	0	0.18
F2	chrIV	211214	G	AAGA	INTERGENIC	0	0	0	0	0	0	0	0	0	0	0	0	0.43
F2	chrIV	211214	G	AAG	INTERGENIC	0	0	0	0	0	0	0	0	0	0	0	0	0.12
F2	chrIII	211722	G	AAGA	INTERGENIC	0	0	0	0	0	0	0	0	0	0	0	0	0.48
F2	chrXII	212033	GA	G	INTERGENIC	0	0	0	0	0	0	0	0	0	0	0	0	0.52
F2	chrIV	212586	TA	T	INTERGENIC	0	0	0	0	0	0	0	0	0	0	0	0	0.6
F2	chrVII	213859	GT	G	INTERGENIC	0	0	0	0	0	0	0	0	0	0.3	0.4	0.52	0.46
F2	chrXV	213870	C	AACA	INTERGENIC	0	0	0	0	0	0	0	0	0	0	0	0	0.57
F2	chrXV	213870	C	AAC	INTERGENIC	0	0	0	0	0	0	0	0	0	0	0	0	0.11
F2	chrVIII	214256	C	TTCT	INTERGENIC	0	0	0	0	0	0	0	0	0	0	0.41	0	0
F2	chrII	214915	G	GT	SLA1	0	0	0	0	0	0	0	0	0	0	0	0	0.55
F2	chrXVI	215349	TA	T	INTERGENIC	0	0	0	0	0	0	0	0	0	0	0	0	0.53
F2	chrIV	217435	AT	A	INTERGENIC	0	0	0	0	0	0	0	0	0	0	0	0	0.46
F2	chrXV	218455	TC	T	INTERGENIC	0	0	0	0	0	0	0	0	0	0	0	0	0.5
F2	chrII	219178	A	AT	PDR3	0	0	0	0	0	0	0	0	0	0	0	0	0.51
F2	chrIX	220764	A	AT	INTERGENIC	0	0	0	0	0	0	0	0	0	0.32	0.35	0.48	0.48
F2	chrXI	223175	T	AATA	YKL115C	0	0	0	0	0	0	0	0	0	0	0	0	0.52
F2	chrIII	223344	CT	C	INTERGENIC	0	0	0	0	0	0	0	0	0	0	0	0	0.29
F2	chrX	227973	TA	T	INTERGENIC	0	0	0	0	0	0	0	0	0	0	0	0	0.46
F2	chrIII	229272	CA	C	INTERGENIC	0	0	0	0	0	0	0	0	0	0	0	0.46	0
F2	chrIII	229272	C	AACA	INTERGENIC	0	0	0	0	0	0	0	0	0	0	0.42	0	0
F2	chrIV	232306	GT	G	INTERGENIC	0	0	0	0	0	0	0	0	0	0	0	0	0.5
F2	chrVIII	233314	G	AAGA	INTERGENIC	0	0	0	0	0	0	0	0	0	0	0	0	0.17
F2	chrXI	234262	A	TTAT	INTERGENIC	0	0	0	0	0	0	0	0	0	0	0	0	0.41
F2	chrIII	23504	GA	G	INTERGENIC	0	0	0	0	0	0	0	0	0	0	0	0	0.41
F2	chrXIV	235956	C	TTCT	INTERGENIC	0	0	0	0	0	0	0	0	0	0	0	0.3	0
F2	chrXIII	236652	CT	C	PSP2	0	0	0	0	0	0	0	0	0	0	0	0	0.58
F2	chrIII	236778	GT	G	INTERGENIC	0	0	0	0	0	0	0	0	0	0	0	0.27	0
F2	chrIII	236778	G	TTGT	INTERGENIC	0	0	0	0	0	0	0	0	0	0	0	0	0.63
F2	chrIII	236778	G	TTG	INTERGENIC	0	0	0	0	0	0	0	0	0	0	0	0	0.16
F2	chrVIII	237816	T	TA	INTERGENIC	0	0	0	0	0	0	0	0	0	0	0	0	0.28
F2	chrXII	238630	AG	A	YLR046C	0	0	0	0	0	0	0	0	0	0	0	0	0.47
F2	chrXI	239004	CT	C	INTERGENIC	0	0	0	0	0	0	0	0	0	0	0	0	0.5
F2	chrIV	240138	C	ATC	INTERGENIC	0	0	0	0.02	0	0	0	0	0	0	0	0	0.26
F2	chrXIV	240168	CT	C	INTERGENIC	0	0	0	0	0	0	0	0	0	0	0	0	0.51
F2	chrXIII	240468	AT	A	PPZ1	0	0	0	0	0	0	0	0	0	0	0	0	0.48
F2	chrV	241578	G	AAGA	INTERGENIC	0	0	0	0	0	0	0	0	0	0.42	0.43	0.51	0.04
F2	chrV	241578	G	AAG	INTERGENIC	0	0	0	0	0	0	0	0	0	0.04	0.05	0.06	0.27
F2	chrXIII	241923	TA	T	INTERGENIC	0	0	0	0	0	0	0	0	0	0	0	0	0.48
F2	chrXI	242133	AT	A	YKL105C	0	0	0	0	0	0	0	0	0	0	0	0	0.49
F2	chrII	242639	A	TTAT	INTERGENIC	0	0	0	0	0	0	0	0	0	0	0	0	0.81
F2	chrII	242639	A	TTA	INTERGENIC	0	0	0	0	0	0	0	0	0	0	0	0	0.16
F2	chrVI	245165	AT	A	BNA6	0	0	0	0	0	0	0	0	0	0	0	0.42	0
F2	chrVI	245165	A	TTAT	INTERGENIC	0	0	0	0	0	0	0	0	0	0	0	0	0.51
F2	chrVI	245165	A	TTAT	BNA6	0	0	0	0	0	0	0	0	0	0	0	0	0.51
F2	chrVI	245165	A	TTA	INTERGENIC	0	0	0	0	0	0	0	0	0	0	0	0	0.46
F2	chrVI	245165	A	TTA	BNA6	0	0	0	0	0	0	0	0	0	0	0	0	0.46
F2	chrII	245602	CA	C	GPI18	0	0	0	0	0	0	0	0	0	0	0	0	0.49
F2	chrIII	245787	AT	A	SSK22	0	0	0	0	0	0	0	0	0	0	0	0	0.37
F2	chrXII	248700	A	TATT	INTERGENIC	0	0	0	0	0	0	0	0	0	0	0	0	0.42
F2	chrIII	250192	GA	G	INTERGENIC	0	0	0	0	0	0	0	0	0	0	0	0	0.32
F2	chrV	251561	GA	G	INTERGENIC	0	0	0	0	0	0	0	0	0	0	0.38	0.05	0
F2	chrV	251561	G	AAGA	INTERGENIC	0	0	0	0	0	0	0	0	0	0	0	0	0.4
F2	chrV	251561	G	AAG	INTERGENIC	0	0	0	0	0	0	0	0	0	0	0	0	0.28
F2	chrXIII	251661	G	AAGA	INTERGENIC	0	0	0	0	0	0	0	0	0	0	0	0	0.51
F2	chrXIV	251874	A	TTAT	INTERGENIC	0	0	0	0	0	0	0	0	0	0	0	0	0.54
F2	chrXIII	252498	AT	A	ERG6	0	0	0	0	0	0	0	0	0	0	0	0	0.43
F2	chrXI	255559	CT	C	INTERGENIC	0	0	0	0	0	0	0	0	0	0	0	0	0.48
F2	chrXVI	255588	TG	T	TGS1	0	0	0	0	0	0	0	0	0	0	0	0	0.52
F2	chrV	258177	G	AAGA	INTERGENIC	0	0	0	0	0	0	0	0	0	0.49	0.48	0.51	0
F2	chrV	258177	G	AAG	INTERGENIC	0	0	0	0	0	0	0	0	0	0.07	0.12	0.12	0
F2	chrVI	25825	CA	C	INTERGENIC	0	0	0	0	0	0	0	0	0	0	0	0	0.51
F2	chrXIV	258264	G	GA	YNL205C	0	0	0	0	0	0	0	0	0	0	0	0	0.4
F2	chrXV	259218	C	TTTCT	INTERGENIC	0	0	0	0	0	0	0	0	0	0	0	0	0.29
F2	chrXI	259245	GA	G	INTERGENIC	0	0	0	0	0	0	0	0	0	0	0	0	0.52
F2	chrXVI	259609	GT	G	INTERGENIC	0	0	0	0	0	0	0	0	0	0	0	0	0.18
F2	chrIII	259986	GT	G	INTERGENIC	0	0	0	0	0	0	0	0	0	0.4	0.38	0.05	0
F2	chrX	262215	AT	A	GWT1	0	0	0	0	0	0	0	0	0	0	0	0	0.48
F2	chrXIV	263349	A	TTAT	INTERGENIC	0	0	0	0	0	0	0	0	0	0	0	0	0.11
F2	chrXIV	263349	A	TTA	INTERGENIC	0	0	0	0	0	0	0	0	0	0	0	0	0.56
F2	chrXIV	263555	GA	G	INTERGENIC	0	0	0	0	0	0	0	0	0	0	0	0	0.49
F2	chrV	263845	GA	G	INTERGENIC	0	0	0	0	0	0	0	0	0	0	0	0	0.47
F2	chrX	264037	GA	G	DPB11	0	0	0	0	0	0	0	0	0	0	0	0	0.46
F2	chrXIII	26551	A	TTATTT	INTERGENIC	0	0	0	0	0	0	0	0	0	0	0	0	0.47
F2	chrXIII	26551	A	TTA	INTERGENIC	0	0	0	0	0	0	0	0	0	0	0	0	0.39
F2	chrXIII	26591	CT	C	INTERGENIC	0	0	0	0	0	0	0	0	0	0	0	0	0.47
F2	chrVIII	266218	GT	G	YHR080C	0	0	0	0	0	0	0	0	0	0	0	0	0.27
F2	chrXII	268774	CT	C	PET309	0	0	0	0	0	0	0	0	0	0	0	0	0.42
F2	chrV	268848	CT	C	INTERGENIC	0	0	0	0	0	0	0	0	0	0	0	0	0.55
F2	chrV	269159	G	AGAA	INTERGENIC	0	0	0	0	0	0	0	0	0	0	0	0	0.37
F2	chrX	269905	T	AATA	INTERGENIC	0	0	0	0	0	0	0	0	0	0	0	0	0.19
F2	chrX	269905	T	AAT	INTERGENIC	0	0	0	0	0	0	0	0	0	0	0	0	0.5
F2	chrII	270857	C	TTCT	INTERGENIC	0	0	0	0	0	0	0	0	0	0	0	0	0.42
F2	chrII	270857	C	TTC	INTERGENIC	0	0	0	0	0	0	0	0	0	0	0	0	0.18
F2	chrVIII	271769	GT	G	INTERGENIC	0	0	0	0	0	0	0	0	0	0	0	0.31	0
F2	chrIX	272821	G	GA	INTERGENIC	0	0	0	0	0	0	0	0	0	0	0	0	0.46
F2	chrIII	273942	G	GA	INTERGENIC	0	0	0	0	0	0	0	0	0	0	0	0	0.22
F2	chrV	274156	GA	G	INTERGENIC	0	0	0	0	0	0	0	0	0	0	0	0	0.52
F2	chrVIII	275579	TG	T	STE12	0	0	0	0	0	0	0	0	0	0	0	0	0.64
F2	chrXIV	275763	CA	C	YNL193W	0	0	0	0	0	0	0	0	0	0	0	0	0.48
F2	chrXIII	277463	GA	G	INTERGENIC	0	0	0	0	0	0	0	0	0	0	0	0	0.54
F2	chrXV	27870	TA	T	INTERGENIC	0	0	0	0	0	0	0	0	0	0	0	0	0.4
F2	chrV	279779	TA	T	INTERGENIC	0	0	0	0	0	0	0	0	0	0	0	0	0.52
F2	chrXIV	280030	CA	C	INTERGENIC	0	0	0	0	0	0	0	0	0	0	0	0	0.5
F2	chrIX	280120	AT	A	INTERGENIC	0	0	0	0	0	0	0	0	0	0.05	0.53	0	0
F2	chrX	280770	CT	C	INTERGENIC	0	0	0	0	0	0	0	0	0	0.07	0.11	0.1	0.05
F2	chrVII	281605	A	TTAT	INTERGENIC	0	0	0	0	0	0	0	0	0	0	0	0	0.32
F2	chrXIV	281884	G	AGAA	INTERGENIC	0	0	0	0	0	0	0	0	0	0	0	0	0.24
F2	chrXIV	281884	G	AG	INTERGENIC	0	0	0	0	0	0	0	0	0	0	0	0	0.12
F2	chrIV	283285	GA	G	INTERGENIC	0	0	0	0	0	0	0	0	0	0	0	0	0.49
F2	chrX	283419	AT	A	INTERGENIC	0	0	0	0	0	0	0	0	0	0	0	0	0.5
F2	chrVII	284237	GA	G	INTERGENIC	0	0	0	0	0	0	0	0	0	0	0	0	0.43
F2	chrXI	285019	GA	G	INTERGENIC	0	0	0	0	0	0	0	0	0	0	0	0	0.58
F2	chrIV	286882	C	TTTCT	INTERGENIC	0	0	0	0	0	0	0	0	0	0	0	0	0.12
F2	chrIX	287755	A	TTAT	INTERGENIC	0	0	0	0	0	0	0	0	0	0	0	0.28	0
F2	chrV	288261	G	GA	INTERGENIC	0	0	0	0	0	0	0	0	0	0	0	0.26	0
F2	chrV	289244	A	TTAT	INTERGENIC	0	0	0	0	0	0	0	0	0	0	0	0	0.41
F2	chrIII	289715	AT	A	YCR095W-A	0	0	0	0	0	0	0	0	0	0	0	0	0.71
F2	chrX	29012	CA	C	INTERGENIC	0	0	0	0	0	0	0	0	0	0	0	0	0.53
F2	chrXV	290573	C	TCTT	INTERGENIC	0	0	0	0	0	0	0	0	0	0.35	0.35	0.44	0.04
F2	chrXV	290573	C	TC	INTERGENIC	0	0	0	0	0	0	0	0	0	0.12	0.11	0.09	0.06
F2	chrIII	29153	G	GT	INTERGENIC	0	0	0	0	0	0	0	0	0	0	0	0	0.27
F2	chrXVI	291810	CT	C	SPP1	0	0	0	0	0	0	0	0	0	0	0	0	0.43
F2	chrII	292118	G	AGAA	INTERGENIC	0	0	0	0	0	0	0	0	0	0	0	0	0.46
F2	chrII	292118	G	AG	INTERGENIC	0	0	0	0	0	0	0	0	0	0	0	0	0.13
F2	chrXV	292246	CA	C	INTERGENIC	0	0	0	0	0	0	0	0	0	0	0	0	0.55
F2	chrXVI	296837	C	TTTCT	INTERGENIC	0	0	0	0	0	0	0	0	0	0	0	0	0.29
F2	chrIII	296846	T	TA	INTERGENIC	0	0	0	0	0	0	0	0	0	0	0	0	0.25
F2	chrI	30097	AT	A	INTERGENIC	0	0	0	0	0	0	0	0	0	0	0	0	0.49
F2	chrV	301512	GC	G	RNR1	0	0	0	0	0	0	0	0	0	0	0	0	0.52
F2	chrXIII	302893	AC	A	INTERGENIC	0	0	0	0	0	0	0	0	0	0	0	0	0.52
F2	chrIV	303010	AT	A	INTERGENIC	0	0	0	0	0	0	0	0	0	0	0	0	0.52
F2	chrXI	309693	G	TTGT	INTERGENIC	0	0	0	0	0	0	0	0	0	0	0	0	0.8
F2	chrXI	309693	G	TTG	INTERGENIC	0	0	0	0	0	0	0	0	0	0	0	0	0.16
F2	chrVI	30997	CT	C	INTERGENIC	0	0	0	0	0	0	0	0	0	0	0	0.26	0
F2	chrXI	310035	G	AGAA	INTERGENIC	0	0	0	0	0	0	0	0	0	0	0	0	0.49
F2	chrXI	310035	G	AG	INTERGENIC	0	0	0	0	0	0	0	0	0	0	0	0	0.48
F2	chrIV	310293	GA	G	INTERGENIC	0	0	0	0	0	0	0	0	0	0	0	0	0.59
F2	chrXVI	312942	G	TATAGTA	INTERGENIC	0	0	0	0	0	0	0	0	0	0	0	0	0.33
F2	chrXVI	312942	G	TATAG	INTERGENIC	0	0	0	0	0	0	0	0	0	0	0	0	0.22
F2	chrV	313497	AT	A	YER076C	0	0	0	0	0	0	0	0	0	0	0	0	0.49
F2	chrV	313497	AT	A	YER076W-A	0	0	0	0	0	0	0	0	0	0	0	0	0.49
F2	chrX	314950	AT	A	INTERGENIC	0	0	0	0	0	0	0	0	0	0	0	0	0.65
F2	chrIV	315072	C	TTCT	INTERGENIC	0	0	0	0	0	0	0	0	0	0	0	0	0.3
F2	chrIV	315072	C	TTC	INTERGENIC	0	0	0	0	0	0	0	0	0	0	0	0	0.2
F2	chrX	315657	G	AAGA	INTERGENIC	0	0	0	0	0	0	0	0	0	0.73	0.07	0.02	0
F2	chrX	315657	G	AAG	INTERGENIC	0	0	0	0	0	0	0	0	0	0.12	0.03	0.04	0
F2	chrII	316693	CT	C	INTERGENIC	0	0	0	0	0	0	0	0	0	0	0	0	0.45
F2	chrXV	32031	GA	G	INTERGENIC	0	0	0	0	0	0	0	0	0	0	0	0	0.51
F2	chrXII	320335	GA	G	INTERGENIC	0	0	0	0	0	0	0	0	0	0	0	0	0.62
F2	chrXVI	321077	AT	A	MEI5	0	0	0	0	0	0	0	0	0	0	0.32	0.31	0
F2	chrXVI	321077	A	TTAT	MEI5	0	0	0	0	0	0	0	0	0	0	0	0	0.4
F2	chrXVI	321077	A	TTA	MEI5	0	0	0	0	0	0	0	0	0	0	0	0	0.11
F2	chrII	321660	CT	C	INTERGENIC	0	0	0	0	0	0	0	0	0	0	0	0	0.54
F2	chrXIV	321979	A	TTAT	INTERGENIC	0	0	0	0	0	0	0	0	0	0	0	0	0.54
F2	chrXIV	321979	A	TTA	INTERGENIC	0	0	0	0	0	0	0	0	0	0	0	0	0.42
F2	chrXIII	323216	C	AACA	INTERGENIC	0	0	0	0	0	0	0	0	0	0	0	0	0.75
F2	chrXIII	323216	C	AAC	INTERGENIC	0	0	0	0	0	0	0	0	0	0	0	0	0.22
F2	chrVIII	323234	GA	G	INTERGENIC	0	0	0	0	0	0	0	0	0	0	0	0.31	0
F2	chrX	329502	AT	A	IKS1	0	0	0	0	0	0	0	0	0	0	0	0	0.49
F2	chrXI	330032	AT	A	INTERGENIC	0	0	0	0	0	0	0	0	0	0	0	0	0.42
F2	chrIX	331624	GT	G	PDR11	0	0	0	0	0	0	0	0	0	0	0	0	0.54
F2	chrXIII	331971	TA	T	INTERGENIC	0	0	0	0	0	0	0	0	0	0	0	0	0.44
F2	chrX	33209	CT	C	INTERGENIC	0	0	0	0	0	0	0	0	0	0	0.31	0	0.6
F2	chrXV	333432	G	AAGA	INTERGENIC	0	0	0	0	0	0	0	0	0	0	0	0	0.74
F2	chrXV	333432	G	AAG	INTERGENIC	0	0	0	0	0	0	0	0	0	0	0	0	0.23
F2	chrVIII	334431	AT	A	INTERGENIC	0	0	0	0	0	0	0	0	0	0	0	0	0.3
F2	chrIV	336206	C	TTTCT	INTERGENIC	0	0	0	0	0	0	0	0	0	0	0	0	0.16
F2	chrX	337388	TA	T	INTERGENIC	0	0	0	0	0	0	0	0	0	0	0	0	0.53
F2	chrV	337452	GA	G	INTERGENIC	0	0	0	0	0	0	0	0	0	0	0	0	0.63
F2	chrXI	337462	G	GGTT	DEF1	0	0	0	0	0	0	0	0	0	0	0	0	0.45
F2	chrIX	338225	AT	A	INTERGENIC	0	0	0	0	0	0	0	0	0	0	0	0	0.48
F2	chrVIII	340058	T	TTA	INTERGENIC	0	0	0	0	0	0	0	0	0	0	0.03	0.84	0
F2	chrX	340992	AC	A	IRC8	0	0	0	0	0	0	0	0	0	0	0	0	0.46
F2	chrXIV	34234	A	AT	KRE1	0	0	0	0	0	0	0	0	0	0	0	0	0.45
F2	chrII	342440	GA	G	INTERGENIC	0	0	0	0	0	0	0	0	0	0	0	0	0.57
F2	chrXV	347232	GA	G	INTERGENIC	0	0	0	0	0	0	0	0	0	0	0	0	0.48
F2	chrIX	347776	GA	G	EPS1	0	0	0	0	0	0	0	0	0	0	0	0	0.54
F2	chrXIII	350228	GA	G	INTERGENIC	0	0	0	0	0	0	0	0	0	0	0	0	0.47
F2	chrI	35113	G	AAGA	INTERGENIC	0	0	0	0	0	0	0	0	0	0	0	0	0.35
F2	chrI	35113	G	AAG	INTERGENIC	0	0	0	0	0	0	0	0	0	0	0	0	0.12
F2	chrVII	35441	GA	G	INTERGENIC	0	0	0	0	0	0	0	0	0	0	0	0	0.54
F2	chrIII	35514	GA	G	INTERGENIC	0	0	0	0	0	0	0	0	0	0	0	0	0.37
F2	chrV	355240	GC	G	YER097W	0	0	0	0	0	0	0	0	0	0	0	0	0.5
F2	chrIV	357179	GA	G	INTERGENIC	0	0	0	0	0	0	0	0	0	0	0	0	0.12
F2	chrXVI	359549	GA	G	INTERGENIC	0	0	0	0	0	0	0	0	0	0	0	0	0.52
F2	chrVIII	360784	G	AAGA	INTERGENIC	0	0	0	0	0	0	0	0	0	0	0	0	0.38
F2	chrVIII	361910	AT	A	INTERGENIC	0	0	0	0	0	0	0	0	0	0	0.37	0	0
F2	chrVIII	361910	A	TTAT	INTERGENIC	0	0	0	0	0	0	0	0	0	0	0	0.44	0.18
F2	chrVIII	361910	A	TTA	INTERGENIC	0	0	0	0	0	0	0	0	0	0	0	0.05	0.41
F2	chrIX	363071	C	TTCT	INTERGENIC	0	0	0	0	0	0	0	0	0	0	0	0	0.48
F2	chrIX	363071	C	TTC	INTERGENIC	0	0	0	0	0	0	0	0	0	0	0	0	0.11
F2	chrIV	364962	TA	T	INTERGENIC	0	0	0	0	0	0	0	0	0	0.39	0.58	0.6	0.6
F2	chrXII	367812	GA	G	YLR108C	0	0	0	0	0	0	0	0	0	0	0	0	0.47
F2	chrXV	369413	C	CA	YOR019W	0	0	0	0	0	0	0	0	0	0	0	0	0.51
F2	chrXI	371457	GT	G	INTERGENIC	0	0	0	0	0	0	0	0	0	0	0.45	0.55	0.52
F2	chrVIII	371618	AT	A	INTERGENIC	0	0	0	0	0	0	0	0	0	0	0	0	0.28
F2	chrXV	372140	GA	G	INTERGENIC	0	0	0	0	0	0	0	0	0	0	0	0	0.14
F2	chrXVI	373417	A	TTAT	INTERGENIC	0	0	0	0	0	0	0	0	0	0	0	0	0.54
F2	chrVIII	373611	AT	A	YCK1	0	0	0	0	0	0	0	0	0	0	0	0	0.34
F2	chrXIV	373683	CA	C	INTERGENIC	0	0	0	0	0	0	0	0	0	0	0	0	0.55
F2	chrVIII	375509	T	AATA	INTERGENIC	0	0	0	0	0	0	0	0	0	0	0	0	0.61
F2	chrIX	380935	G	AAGA	INTERGENIC	0	0	0	0	0	0	0	0	0	0	0	0	0.49
F2	chrIX	380935	G	AAG	INTERGENIC	0	0	0	0	0	0	0	0	0	0	0	0	0.18
F2	chrVIII	381424	G	AAGA	INTERGENIC	0	0	0	0	0	0	0	0	0	0	0	0	0.62
F2	chrXIV	382231	TA	T	INTERGENIC	0	0	0	0	0	0	0	0	0	0	0	0	0.56
F2	chrV	382298	A	ATTT	INTERGENIC	0	0	0	0	0	0	0	0	0	0	0	0	1
F2	chrX	383673	AT	A	INTERGENIC	0	0	0	0	0	0	0	0	0	0	0	0	0.48
F2	chrIX	384315	CA	C	INTERGENIC	0	0	0	0	0	0	0	0	0	0	0	0	0.59
F2	chrVIII	384944	G	GA	INTERGENIC	0	0	0	0	0	0	0	0	0	0	0	0	0.31
F2	chrXI	385587	GT	G	INTERGENIC	0	0	0	0	0	0	0	0	0	0	0	0	0.5
F2	chrV	386143	GA	G	INTERGENIC	0	0	0	0	0	0	0	0	0	0	0	0	0.29
F2	chrIV	386154	CA	C	INTERGENIC	0	0	0	0	0	0	0	0	0	0	0	0	0.47
F2	chrXVI	386559	A	TTAT	INTERGENIC	0	0	0	0	0	0	0	0	0	0	0	0	0.54
F2	chrXVI	386559	A	TTA	INTERGENIC	0	0	0	0	0	0	0	0	0	0	0	0	0.11
F2	chrVII	38946	GA	G	INTERGENIC	0	0	0	0	0	0	0	0	0	0	0	0	0.49
F2	chrII	391577	GA	G	YBR076C-A	0	0	0	0	0	0	0	0	0	0	0	0	0.55
F2	chrII	393340	GA	G	ECM33	0	0	0	0	0	0	0	0	0	0	0	0	0.59
F2	chrV	394965	AT	A	INTERGENIC	0	0	0	0	0	0	0	0	0	0	0	0	0.55
F2	chrII	395042	GA	G	INTERGENIC	0	0	0	0	0	0	0	0	0	0	0.32	0	0
F2	chrII	395042	G	AAGA	INTERGENIC	0	0	0	0	0	0	0	0	0	0	0	0	0.11
F2	chrII	395042	G	AAG	INTERGENIC	0	0	0	0	0	0	0	0	0	0	0	0	0.57
F2	chrXIII	395993	AT	A	ARG7	0	0	0	0	0	0	0	0	0	0.32	0.38	0.48	0.49
F2	chrXVI	396604	CT	C	INTERGENIC	0	0	0	0	0	0	0	0	0	0	0	0	0.59
F2	chrX	396952	CT	C	INTERGENIC	0	0	0	0	0	0	0	0	0	0	0	0	0.12
F2	chrX	396952	C	TC	INTERGENIC	0	0	0	0	0	0	0	0	0	0	0	0.29	0
F2	chrXIV	397747	GT	G	INTERGENIC	0	0	0	0	0	0	0	0	0	0	0	0	0.55
F2	chrXIV	398513	G	GAT	INTERGENIC	0	0	0	0	0	0	0	0	0	0	0	0	0.42
F2	chrV	39894	T	AATA	INTERGENIC	0	0	0	0	0	0	0	0	0	0	0	0	0.39
F2	chrV	39894	T	AAT	INTERGENIC	0	0	0	0	0	0	0	0	0	0	0	0	0.21
F2	chrXIII	400918	CA	C	KAR5	0	0	0	0	0	0	0	0	0	0	0	0.29	0
F2	chrXII	402737	A	TTAT	INTERGENIC	0	0	0	0	0	0	0	0	0	0	0	0	0.23
F2	chrXII	402737	A	TTA	INTERGENIC	0	0	0	0	0	0	0	0	0	0	0	0	0.54
F2	chrXVI	404228	GT	G	INTERGENIC	0	0	0	0	0	0	0	0	0	0	0	0	0.45
F2	chrVII	404474	A	AG	INTERGENIC	0	0	0	0	0	0	0	0	0	0	0	1	0
F2	chrVII	404522	T	TG	INTERGENIC	0	0	0	0	0	0	0	0	0	0	0	0.98	0
F2	chrXIII	405653	CT	C	INTERGENIC	0	0	0	0	0	0	0	0	0	0	0	0	0.49
F2	chrII	406430	G	AAGA	INTERGENIC	0	0	0	0	0	0	0	0	0	0	0	0	0.16
F2	chrV	409481	G	GA	INTERGENIC	0	0	0	0	0	0	0	0	0	0	0	0	0.43
F2	chrXVI	412746	CA	C	GCR1	0	0	0	0	0	0	0	0	0	0	0	0	0.46
F2	chrVII	416115	AT	A	INTERGENIC	0	0	0	0	0	0	0	0	0	0	0	0	0.49
F2	chrXV	416159	G	GT	INTERGENIC	0	0	0	0	0	0	0	0	0	0	0	0	0.48
F2	chrXII	418372	AT	A	INTERGENIC	0	0	0	0	0	0	0	0	0	0	0	0	0.46
F2	chrIX	419554	C	CA	INTERGENIC	0	0	0	0	0	0	0	0	0	0	0	0	0.52
F2	chrXI	420396	CT	C	CCE1	0	0	0	0	0	0	0	0	0	0	0	0	0.55
F2	chrXII	421496	A	GGAG	INTERGENIC	0	0	0	0	0	0	0	0	0	0	0	0	0.64
F2	chrXII	421496	A	GGA	INTERGENIC	0	0	0	0	0	0	0	0	0	0	0	0	0.11
F2	chrXV	423979	GA	G	INTERGENIC	0	0	0	0	0	0	0	0	0	0	0	0.33	0
F2	chrXV	423979	G	AAGA	INTERGENIC	0	0	0	0	0	0	0	0	0	0	0	0	0.61
F2	chrV	424564	AT	A	INTERGENIC	0	0	0	0	0	0	0	0	0	0	0	0	0.5
F2	chrXVI	425229	G	AAGA	INTERGENIC	0	0	0	0	0	0	0	0	0	0	0	0	0.38
F2	chrXVI	425229	G	AAG	INTERGENIC	0	0	0	0	0	0	0	0	0	0	0	0	0.26
F2	chrI	42838	GA	G	INTERGENIC	0	0	0	0	0	0	0	0	0	0	0	0	0.16
F2	chrXI	428955	G	AGAA	INTERGENIC	0	0	0	0	0	0	0	0	0	0	0	0	0.35
F2	chrXI	428955	G	AG	INTERGENIC	0	0	0	0	0	0	0	0	0	0	0	0	0.26
F2	chrVIII	429044	C	CT	DNA2	0	0	0	0	0	0	0	0	0	0	0	0	0.25
F2	chrXI	429079	AT	A	INTERGENIC	0	0	0	0	0	0	0	0	0	0	0	0	0.18
F2	chrXVI	429750	G	AAGA	INTERGENIC	0	0	0	0	0	0	0	0	0	0	0.81	0	0
F2	chrXII	432143	CA	C	INTERGENIC	0	0	0	0	0	0	0	0	0	0	0	0	0.5
F2	chrV	432348	GA	G	INTERGENIC	0	0	0	0	0	0	0	0	0	0	0	0	0.98
F2	chrVII	43266	C	AACA	INTERGENIC	0	0	0	0	0	0	0	0	0	0.59	0	0	0
F2	chrVII	43266	C	AAC	INTERGENIC	0	0	0	0	0	0	0	0	0	0.13	0	0	0
F2	chrXI	432846	G	AGAA	INTERGENIC	0	0	0	0	0	0	0	0	0	0	0	0	0.39
F2	chrIV	43887	GA	G	INTERGENIC	0	0	0	0	0	0.26	0	0	0	0	0	0	0
F2	chrXIII	43944	G	AAGA	INTERGENIC	0	0	0	0	0	0	0	0	0	0	0	0	0.55
F2	chrXIII	43944	G	AAG	INTERGENIC	0	0	0	0	0	0	0	0	0	0	0	0	0.44
F2	chrVII	440441	C	CA	INTERGENIC	0	0	0	0	0	0	0	0	0	0	0	0	0.68
F2	chrV	441153	CT	C	INTERGENIC	0	0	0	0	0	0	0	0.27	0	0	0	0	0
F2	chrXIII	442239	C	TTCT	YMR086C-A	0	0	0	0	0	0	0	0	0	0	0	0	0.57
F2	chrVII	443332	GA	G	INTERGENIC	0	0	0	0	0	0	0	0	0	0	0	0	0.5
F2	chrVIII	443640	AT	A	INTERGENIC	0	0	0	0	0	0	0	0	0	0	0	0	0.37
F2	chrXVI	44495	TA	T	INTERGENIC	0	0	0	0	0	0	0	0	0	0	0.04	0	0.37
F2	chrXII	449950	CT	C	INTERGENIC	0	0	0	0	0	0	0	0	0	0	0	0	0.31
F2	chrXI	450308	T	AATA	INTERGENIC	0	0	0	0	0	0	0	0	0	0	0	0	0.89
F2	chrII	45076	CT	C	INTERGENIC	0	0	0	0	0	0	0	0	0	0	0	0	0.52
F2	chrVIII	455485	G	GA	FMO1	0	0	0	0	0	0	0	0	0	0	0	0	0.25
F2	chrII	456495	TC	T	AIM3	0	0	0	0	0	0	0	0	0	0	0	0	0.52
F2	chrXIV	457532	CT	C	INTERGENIC	0	0	0	0	0	0	0	0	0	0	0	0	0.48
F2	chrIV	463520	AT	A	GAL3	0	0	0	0	0	0	0	0	0	0	0	0	0.47
F2	chrXVI	46581	AT	A	INTERGENIC	0	0	0	0	0	0	0	0	0	0	0	0	0.99
F2	chrVII	467449	AC	A	PUF4	0	0	0	0	0	0	0	0	0	0	0	0	0.54
F2	chrXI	467805	AT	A	YKR015C	0	0	0	0	0	0	0	0	0	0	0	0	0.5
F2	chrXVI	469306	GA	G	VPS16	0	0	0	0	0	0	0	0	0	0	0	0	0.49
F2	chrXVI	469777	GA	G	INTERGENIC	0	0	0	0	0	0	0	0	0	0	0	0	0.54
F2	chrXIII	469826	GA	G	INTERGENIC	0	0	0	0	0	0	0	0	0	0	0	0	0.47
F2	chrII	479272	C	AAACA	INTERGENIC	0	0	0	0	0	0	0	0	0	0	0	0	0.15
F2	chrVIII	48099	G	AAGA	INTERGENIC	0	0	0	0	0	0	0	0	0	0	0.5	0	0.55
F2	chrVIII	48099	G	AAG	INTERGENIC	0	0	0	0	0	0	0	0	0	0	0.05	0	0.22
F2	chrIV	482472	G	AAGA	INTERGENIC	0	0	0	0	0	0	0	0	0	0	0	0	0.44
F2	chrIV	482472	G	AAG	INTERGENIC	0	0	0	0	0	0	0	0	0	0	0	0	0.15
F2	chrXVI	482775	CT	C	INTERGENIC	0	0	0	0	0	0	0	0	0	0	0	0	0.52
F2	chrV	484119	C	CA	YER156C	0	0	0	0	0	0	0	0	0	0	0	0	0.51
F2	chrIV	485654	CA	C	INTERGENIC	0	0	0	0	0	0	0	0	0	0	0	0	0.53
F2	chrII	485927	G	TTGT	TFC1	0	0	0	0	0	0	0	0	0	0.27	0.38	0	0.2
F2	chrXV	488999	TC	T	YVC1	0	0	0	0	0	0	0	0	0	0	0	0	0.47
F2	chrIV	489335	TA	T	INTERGENIC	0	0	0	0	0	0	0	0	0	0	0	0	0.48
F2	chrXII	489468	CT	C	RDN5-6	0	0	0	0	0	0	0	0	0	0	0	0	0.33
F2	chrII	491090	C	TCTT	INTERGENIC	0	0	0	0	0	0	0	0	0	0	0	0	0.34
F2	chrVII	49415	CT	C	INTERGENIC	0	0	0	0	0	0	0	0	0	0	0	0	0.32
F2	chrXIV	494539	GA	G	RPL16B	0	0	0	0	0	0	0	0	0	0	0	0	0.53
F2	chrXIII	496333	T	TA	INTERGENIC	0	0	0	0	0	0	0	0	0	0	0	0	0.48
F2	chrVII	497816	CT	C	YGR001C	0	0	0	0	0	0	0	0	0	0	0	0	0.53
F2	chrVII	499117	A	AT	SWC4	0	0	0	0	0	0	0	0	0	0	0	0	0.55
F2	chrII	499336	GA	G	INTERGENIC	0	0	0	0	0	0	0	0	0	0	0	0	0.54
F2	chrVII	502764	CT	C	INTERGENIC	0	0	0	0	0	0	0	0	0	0	0	0	0.58
F2	chrIV	503381	G	TTGT	INTERGENIC	0	0	0	0	0	0	0	0	0	0	0	0	0.14
F2	chrIV	503381	G	TTG	INTERGENIC	0	0	0	0	0	0	0	0	0	0	0	0	0.43
F2	chrIV	506937	TA	T	INTERGENIC	0	0	0	0	0	0	0	0	0	0	0	0	0.11
F2	chrIV	507966	GA	G	INTERGENIC	0	0	0	0	0	0	0	0	0	0	0	0	0.65
F2	chrV	510054	AT	A	INTERGENIC	0	0	0	0	0	0	0	0	0	0	0	0	0.47
F2	chrXIII	511585	CT	C	INTERGENIC	0	0	0	0	0	0	0	0	0	0	0	0	0.56
F2	chrIX	51318	A	TATT	INTERGENIC	0	0	0	0	0	0	0	0	0	0	0	0	0.39
F2	chrIX	51318	A	TA	INTERGENIC	0	0	0	0	0	0	0	0	0	0	0	0	0.55
F2	chrXIII	514073	AT	A	INTERGENIC	0	0	0	0	0	0	0	0	0	0	0.36	0.4	0.57
F2	chrX	519255	C	GTGTCGT	INTERGENIC	0	0	0	0	0	0	0	0	0	0	0	0	0.47
F2	chrX	519255	C	GTGTC	INTERGENIC	0	0	0	0	0	0	0	0	0	0	0	0	0.2
F2	chrIV	519863	AT	A	INTERGENIC	0	0	0	0	0	0	0	0	0	0	0	0	0.26
F2	chrXII	522257	C	AACA	YLR184W	0	0	0	0	0	0	0	0	0	0	0	0	0.86
F2	chrXII	522257	C	AAC	YLR184W	0	0	0	0	0	0	0	0	0	0	0	0	0.11
F2	chrIV	523025	CT	C	INTERGENIC	0	0	0	0	0	0	0	0	0	0	0	0	0.3
F2	chrXVI	525655	AG	A	INTERGENIC	0	0	0	0	0	0	0	0	0	0	0	0	0.48
F2	chrXII	52618	C	TTCT	INTERGENIC	0	0	0	0	0	0	0	0	0	0.03	0.44	0.06	0
F2	chrXII	52618	C	TTC	INTERGENIC	0	0	0	0	0	0	0	0	0	0.03	0.14	0.02	0
F2	chrVII	52735	GT	G	HAP2	0	0	0	0	0	0	0	0	0	0	0	0	0.52
F2	chrV	527413	GA	G	RAD3	0	0	0	0	0	0	0	0	0	0	0	0	0.5
F2	chrVII	528120	CA	C	YGR021W	0	0	0	0	0	0	0	0	0	0	0	0	0.52
F2	chrVII	528947	AT	A	INTERGENIC	0	0	0	0	0	0	0	0	0	0	0	0	0.27
F2	chrVIII	529350	C	AACA	INTERGENIC	0	0	0	0	0	0	0	0	0	0	0	0	0.37
F2	chrVIII	529350	C	AAC	INTERGENIC	0	0	0	0	0	0	0	0	0	0	0	0	0.61
F2	chrXI	533956	GA	G	INTERGENIC	0	0	0	0	0	0	0	0	0	0	0	0	0.55
F2	chrXII	535172	CA	C	INTERGENIC	0	0	0	0	0	0	0	0	0	0.08	0.54	0.13	0
F2	chrXIII	536190	TA	T	INTERGENIC	0	0	0	0	0	0	0	0	0	0	0	0	0.45
F2	chrIV	538733	G	TATAGTA	INTERGENIC	0	0.28	0	0	0	0	0	0	0	0	0	0	0
F2	chrIV	538733	G	TATAG	INTERGENIC	0	0.22	0	0	0	0	0	0	0	0	0	0	0
F2	chrV	540506	GA	G	INTERGENIC	0	0	0	0	0	0	0	0	0	0	0	0	0.49
F2	chrV	541505	AT	A	INTERGENIC	0	0	0	0	0	0	0	0	0	0	0	0.36	0
F2	chrIV	544679	A	AATACC	INTERGENIC	0	0	0	0	0	0	0	0	0	0	0.63	0.65	0
F2	chrVI	54494	G	TTGT	ACT1	0	0	0	0	0	0	0	0	0	0	0.77	0.86	0.8
F2	chrVI	54494	G	TTG	ACT1	0	0	0	0	0	0	0	0	0	0	0.06	0.11	0.13
F2	chrV	545186	A	GGGGGGAG	INTERGENIC	0	0	0	0	0	0	0	0	0	0	0	0	0.62
F2	chrV	545186	A	GGGGGGA	INTERGENIC	0	0	0	0	0	0	0	0	0	0	0	0	0.38
F2	chrXII	550360	C	AACA	YLR202C	0	0	0	0	0	0	0	0	0	0	0	0.34	0
F2	chrXII	550360	C	AC	YLR202C	0	0	0	0	0	0	0	0	0	0	0	0	0.29
F2	chrXV	550563	A	TA	INTERGENIC	0	0	0	0	0	0	0	0	0	0	0	0	0.55
F2	chrXIV	551161	AT	A	COG6	0	0	0	0	0	0	0	0	0	0	0	0	0.16
F2	chrVII	555212	CT	C	INTERGENIC	0	0	0	0	0	0	0	0	0	0	0	0	0.53
F2	chrXI	558214	GA	G	KTR2	0	0	0	0	0	0	0	0	0	0	0	0	0.51
F2	chrXII	568017	C	TTCT	INTERGENIC	0	0	0	0	0	0	0	0	0	0	0	0	0.51
F2	chrXII	568017	C	TTC	INTERGENIC	0	0	0	0	0	0	0	0	0	0	0	0	0.13
F2	chrX	568755	T	AATA	INTERGENIC	0	0	0	0	0	0	0	0	0	0	0	0	0.5
F2	chrXV	569695	AT	A	INTERGENIC	0	0	0	0	0	0	0	0	0	0	0	0	0.58
F2	chrXI	570166	TA	T	INTERGENIC	0	0	0	0	0	0	0	0	0	0	0	0	0.5
F2	chrX	570599	GT	G	YJR071W	0	0	0	0	0	0	0	0	0	0	0	0	0.55
F2	chrX	570775	GA	G	INTERGENIC	0	0	0	0	0	0	0	0	0	0	0	0.33	0
F2	chrX	575252	G	AAGA	INTERGENIC	0	0	0	0	0	0	0	0	0	0	0	0	0.31
F2	chrX	575252	G	AAG	INTERGENIC	0	0	0	0	0	0	0	0	0	0	0	0	0.68
F2	chrXIV	575614	GA	G	INTERGENIC	0	0	0	0	0	0	0	0	0	0	0	0	0.52
F2	chrII	576030	T	AATA	INTERGENIC	0	0	0	0	0	0	0	0	0	0	0	0.04	0.74
F2	chrII	576030	T	AAT	INTERGENIC	0	0	0	0	0	0	0	0	0	0	0	0.02	0.2
F2	chrXI	579571	CA	C	AIM29	0	0	0	0	0	0	0	0	0	0	0	0	0.46
F2	chrVII	582148	AT	A	INTERGENIC	0	0	0	0	0	0	0	0	0	0	0	0	0.53
F2	chrIV	584892	GA	G	INTERGENIC	0	0	0	0	0	0	0	0	0	0	0	0	0.52
F2	chrXII	585204	C	CT	IFH1	0	0	0	0	0	0	0	0	0	0	0	0	0.46
F2	chrII	586331	TA	T	YBR178W	0	0	0	0	0	0	0	0	0	0	0	0	0.54
F2	chrX	586417	C	AACA	YJR087W	0	0	0	0	0	0	0	0	0	0	0	0	0.52
F2	chrX	586417	C	AAC	YJR087W	0	0	0	0	0	0	0	0	0	0	0	0	0.14
F2	chrX	586466	C	CT	YJR087W	0	0	0	0	0	0	0	0	0	0	0	0	0.37
F2	chrVII	589583	TA	T	INTERGENIC	0	0	0	0	0	0	0	0	0	0	0	0	0.63
F2	chrXII	589605	TA	T	BUR2	0	0	0	0	0	0	0	0	0	0	0.34	0.4	0
F2	chrXII	589605	TAA	T	BUR2	0	0	0	0	0	0	0	0	0	0	0	0	0.48
F2	chrIV	589651	TAA	T	INTERGENIC	0	0	0	0	0	0	0	0	0	0	0	0	0.49
F2	chrXII	589885	GA	G	BUR2	0	0	0	0	0	0	0	0	0	0	0	0	0.48
F2	chrXVI	589896	C	TTCT	INTERGENIC	0	0	0	0	0	0	0	0	0	0	0	0	0.44
F2	chrXVI	589896	C	TTC	INTERGENIC	0	0	0	0	0	0	0	0	0	0	0	0	0.13
F2	chrIV	591697	T	ATAA	INTERGENIC	0	0	0	0	0	0	0	0	0	0	0	0	0.39
F2	chrX	593831	AT	A	GRR1	0	0	0	0	0	0	0	0	0	0.33	0.4	0.49	0.5
F2	chrXVI	600560	G	AAGA	INTERGENIC	0	0	0	0	0	0	0	0	0	0	0	0.71	0.77
F2	chrXVI	600560	G	AAG	INTERGENIC	0	0	0	0	0	0	0	0	0	0	0	0.27	0.21
F2	chrII	603155	T	TA	GDT1	0	0	0	0	0	0	0	0	0	0	0	0	0.47
F2	chrVII	607300	A	AT	INTERGENIC	0	0	0	0	0	0	0	0	0	0	0	0	0.34
F2	chrIV	60829	GA	G	INTERGENIC	0	0	0	0	0	0	0	0	0	0	0	0	0.57
F2	chrXV	609123	GT	G	SPP2	0	0	0	0	0	0	0	0	0	0	0	0	0.5
F2	chrVII	609723	GA	G	INTERGENIC	0	0	0	0	0	0	0	0	0	0	0	0	0.53
F2	chrXI	613967	AT	A	INTERGENIC	0	0	0	0	0	0	0	0	0	0	0	0	0.44
F2	chrXI	615683	AT	A	INTERGENIC	0	0	0	0	0	0	0	0	0	0	0	0	0.24
F2	chrVII	616171	A	TTAT	INTERGENIC	0	0	0	0	0	0	0	0	0	0.36	0.44	0.5	0
F2	chrX	618031	A	TATT	INTERGENIC	0	0	0	0	0	0	0	0	0	0	0	0	0.32
F2	chrX	620488	G	GA	INTERGENIC	0	0	0	0	0	0	0	0	0	0	0	0	0.34
F2	chrX	620606	TC	T	INTERGENIC	0	0	0	0	0	0	0	0	0	0	0	0	0.55
F2	chrXVI	623381	G	AGAA	INTERGENIC	0	0	0	0	0	0	0	0	0	0	0	0	0.31
F2	chrXII	625064	TA	T	INTERGENIC	0	0	0	0	0	0	0	0	0	0	0	0	0.3
F2	chrXIII	625382	GA	G	INTERGENIC	0	0	0	0	0	0	0	0	0	0	0	0	0.59
F2	chrXIII	626754	G	GA	INTERGENIC	0	0	0	0	0	0	0	0	0	0.36	0.38	0	0
F2	chrII	62747	A	AG	INTERGENIC	0	0	0	0	0	0	0	0	0	0	0	0	0.3
F2	chrVII	62909	TG	T	TAN1	0	0	0	0	0	0	0	0	0	0	0	0	0.44
F2	chrXI	631098	T	ATAA	INTERGENIC	0	0	0	0	0	0	0	0	0	0	0	0	0.45
F2	chrX	636995	CA	C	INTERGENIC	0	0	0	0	0	0	0	0	0	0.33	0.51	0.6	0.31
F2	chrIV	637094	AT	A	INTERGENIC	0	0	0	0	0	0	0	0	0	0	0	0	0.31
F2	chrIX	63837	A	AT	MLP2	0	0	0	0	0	0	0	0	0	0	0	0	0.58
F2	chrXVI	639136	GA	G	INTERGENIC	0	0	0	0	0	0	0	0	0	0	0	0	0.48
F2	chrVIII	63926	C	TTCT	SPO11	0	0	0	0	0	0	0	0	0	0	0	0	0.55
F2	chrX	639708	A	ACCC	INTERGENIC	0	0	1	0	0	0	0	0	0	0	0	0	0
F2	chrXII	63982	CA	C	INTERGENIC	0	0	0	0	0	0	0	0	0	0	0	0	0.22
F2	chrX	641799	CT	C	INTERGENIC	0	0	0	0	0	0	0	0	0	0	0	0	0.49
F2	chrXVI	643732	G	AAGA	INTERGENIC	0	0	0	0	0	0	0	0	0	0	0	0	0.71
F2	chrXVI	643732	G	AAG	INTERGENIC	0	0	0	0	0	0	0	0	0	0	0	0	0.18
F2	chrVII	64464	GA	G	INTERGENIC	0	0	0	0	0	0	0	0	0	0	0	0	0.47
F2	chrXI	644727	AT	A	INTERGENIC	0	0	0	0	0	0	0	0	0	0	0	0	0.51
F2	chrXI	645204	C	AACA	INTERGENIC	0	0	0	0	0	0	0	0	0	0	0	0.54	0.06
F2	chrXI	645204	C	AAC	INTERGENIC	0	0	0	0	0	0	0	0	0	0	0	0.11	0.01
F2	chrXVI	646234	C	TTCT	INTERGENIC	0	0	0	0	0	0	0	0	0	0	0	0	0.41
F2	chrXVI	646234	C	TTC	INTERGENIC	0	0	0	0	0	0	0	0	0	0	0	0	0.17
F2	chrX	649224	AT	A	INTERGENIC	0	0	0	0	0	0	0	0	0	0	0	0	0.5
F2	chrX	652698	TA	T	INTERGENIC	0	0	0	0	0	0	0	0	0	0	0	0	0.48
F2	chrVII	652759	CA	C	PDC6	0	0	0	0	0	0	0	0	0	0	0	0	0.49
F2	chrI	65761	AT	A	INTERGENIC	0	0	0	0	0	0	0	0	0	0	0	0	0.27
F2	chrXII	657926	GT	G	INTERGENIC	0	0	0	0	0	0	0	0	0	0	0	0	0.52
F2	chrIV	66048	GA	G	INTERGENIC	0	0	0	0	0	0	0	0	0	0	0	0	0.31
F2	chrVII	661216	AT	A	INTERGENIC	0	0	0	0	0	0	0	0	0	0	0	0	0.48
F2	chrXVI	662461	AT	A	ATG11	0	0	0	0	0	0	0	0	0	0	0	0	0.5
F2	chrXIV	662853	GA	G	INTERGENIC	0	0	0	0	0	0	0	0	0	0.06	0.54	0	0.03
F2	chrXIV	662853	G	AAGA	INTERGENIC	0	0	0	0	0	0	0	0	0	0	0	0.51	0
F2	chrXIV	66362	T	AAT	INTERGENIC	0	0	0	0	0	0	0	0	0	0	0	0	0.51
F2	chrX	663646	G	GA	INTERGENIC	0	0	0	0	0	0	0	0	0	0	0	0	0.37
F2	chrXII	672979	AT	A	INTERGENIC	0	0	0	0	0	0	0	0	0	0	0	0.38	0
F2	chrXVI	675808	G	AAGA	INTERGENIC	0	0	0	0	0	0	0	0	0	0	0	0	0.54
F2	chrXVI	676633	A	TTAT	JID1	0	0	0	0	0	0	0	0	0	0	0	0	0.45
F2	chrIV	676814	GA	G	FOB1	0	0	0	0	0	0	0	0	0	0	0	0	0.49
F2	chrXIII	677063	AT	A	INTERGENIC	0	0	0	0	0	0	0	0	0	0	0	0	0.25
F2	chrXV	678405	A	AT	RPS30B	0	0	0	0	0	0	0	0	0	0	0	0	0.57
F2	chrXVI	679448	G	TG	INTERGENIC	0	0	0	0	0	0	0	0	0	0	0	0	0.5
F2	chrIV	680128	CT	C	INTERGENIC	0	0	0	0	0	0	0	0	0	0	0	0	0.56
F2	chrXV	680911	CT	C	INTERGENIC	0	0	0	0	0	0	0	0	0	0	0	0	0.5
F2	chrXVI	681087	TA	T	INTERGENIC	0	0	0	0	0	0	0	0	0	0	0	0	0.54
F2	chrII	68282	GTTA	G	CDC27	0	0	0	0	0	0	0	0	0	0	0.83	0.98	0
F2	chrII	683210	C	CT	INTERGENIC	0	0	0	0	0	0	0	0	0	0	0	0	0.49
F2	chrII	684840	A	AT	INTERGENIC	0	0	0	0	0	0	0	0	0	0	0	0	0.46
F2	chrXII	685452	AT	A	YCS4	0	0	0	0	0	0	0	0	0	0	0	0	0.49
F2	chrII	686630	AT	A	INTERGENIC	0	0	0	0	0	0	0	0	0	0	0	0	0.48
F2	chrXII	687472	G	AAAGA	INTERGENIC	0	0	0	0	0	0	0	0	0	0	0	0	0.65
F2	chrIV	688005	G	AAGA	INTERGENIC	0	0	0	0	0	0	0	0	0	0	0	0.32	0
F2	chrIV	688005	G	AG	INTERGENIC	0	0	0	0	0	0	0	0	0	0	0	0	0.14
F2	chrXIV	690071	A	TA	INTERGENIC	0	0	0	0	0	0	0	0	0	0.26	0	0	0
F2	chrII	694777	TA	T	INTERGENIC	0	0	0	0	0	0	0	0	0	0	0	0	0.47
F2	chrII	69628	CA	C	INTERGENIC	0	0	0	0	0	0	0	0	0	0	0	0	0.53
F2	chrXIII	698679	T	AATA	INTERGENIC	0	0	0	0	0	0	0	0	0	0	0	0	0.39
F2	chrXIII	698679	T	AAT	INTERGENIC	0	0	0	0	0	0	0	0	0	0	0	0	0.16
F2	chrVII	698888	TA	T	INTERGENIC	0	0	0	0	0	0	0	0	0	0	0	0	0.56
F2	chrXI	70585	GA	G	INTERGENIC	0	0	0	0	0	0	0	0	0	0	0	0	0.57
F2	chrXIII	706550	AT	A	TRS130	0	0	0	0	0	0	0	0	0	0	0	0	0.44
F2	chrI	70858	A	AT	INTERGENIC	0	0	0	0	0	0	0	0	0	0	0	0	0.47
F2	chrXII	712186	G	GT	INTERGENIC	0	0	0	0	0	0	0	0	0	0	0	0	0.41
F2	chrXII	713307	AT	A	INTERGENIC	0	0	0	0	0	0	0	0	0	0	0	0	0.49
F2	chrVII	715716	GA	G	INTERGENIC	0	0	0	0	0	0	0	0	0	0	0	0	0.11
F2	chrXIV	716416	C	TTCT	INTERGENIC	0	0	0	0	0	0	0	0	0	0	0	0.53	0
F2	chrX	718194	TA	T	INTERGENIC	0	0	0	0	0	0	0	0	0	0	0	0	0.38
F2	chrXIII	718367	AT	A	INTERGENIC	0	0	0	0	0	0	0	0	0	0	0	0	0.56
F2	chrXIV	721791	GA	G	NOG2	0	0	0	0	0	0	0	0	0	0	0	0	0.54
F2	chrXV	721800	A	TTA	INTERGENIC	0	0	0	0	0	0	0	0	0	0	0	0	0.53
F2	chrXII	722481	G	TTGT	INTERGENIC	0	0	0	0	0	0	0	0	0	0	0	0	0.4
F2	chrXII	722481	G	TTG	INTERGENIC	0	0	0	0	0	0	0	0	0	0	0	0	0.15
F2	chrX	722536	A	TTAT	INTERGENIC	0	0	0	0	0	0	0	0	0	0	0	0	0.45
F2	chrX	722536	A	TTA	INTERGENIC	0	0	0	0	0	0	0	0	0	0	0	0	0.54
F2	chrX	725469	G	AG	INTERGENIC	0	0	0	0	0	0	0	0	0	0	0	0	0.47
F2	chrXV	727766	TA	T	NOC2	0	0	0	0	0	0	0	0	0	0	0	0	0.51
F2	chrII	732523	AT	A	INTERGENIC	0	0	0	0	0	0	0	0.26	0	0	0	0	0
F2	chrII	734746	GA	G	INTERGENIC	0	0	0	0	0	0	0	0	0	0.35	0.42	0.45	0.46
F2	chrXII	734923	A	TTTAT	INTERGENIC	0	0	0	0	0	0	0	0	0	0	0	0	0.14
F2	chrIV	736182	GA	G	DOP1	0	0	0	0	0	0	0	0	0	0	0	0	0.53
F2	chrII	737792	CT	C	YPT10	0	0	0	0	0	0	0	0	0	0	0	0	0.56
F2	chrXVI	74120	CA	C	INTERGENIC	0	0	0	0	0	0	0	0	0	0	0	0	0.57
F2	chrII	744718	GT	G	INTERGENIC	0	0	0	0	0	0	0	0	0	0	0	0	0.52
F2	chrXIII	744733	TC	T	BCH1	0	0	0	0	0	0	0	0	0	0	0	0	0.46
F2	chrIV	746353	C	AACA	INTERGENIC	0	0	0	0	0	0	0	0	0	0	0	0	0.87
F2	chrI	74938	GA	G	INTERGENIC	0	0	0	0	0	0	0	0	0	0	0	0	0.44
F2	chrII	75103	TA	T	INTERGENIC	0	0	0	0	0	0	0	0	0	0	0	0	0.47
F2	chrXIII	752958	A	TTAT	INTERGENIC	0	0	0	0	0	0	0	0	0	0	0	0.55	0.56
F2	chrXIII	752958	A	TTA	INTERGENIC	0	0	0	0	0	0	0	0	0	0	0	0.1	0.12
F2	chrX	75588	C	TCTT	INTERGENIC	0	0	0	0	0	0	0	0	0	0	0	0	0.41
F2	chrXII	757413	CA	C	YLR311C	0	0	0	0	0	0	0	0	0	0	0	0	0.5
F2	chrXV	758102	CT	C	INTERGENIC	0	0	0	0	0	0	0	0	0	0	0	0	0.5
F2	chrVI	76169	AT	A	INTERGENIC	0	0	0	0	0	0	0	0	0	0	0	0	0.51
F2	chrVII	76709	G	AAGA	INTERGENIC	0	0	0	0	0	0	0	0	0	0	0.78	0	0
F2	chrII	767793	G	AAGA	INTERGENIC	0	0	0	0	0	0	0	0	0	0	0	0	0.6
F2	chrII	767793	G	AAG	INTERGENIC	0	0	0	0	0	0	0	0	0	0	0	0	0.12
F2	chrVII	773574	T	TA	BTN2	0	0	0	0	0	0	0	0	0	0	0	0	0.53
F2	chrXIII	774017	AT	A	INTERGENIC	0	0	0	0	0	0	0	0	0	0	0	0	0.98
F2	chrVII	777514	AT	A	INTERGENIC	0	0	0	0	0	0	0	0	0	0	0	0	0.53
F2	chrVII	777514	A	TATT	INTERGENIC	0	0	0	0	0	0	0	0	0	0	0	0.17	0
F2	chrVII	777514	A	TA	INTERGENIC	0	0	0	0	0	0	0	0	0	0	0	0.11	0
F2	chrXV	777841	GA	G	KIN4	0	0	0	0	0	0	0	0	0	0	0	0	0.51
F2	chrII	777906	AT	A	INTERGENIC	0	0	0	0	0	0	0	0	0	0.61	0	0	0
F2	chrXVI	783440	AC	A	AXL1	0	0	0	0	0	0	0	0	0	0	0	0	0.46
F2	chrXV	787005	G	GA	MET7	0	0	0	0	0	0	0	0	0	0	0	0	0.43
F2	chrVII	789810	CA	C	YGR149W	0	0	0	0	0	0	0	0	0	0	0	0	0.99
F2	chrV	79498	CA	C	INTERGENIC	0	0	0	0	0	0	0	0	0	0	0	0	0.57
F2	chrXV	795455	G	AAGA	INTERGENIC	0	0	0	0	0	0	0	0	0	0	0	0	0.47
F2	chrXII	802485	A	TTAT	INTERGENIC	0	0	0	0	0	0	0	0	0	0	0	0	0.41
F2	chrXII	802485	A	TTA	INTERGENIC	0	0	0	0	0	0	0	0	0	0	0	0	0.2
F2	chrXIII	805033	C	CA	TMA23	0	0	0	0	0	0	0	0	0	0	0	0	0.47
F2	chrXV	81640	A	TGTGATG	INTERGENIC	0	0	0	0	0	0	0	0	0	0	0	0	0.51
F2	chrIV	816631	T	AATA	INTERGENIC	0	0	0	0	0	0	0	0	0	0	0	0	0.5
F2	chrIV	816631	T	AAT	INTERGENIC	0	0	0	0	0	0	0	0	0	0	0	0	0.16
F2	chrIV	818116	TC	T	SDH4	0	0	0	0	0	0	0	0	0	0	0	0	0.55
F2	chrXVI	821271	AT	A	NOC4	0	0	0	0	0	0	0	0	0	0	0	0	0.52
F2	chrXV	822924	GTGT	G	HRK1	0	0	0	0	0	0	0	0	0	0	0	0	0.49
F2	chrIV	82419	AT	A	INTERGENIC	0	0	0	0	0	0	0	0	0	0.07	0.46	0.48	0
F2	chrIV	82419	A	TTAT	INTERGENIC	0	0	0	0	0	0	0	0	0	0	0	0	0.44
F2	chrVII	827383	CT	C	INTERGENIC	0	0	0	0	0	0	0	0	0	0	0	0	0.44
F2	chrVII	831829	TC	T	TRS65	0	0	0	0	0	0	0	0	0	0	0	0	0.47
F2	chrXII	833744	AT	A	INTERGENIC	0	0	0	0	0	0	0	0	0	0	0	0	0.61
F2	chrXV	836747	AG	A	INTERGENIC	0	0	0	0	0	0	0	0	0	0	0	0	0.49
F2	chrVII	836852	G	AAGA	INTERGENIC	0	0	0	0	0	0	0	0	0	0	0	0	0.75
F2	chrVII	836852	G	AAG	INTERGENIC	0	0	0	0	0	0	0	0	0	0	0	0	0.21
F2	chrXVI	837643	A	TTAT	INTERGENIC	0	0	0	0	0	0	0	0	0	0.8	0.74	0.06	0
F2	chrXII	837956	G	AAGA	INTERGENIC	0	0	0	0	0	0	0	0	0	0	0	0	0.28
F2	chrXII	837956	G	AAG	INTERGENIC	0	0	0	0	0	0	0	0	0	0	0	0	0.29
F2	chrVI	83969	TA	T	INTERGENIC	0	0	0	0	0	0	0	0	0	0	0	0	0.51
F2	chrXIV	84037	AT	A	INTERGENIC	0	0	0	0	0	0	0	0	0	0	0	0	0.26
F2	chrXVI	843128	CT	C	INTERGENIC	0	0	0	0	0	0	0	0	0	0	0	0	0.16
F2	chrII	84398	C	AACA	INTERGENIC	0	0	0	0	0	0	0	0	0	0	0	0	0.69
F2	chrII	84398	C	AAC	INTERGENIC	0	0	0	0	0	0	0	0	0	0	0	0	0.15
F2	chrXII	845869	A	AT	INTERGENIC	0	0	0	0	0	0	0	0	0	0	0	0	0.5
F2	chrXV	850190	TA	T	INTERGENIC	0	0	0	0	0	0	0	0	0	0	0	0	0.61
F2	chrVII	853509	AT	A	INTERGENIC	0	0	0	0	0	0	0	0	0	0	0	0	0.58
F2	chrX	85527	CT	C	YJL182C	0	0	0	0	0	0	0	0	0	0	0	0	0.34
F2	chrXII	862572	AT	A	INTERGENIC	0	0	0	0	0	0	0	0	0	0	0	0	0.51
F2	chrV	86297	C	CT	MTC7	0	0	0	0	0	0	0	0	0	0	0	0	0.43
F2	chrIV	863620	GA	G	EBS1	0	0	0	0	0	0	0	0	0	0	0	0	0.48
F2	chrVII	864226	C	CA	UBR1	0	0	0	0	0	0	0	0	0	0	0	0	0.42
F2	chrIV	866132	TA	T	UME6	0	0	0	0	0	0	0	0	0	0	0	0	0.47
F2	chrXII	86842	AT	A	INTERGENIC	0	0	0	0	0	0	0	0	0	0	0	0	0.67
F2	chrXV	877096	T	AATA	INTERGENIC	0	0	0	0	0	0	0	0	0	0	0	0	0.55
F2	chrXV	877096	T	AAT	INTERGENIC	0	0	0	0	0	0	0	0	0	0	0	0	0.15
F2	chrXIII	882534	CT	C	FKS3	0	0	0	0	0	0	0	0	0	0	0	0	0.53
F2	chrXIII	886520	TA	T	YMR306C-A	0	0	0	0	0	0	0	0	0	0	0	0	0.53
F2	chrXV	886695	CA	C	ISW2	0	0	0	0	0	0	0	0	0	0	0	0	0.44
F2	chrIV	892698	G	GTTTTT	INTERGENIC	0	0	0	0	0	0	0	0	0	0	0	0	1
F2	chrII	89635	AG	A	INTERGENIC	0	0	0	0	0	0	0	0	0	0	0	0	0.53
F2	chrVII	89636	TA	T	INTERGENIC	0	0	0	0	0	0	0	0	0	0	0	0	0.58
F2	chrVII	89899	A	TTAT	INTERGENIC	0	0	0	0	0	0	0	0	0	0	0	0	0.64
F2	chrVII	89899	A	TTA	INTERGENIC	0	0	0	0	0	0	0	0	0	0	0	0	0.28
F2	chrXVI	905906	TA	T	GDB1	0	0	0	0	0	0	0	0	0	0	0	0	0.49
F2	chrXVI	909481	CA	C	INTERGENIC	0	0	0	0	0	0	0	0	0	0	0	0	0.49
F2	chrIV	911454	CT	C	INTERGENIC	0	0	0	0	0	0	0	0	0	0	0	0	0.51
F2	chrIV	912341	GA	G	CRF1	0	0	0	0	0	0	0	0	0	0	0	0	0.62
F2	chrVII	914928	G	AAGA	INTERGENIC	0	0	0	0	0	0	0	0	0	0	0	0	0.47
F2	chrVII	914928	G	AAG	INTERGENIC	0	0	0	0	0	0	0	0	0	0	0	0	0.24
F2	chrXIII	92018	A	AT	INTERGENIC	0	0	0	0	0	0	0	0	0	0	0	0	0.39
F2	chrVII	920914	G	AGAA	RPS0A	0	0	0	0	0	0	0	0	0	0	0	0	0.4
F2	chrXV	921389	GA	G	INTERGENIC	0	0	0	0	0	0	0	0	0	0.26	0.36	0.52	0.49
F2	chrXV	923126	G	ATGATAT	INTERGENIC	0	0	0	0	0	0	0	0	0	0	0	0	0.35
F2	chrXV	925072	C	AACA	INTERGENIC	0	0	0	0	0	0	0	0	0	0.37	0	0	0.78
F2	chrXV	925072	C	AAC	INTERGENIC	0	0	0	0	0	0	0	0	0	0.06	0	0	0.19
F2	chrIII	92744	TA	T	INTERGENIC	0	0	0	0	0	0	0	0	0	0	0	0	0.4
F2	chrV	93039	GA	G	SPF1	0	0	0	0	0	0	0	0	0	0	0	0	0.54
F2	chrIV	930964	CAT	C	INTERGENIC	0	0	0	0	0	0	0.3	0	0	0	0	0	0
F2	chrXVI	931600	TA	T	YPR196W	0	0	0	0	0	0	0	0	0	0	0	0	0.54
F2	chrIV	93443	A	AC	HEM3	0	0	0	0	0	0	0	0	0	0	0	0	0.52
F2	chrIV	93443	AC	A	HEM3	0	0	0	0	0	0	0	0	0	0	0.39	0.42	0
F2	chrIV	934797	GA	G	PRP42	0	0	0	0	0	0	0	0	0	0	0	0	0.47
F2	chrXII	937372	TA	T	INTERGENIC	0	0	0	0	0	0	0	0	0	0	0	0.34	0.55
F2	chrVII	939794	AT	A	INTERGENIC	0	0	0	0	0	0	0	0	0	0	0	0	0.22
F2	chrXI	94462	TA	T	INTERGENIC	0	0	0	0	0	0	0	0	0	0	0	0	0.44
F2	chrVII	947127	GA	G	INTERGENIC	0	0	0	0	0	0	0	0	0	0	0	0	0.51
F2	chrIV	960412	CT	C	INTERGENIC	0	0	0	0	0	0	0	0	0	0	0	0	0.49
F2	chrIV	961392	TA	T	PAM1	0	0	0	0	0	0	0	0	0	0	0	0	0.5
F2	chrVII	964141	T	AATA	YGR237C	0	0	0	0	0	0	0	0	0	0	0	0	0.42
F2	chrVII	964141	T	AAT	YGR237C	0	0	0	0	0	0	0	0	0	0	0	0	0.57
F2	chrVII	967128	AT	A	KEL2	0	0	0	0	0	0	0	0	0	0	0	0	1
F2	chrVII	974302	GA	G	INTERGENIC	0	0	0	0	0	0	0	0	0	0	0	0	0.6
F2	chrXV	978149	C	AACA	INTERGENIC	0	0	0	0	0	0	0	0	0	0	0	0	0.54
F2	chrVIII	98248	A	TTAT	INTERGENIC	0	0	0	0	0	0	0	0	0	0	0	0	0.72
F2	chrVIII	98248	A	TTA	INTERGENIC	0	0	0	0	0	0	0	0	0	0	0	0	0.27
F2	chrXI	98381	AT	A	INTERGENIC	0	0	0	0	0	0	0	0	0	0	0	0	0.52
F2	chrXII	989665	AT	A	MAG2	0	0	0	0	0	0	0	0	0	0.32	0.42	0.46	0.49
F2	chrVI	99153	C	AACA	INTERGENIC	0	0	0	0	0	0	0	0	0	0	0	0.45	0
F2	chrVI	99153	C	AAC	INTERGENIC	0	0	0	0	0	0	0	0	0	0	0	0.19	0
F2	chrXII	994416	TA	T	SEN1	0	0	0	0	0	0	0	0	0	0	0	0	0.44
F2	chrXV	994943	CT	C	INTERGENIC	0	0	0	0	0	0	0	0	0	0	0	0	0.98
F2	chrVII	999559	TA	T	INTERGENIC	0	0	0	0	0	0	0	0	0	0	0	0	0.69
F2	chrXVI	491804	C	TTC	INTERGENIC	0	0	0	0.03	0	0	0	0	0.01	0.15	0.02	0.02	0.01
F2	chrXIII	462693	C	TTC	INTERGENIC	0	0	0	0	0	0	0	0	0.02	0.07	0.06	0.09	0.13
F2	chrXVI	491804	C	TTCT	INTERGENIC	0	0	0	0	0	0	0	0	0.02	0.67	0.04	0.06	0.04
F2	chrX	47026	C	TTC	LAA1	0	0	0	0	0	0	0	0	0.03	0.05	0.12	0.05	0.05
F2	chrXIII	626754	G	AG	INTERGENIC	0	0	0	0	0	0	0	0	0.04	0	0	0.05	0.49
F2	chrXVI	653959	A	TTA	INTERGENIC	0	0	0	0	0	0	0	0	0.04	0	0.17	0.27	0.2
F2	chrV	433011	CT	C	GLC7	0	0	0	0	0	0	0	0	0.05	0.07	0.36	0.4	0.27
F2	chrXI	638422	A	TTTAT	INTERGENIC	0	0	0	0	0	0	0	0	0.05	0.34	0.08	0.02	0.01
F2	chrVIII	122057	GA	G	INTERGENIC	0	0	0	0	0	0	0	0	0.06	0.57	0.54	0	0
F2	chrI	67975	G	GA	INTERGENIC	0	0	0	0	0	0	0	0	0.06	0	0.08	0.11	0.44
F2	chrXIII	462693	C	TTCT	INTERGENIC	0	0	0	0	0	0	0	0	0.08	0.74	0.78	0.85	0.81
F2	chrII	721265	G	AAG	INTERGENIC	0	0	0	0	0	0	0	0	0.08	0.1	0.02	0.02	0.31
F2	chrVII	836852	GA	G	INTERGENIC	0	0	0	0	0	0	0	0	0.08	0.84	0.06	0.05	0
F2	chrII	479272	C	AAC	INTERGENIC	0	0	0	0	0	0	0	0	0.09	0.1	0.25	0	0
F2	chrVII	76709	GA	G	INTERGENIC	0	0	0	0	0	0	0	0	0.09	0.06	0	0.05	0.11
F2	chrVIII	150670	CA	C	INTERGENIC	0	0	0	0	0	0	0	0	0.11	0.14	0.83	0.99	0.08
F2	chrIV	892532	C	AAC	INTERGENIC	0	0	0	0	0	0	0	0	0.11	0.09	0.09	0.08	0.1
F2	chrIX	204781	T	AAT	INTERGENIC	0	0	0	0	0	0	0	0	0.13	0.12	0.09	0.17	0.32
F2	chrX	280770	C	TTC	INTERGENIC	0	0	0	0	0	0	0	0	0.13	0	0	0	0
F2	chrXVI	381848	G	TATAG	INTERGENIC	0	0	0	0	0	0	0	0	0.16	0	0.01	0.01	0.01
F2	chrXII	292024	G	AAG	INTERGENIC	0	0	0	0	0	0	0	0	0.2	0.27	0.01	0.04	0.03
F2	chrXI	371457	G	TG	INTERGENIC	0	0	0	0	0	0	0	0	0.2	0.33	0	0	0
F2	chrXI	461693	A	TTA	YKR011C	0	0	0	0	0	0	0	0	0.23	0.4	0.45	0.55	0.06
F2	chrXV	967942	A	TTAT	INTERGENIC	0	0	0	0	0	0	0	0	0.24	0.03	0	0.29	0
F2	chrXII	134269	TA	T	INTERGENIC	0	0	0	0	0	0	0	0	0.28	0.4	0.43	0.51	0.54
F2	chrXII	184861	CT	C	SDO1	0	0	0	0	0	0	0	0	0.28	0.37	0.41	0.46	0.5
F2	chrXI	500640	TG	T	GMH1	0	0	0	0	0	0	0	0	0.28	0.35	0.36	0.47	0.52
F2	chrXIII	626754	G	AGAA	INTERGENIC	0	0	0	0	0	0	0	0	0.28	0	0	0.43	0.39
F2	chrXII	687472	G	AAG	INTERGENIC	0	0	0	0	0	0	0	0	0.28	0.47	0.04	0.04	0
F2	chrIX	117410	CT	C	RRT14	0	0	0	0	0	0	0	0	0.29	0.46	0.45	0.48	0
F2	chrII	714364	AT	A	ENP1	0	0	0	0	0	0	0	0	0.29	0.41	0.37	0.5	0.41
F2	chrIV	781986	CT	C	INTERGENIC	0	0	0	0	0	0	0	0	0.29	0.43	0.45	0.55	0.99
F2	chrVIII	141650	GA	G	INTERGENIC	0	0	0	0	0	0	0	0	0.31	0.2	0.45	0.55	0.77
F2	chrII	397721	G	GT	RPG1	0	0	0	0	0	0	0	0	0.31	0.37	0.36	0.5	0.48
F2	chrXIV	716416	CT	C	INTERGENIC	0	0	0	0	0	0	0	0	0.31	0.1	0.47	0	0
F2	chrVII	933784	TA	T	CRM1	0	0	0	0	0	0	0	0	0.31	0.38	0.39	0.46	0.46
F2	chrVIII	189768	GA	G	SRB2	0	0	0	0	0	0	0	0	0.32	0.45	0.47	0.52	0.65
F2	chrXI	310035	GA	G	INTERGENIC	0	0	0	0	0	0	0	0	0.32	0.39	0.42	0.53	0
F2	chrVIII	147143	G	GA	INTERGENIC	0	0	0	0	0	0	0	0	0.33	0.4	0.39	0.45	0.59
F2	chrII	38968	GT	G	INTERGENIC	0	0	0	0	0	0	0	0	0.33	0.44	0.45	0.53	0.53
F2	chrII	405158	C	CA	SPT7	0	0	0	0	0	0	0	0	0.33	0.39	0.37	0.5	0.47
F2	chrXIII	43944	GA	G	INTERGENIC	0	0	0	0	0	0	0	0	0.33	0.43	0.47	0.55	0
F2	chrII	446524	C	CT	EXO84	0	0	0	0	0	0	0	0	0.33	0.44	0.42	0.49	0.47
F2	chrXIII	688905	AT	A	INTERGENIC	0	0	0	0	0	0	0	0	0.33	0.1	0.44	0.51	0.62
F2	chrIV	164943	CT	C	INTERGENIC	0	0	0	0	0	0	0	0	0.34	0.34	0.42	0.54	0.49
F2	chrII	249917	GT	G	DSF2	0	0	0	0	0	0	0	0	0.34	0.41	0.46	0.5	0.51
F2	chrXII	315793	CT	C	INTERGENIC	0	0	0	0	0	0	0	0	0.34	0.17	0.43	0.55	0.53
F2	chrVII	765672	CA	C	INTERGENIC	0	0	0	0	0	0	0	0	0.34	0.43	0.4	0.48	0.5
F2	chrXVI	912564	TA	T	INTERGENIC	0	0	0	0	0	0	0	0	0.34	0.4	0.4	0.5	0.16
F2	chrXII	129214	CA	C	INTERGENIC	0	0	0	0	0	0	0	0	0.35	0.53	0.39	0.57	0.17
F2	chrXV	925072	CA	C	INTERGENIC	0	0	0	0	0	0	0	0	0.35	0	0.47	0.08	0
F2	chrII	429267	AT	A	INTERGENIC	0	0	0	0	0	0	0	0	0.36	0.33	0.52	0.54	0.25
F2	chrX	47026	C	TTCT	LAA1	0	0	0	0	0	0	0	0	0.36	0.4	0.43	0.51	0.53
F2	chrXII	641311	G	AAGA	INTERGENIC	0	0	0	0	0	0	0	0	0.36	0.46	0.46	0.06	0.06
F2	chrXVI	653959	A	TTAT	INTERGENIC	0	0	0	0	0	0	0	0	0.36	0	0.35	0.33	0.78
F2	chrII	96287	GA	G	INTERGENIC	0	0	0	0	0	0	0	0	0.36	0.49	0.45	0	0.2
F2	chrIV	376575	AT	A	INTERGENIC	0	0	0	0	0	0	0	0	0.37	0.45	0.42	0.49	0.57
F2	chrIV	567579	AT	A	INTERGENIC	0	0	0	0	0	0	0	0	0.39	0.48	0.37	0.53	0.56
F2	chrII	777906	A	TTAT	INTERGENIC	0	0	0	0	0	0	0	0	0.4	0	0	0.02	0
F2	chrX	269905	TA	T	INTERGENIC	0	0	0	0	0	0	0	0	0.41	0.07	0.46	0.07	0
F2	chrII	721265	G	AAGA	INTERGENIC	0	0	0	0	0	0	0	0	0.41	0.56	0.06	0.04	0.67
F2	chrIV	887096	GA	G	INTERGENIC	0	0	0	0	0	0	0	0	0.42	0.57	0.13	0.65	0.04
F2	chrXVI	381848	G	TATAGTA	INTERGENIC	0	0	0	0	0	0	0	0	0.44	0	0.03	0.02	0.02
F2	chrX	280770	C	TTCT	INTERGENIC	0	0	0	0	0	0	0	0	0.45	0	0	0	0
F2	chrI	67975	G	GAA	INTERGENIC	0	0	0	0	0	0	0	0	0.49	0.08	0.69	0.88	0.47
F2	chrXI	461693	A	TTAT	YKR011C	0	0	0	0	0	0	0	0	0.5	0.47	0.42	0.44	0.04
F2	chrII	101340	C	CA	INTERGENIC	0	0	0	0	0	0	0	0	0.51	0.76	0.68	0.9	0.9
F2	chrIV	1135689	GA	G	INTERGENIC	0	0	0	0	0	0	0	0	0.52	0.07	0.1	0	0.1
F2	chrXII	292024	G	AAGA	INTERGENIC	0	0	0	0	0	0	0	0	0.52	0.63	0.03	0.07	0.02
F2	chrII	479272	C	AACA	INTERGENIC	0	0	0	0	0	0	0	0	0.53	0.46	0.43	0	0
F2	chrXVI	347675	A	AG	INTERGENIC	0	0	0	0	0	0	0	0	0.56	0.61	0.58	0.79	0.9
F2	chrXII	687472	G	AAGA	INTERGENIC	0	0	0	0	0	0	0	0	0.56	0.46	0.03	0.01	0
F2	chrXVI	776566	A	AT	INTERGENIC	0	0	0	0	0	0	0	0	0.58	0.8	0.8	0.93	0.93
F2	chrXV	770940	T	TA	WTM1	0	0	0	0	0	0	0	0	0.59	0.83	0.81	0.99	0.97
F2	chrXII	517794	G	GT	INTERGENIC	0	0	0	0	0	0	0	0	0.6	0.76	0.74	0.96	0.99
F2	chrVII	974193	G	GA	INTERGENIC	0	0	0	0	0	0	0	0	0.6	0.75	0.75	0.91	0.88
F2	chrI	108747	GT	G	INTERGENIC	0	0	0	0	0	0	0	0	0.61	0.78	0.82	0.99	0.98
F2	chrIX	204781	T	AATA	INTERGENIC	0	0	0	0	0	0	0	0	0.64	0.75	0.74	0.8	0.63
F2	chrXIV	206645	AT	A	INTERGENIC	0	0	0	0	0	0	0	0	0.64	0.77	0.78	1	1
F2	chrXIV	23902	GT	G	INTERGENIC	0	0	0	0	0	0	0	0	0.64	0.86	0.82	1	0.99
F2	chrX	719648	TA	T	INTERGENIC	0	0	0	0	0	0	0	0	0.64	0.81	0.82	0.99	0.99
F2	chrXV	201884	AT	A	INTERGENIC	0	0	0	0	0	0	0	0	0.66	0.87	0.81	0.99	1
F2	chrXI	316240	CT	C	INTERGENIC	0	0	0	0	0	0	0	0	0.66	0.83	0.86	0.99	0.99
F2	chrVII	609109	T	AATA	INTERGENIC	0	0	0	0	0	0	0	0	0.66	0.76	0.78	0	0.02
F2	chrXVI	756890	CA	C	RGC1	0	0	0	0	0	0	0	0	0.66	0.83	0.82	0.99	0.99
F2	chrIII	158486	AT	A	INTERGENIC	0	0	0	0	0	0	0	0	0.67	0.15	0.88	0.99	0.99
F2	chrII	680666	GA	G	INTERGENIC	0	0	0	0	0	0	0	0	0.67	0.81	0.83	0.98	0.99
F2	chrXIII	819768	AC	A	DSK2	0	0	0	0	0	0	0	0	0.67	0.88	0.84	1	1
F2	chrVIII	98248	AT	A	INTERGENIC	0	0	0	0	0	0	0	0	0.67	0.84	0.83	0.66	0
F2	chrXVI	643709	GA	G	INTERGENIC	0	0	0	0	0	0	0	0	0.68	0.79	0.88	0.98	0.15
F2	chrXV	738211	GA	G	INTERGENIC	0	0	0	0	0	0	0	0	0.69	0.87	0.79	0.99	0.99
F2	chrIV	1366917	AT	A	INTERGENIC	0	0	0	0	0	0	0	0	0.7	0.81	0.9	0.98	0.52
F2	chrXII	292153	GA	G	INTERGENIC	0	0	0	0	0	0	0	0	0.72	0.87	0.83	0.98	0.99
F2	chrXVI	600560	GA	G	INTERGENIC	0	0	0	0	0	0	0	0	0.73	0.81	0.08	0	0
F2	chrIV	892532	C	AACA	INTERGENIC	0	0	0	0	0	0	0	0	0.73	0.79	0.77	0.91	0.88
F2	chrII	270744	TA	T	INTERGENIC	0	0	0	0	0	0	0	0	0.74	0.09	0.9	0.99	0.99
F2	chrIX	69689	GT	G	INTERGENIC	0	0	0	0	0	0	0	0	0.74	0.09	0.08	0.07	0.94
F2	chrIV	369171	GA	G	INTERGENIC	0	0	0	0	0	0	0	0	0.81	0.23	0.11	0.21	0.99
F2	chrII	351230	CA	C	INTERGENIC	0	0	0	0	0	0	0	0	0.82	0.14	0.87	0.99	0.99
F2	chrVI	97505	CA	C	INTERGENIC	0	0	0	0	0	0	0	0.28	0.82	0.16	0.85	0.06	0.17
F2	chrXV	149012	C	CACGTAATGACGCCAAGGAGTT	MSH2	0	0	0	0	0	0	0	0.29	0.85	0.98	0.99	0.99	1
F2	chrIX	104223	TA	T	ASG1	0	0	0	0	0	0	0	0	0.87	0.97	1	0.99	1

## Sheet: reactor3pop_indel
Reactor	Chromosome	Position	Ref	Alt	Gene	3.40.	3.100.	3.200.
F3	chrXI	36588	C	ATATC	INTERGENIC	0	0.28	0
F3	chrX	639708	A	ACCC	INTERGENIC	0	0	1
F3	chrXIII	908323	GAGTTCCGAAATTTCGTCAACAACATCTAGCTCAGTA	G	YMR317W	0	0	0.3

## Sheet: reactor4pop_indel
Reactor	Chromosome	Position	Ref	Alt	Gene	4.40.	4.100.
F4	chrVII	404474	A	AG	INTERGENIC	0	0.99
F4	chrXII	405266	TG	T	ACE2	0	0.77
F4	chrXVI	451649	G	GA	INTERGENIC	0	0.39
F4	chrXIII	519249	G	GT	STO1	0	0.42
F4	chrIV	544679	A	ATACC	INTERGENIC	0	0.63
F4	chrXII	818474	T	TTGTTGGA	INTERGENIC	0	0.34

[truncated: 2 more sheets: reactor5pop_indel, reactor6pop_indel]
