# Supplementary material for: Adaptation to High Ethanol Reveals Complex Evolutionary Pathways
Source: PLoS Genet. 2015 Nov 6;11(11):e1005635. doi: 10.1371/journal.pgen.1005635 (PMC4636377; doi:10.1371/journal.pgen.1005635)
Supplement: S5 File — (XLS) [file pgen.1005635.s022.xls]

## Sheet: Sheet1
Annotation Cluster 1	Enrichment Score: 1.7117275492493693
Category	Term	Count	%	PValue	Genes	List Total	Pop Hits	Pop Total	Fold Enrichment	Bonferroni	Benjamini	FDR
SP_PIR_KEYWORDS	heme biosynthesis	3	5.45455	0.00230011	HEM12, HEM3, HEM13	54	9	6448	39.8025	0.243183	0.243183	2.61264
GOTERM_BP_FAT	GO:0046148~pigment biosynthetic process	4	7.27273	0.00267896	HEM12, HEM3, HEM13, BTS1	47	30	4870	13.8156	0.708867	0.708867	3.74572
SP_PIR_KEYWORDS	porphyrin biosynthesis	3	5.45455	0.00286003	HEM12, HEM3, HEM13	54	10	6448	35.8222	0.292883	0.159097	3.23914
GOTERM_BP_FAT	GO:0042440~pigment metabolic process	4	7.27273	0.00294649	HEM12, HEM3, HEM13, BTS1	47	31	4870	13.3699	0.742667	0.49272	4.11253
GOTERM_BP_FAT	GO:0033014~tetrapyrrole biosynthetic process	3	5.45455	0.0108477	HEM12, HEM3, HEM13	47	17	4870	18.2854	0.993377	0.812203	14.3775
GOTERM_BP_FAT	GO:0006779~porphyrin biosynthetic process	3	5.45455	0.0108477	HEM12, HEM3, HEM13	47	17	4870	18.2854	0.993377	0.812203	14.3775
GOTERM_BP_FAT	GO:0006783~heme biosynthetic process	3	5.45455	0.0108477	HEM12, HEM3, HEM13	47	17	4870	18.2854	0.993377	0.812203	14.3775
GOTERM_BP_FAT	GO:0033013~tetrapyrrole metabolic process	3	5.45455	0.0121308	HEM12, HEM3, HEM13	47	18	4870	17.2695	0.996355	0.607694	15.9447
GOTERM_BP_FAT	GO:0042168~heme metabolic process	3	5.45455	0.0121308	HEM12, HEM3, HEM13	47	18	4870	17.2695	0.996355	0.607694	15.9447
GOTERM_BP_FAT	GO:0006778~porphyrin metabolic process	3	5.45455	0.0121308	HEM12, HEM3, HEM13	47	18	4870	17.2695	0.996355	0.607694	15.9447
KEGG_PATHWAY	sce00860:Porphyrin and chlorophyll metabolism	3	5.45455	0.0177582	HEM12, HEM3, HEM13	20	16	1439	13.4906	0.325774	0.325774	13.0842
GOTERM_BP_FAT	GO:0018130~heterocycle biosynthetic process	3	5.45455	0.184381	HEM12, HEM3, HEM13	47	83	4870	3.74519	1	0.979886	94.5004
GOTERM_BP_FAT	GO:0051188~cofactor biosynthetic process	3	5.45455	0.268175	HEM12, HEM3, HEM13	47	107	4870	2.90515	1	0.985361	98.8243
GOTERM_BP_FAT	GO:0044271~nitrogen compound biosynthetic process	5	9.09091	0.351272	HEM12, HEM3, HEM13, DRS2, YJL070C	47	317	4870	1.63434	1	0.988009	99.7885
GOTERM_BP_FAT	GO:0051186~cofactor metabolic process	3	5.45455	0.577894	HEM12, HEM3, HEM13	47	203	4870	1.53129	1	0.997766	99.9995
Annotation Cluster 2	Enrichment Score: 1.3933917647158167
Category	Term	Count	%	PValue	Genes	List Total	Pop Hits	Pop Total	Fold Enrichment	Bonferroni	Benjamini	FDR
COG_ONTOLOGY	Cell division and chromosome partitioning	4	7.27273	0.00747213	IRR1, CLB6, SMC5, CSE1	13	35	975	8.57143	0.0652739	0.0652739	4.22453
SP_PIR_KEYWORDS	cell cycle	8	14.5455	0.0113431	IRR1, CDC53, UTH1, RFC2, CLB6, PKC1, MCM2, CSE1	54	303	6448	3.15267	0.748511	0.205514	12.2915
GOTERM_BP_FAT	GO:0007049~cell cycle	13	23.6364	0.0113916	MDS3, IRR1, MRC1, UTH1, DSK2, CLB6, MCM2, CDC53, RFC2, ACE2, RIM15, PKC1, CSE1	47	627	4870	2.14836	0.994857	0.732209	15.0451
GOTERM_BP_FAT	GO:0022402~cell cycle process	11	20	0.0235078	MRC1, MDS3, IRR1, CDC53, RFC2, DSK2, CLB6, ACE2, RIM15, MCM2, CSE1	47	530	4870	2.15054	0.999982	0.790545	28.7195
GOTERM_BP_FAT	GO:0022403~cell cycle phase	9	16.3636	0.0416125	MRC1, MDS3, IRR1, CDC53, CLB6, ACE2, RIM15, MCM2, CSE1	47	422	4870	2.20984	1	0.913181	45.3862
SP_PIR_KEYWORDS	cell division	5	9.09091	0.0667769	IRR1, CDC53, UTH1, CLB6, CSE1	54	187	6448	3.19271	0.999767	0.532437	54.8211
GOTERM_BP_FAT	GO:0000278~mitotic cell cycle	7	12.7273	0.0684844	MRC1, IRR1, CDC53, CLB6, ACE2, MCM2, CSE1	47	309	4870	2.34731	1	0.918754	63.5642
KEGG_PATHWAY	sce04111:Cell cycle	5	9.09091	0.0755849	MRC1, IRR1, CDC53, CLB6, MCM2	20	125	1439	2.878	0.822551	0.438058	45.9416
GOTERM_BP_FAT	GO:0051329~interphase of mitotic cell cycle	4	7.27273	0.0758905	CDC53, CLB6, ACE2, MCM2	47	105	4870	3.94732	1	0.91111	67.4769
GOTERM_BP_FAT	GO:0051325~interphase	4	7.27273	0.0846125	CDC53, CLB6, ACE2, MCM2	47	110	4870	3.76789	1	0.895578	71.5829
KEGG_PATHWAY	sce04113:Meiosis	4	7.27273	0.224502	IRR1, CLB6, RIM15, MCM2	20	125	1439	2.3024	0.996278	0.753001	86.3283
