# Supplementary material for: Adaptation to High Ethanol Reveals Complex Evolutionary Pathways
Source: PLoS Genet. 2015 Nov 6;11(11):e1005635. doi: 10.1371/journal.pgen.1005635 (PMC4636377; doi:10.1371/journal.pgen.1005635)
Supplement: S7 File — (XLS) [file pgen.1005635.s024.xls]

## Sheet: explanation functional domains
each sheet shows different reactors with the domain analysis data for population samples
proteins with the mutated domains in column A
domains names in column B
domains functions in column C
Sheet2-7 shows population/indels
Sheet8-13 shows population/SNP

## Sheet: reactor 1_indel
Gene	domain	GOterm
ASG1	Fungal_trans	nucleus
ASG1	Fungal_trans	zinc ion binding
ASG1	Fungal_trans	DNA binding
ASG1	Fungal_trans	transcription
ASG1	Fungal_trans	nucleus
ASG1	Fungal_trans	zinc ion binding
ASG1	Fungal_trans	DNA binding
ASG1	Fungal_trans	transcription

## Sheet: reactor 2_indel
Protein	domain	Goterms
COG6	COG6	Golgi transport complex
COG6	COG6	intra-Golgi vesicle-mediated transport
ERG6	Methyltransf_11	methyltransferase activity
ERG6	Methyltransf_11	metabolic process
GPI18	Mannosyl_trans2	transferase activity
GPI18	Mannosyl_trans2	GPI anchor biosynthetic process
GPI18	Mannosyl_trans2	transferase activity
GPI18	Mannosyl_trans2	GPI anchor biosynthetic process
HEM3	Porphobil_deam	hydroxymethylbilane synthase activity
HEM3	Porphobil_deam	tetrapyrrole biosynthetic process
HEM3	Porphobil_deam	hydroxymethylbilane synthase activity
HEM3	Porphobil_deam	tetrapyrrole biosynthetic process
HEM3	Porphobil_deam	hydroxymethylbilane synthase activity
HEM3	Porphobil_deam	tetrapyrrole biosynthetic process
HEM3	Porphobil_deam	hydroxymethylbilane synthase activity
HEM3	Porphobil_deam	tetrapyrrole biosynthetic process
IKS1	Pkinase	ATP binding
IKS1	Pkinase	protein kinase activity
IKS1	Pkinase	protein phosphorylation
PDC6	TPP_enzyme_N	thiamine pyrophosphate binding
SRB2	Med20	mediator complex
SRB2	Med20	regulation of transcription from RNA polymerase II promoter
SRB2	Med20	RNA polymerase II transcription cofactor activity
YCK1	Pkinase	ATP binding
YCK1	Pkinase	protein phosphorylation
YCK1	Pkinase	protein kinase activity
YCK1	Pkinase	ATP binding
YCK1	Pkinase	protein phosphorylation
YCK1	Pkinase	protein kinase activity
YLR046C	RTA1	response to stress
YLR046C	RTA1	integral component of membrane
GDB1	GDE_C	glycogen catabolic process
GDB1	GDE_C	4-alpha-glucanotransferase activity
GDB1	GDE_C	amylo-alpha-1
GDB1	GDE_C	glycogen catabolic process
GDB1	GDE_C	4-alpha-glucanotransferase activity
GDB1	GDE_C	amylo-alpha-1
ITT1	IBR	zinc ion binding
KTR2	Glyco_transf_15	membrane
KTR2	Glyco_transf_15	protein glycosylation
KTR2	Glyco_transf_15	mannosyltransferase activity
PDR3	Fungal_trans	nucleus
PDR3	Fungal_trans	DNA binding
PDR3	Fungal_trans	zinc ion binding
PDR3	Fungal_trans	transcription
PDR3	Fungal_trans	nucleus
PDR3	Fungal_trans	DNA binding
PDR3	Fungal_trans	zinc ion binding
PDR3	Fungal_trans	transcription
RPS0A	Ribosomal_S2	intracellular
RPS0A	Ribosomal_S2	translation
RPS0A	Ribosomal_S2	structural constituent of ribosome
RPS0A	Ribosomal_S2	structural constituent of ribosome
RPS0A	Ribosomal_S2	intracellular
RPS0A	Ribosomal_S2	ribosome
RPS0A	Ribosomal_S2	translation
RPS0A	Ribosomal_S2	ribosome
SDH4	CybS	integral component of membrane
SDH4	CybS	mitochondrial envelope
TGS1	Methyltransf_15	7-methylguanosine RNA capping
TGS1	Methyltransf_15	methyltransferase activity
TGS1	Methyltransf_15	RNA methylation
VPS16	Vps16_C	intracellular protein transport
VPS16	Vps16_C	cytoplasm
VPS16	Vps16_C	intracellular protein transport
VPS16	Vps16_C	cytoplasm

## Sheet: reactor 3_indel
no results

## Sheet: reactor 4_indel
Protein	domain	GOterm
HEM3	Porphobil_deam	hydroxymethylbilane synthase activity
		tetrapyrrole biosynthetic process
		hydroxymethylbilane synthase activity
		tetrapyrrole biosynthetic process

## Sheet: reactor 5_indel
Protein	domain	GOterm
HEM3	Porphobil_deam	hydroxymethylbilane synthase activity
		tetrapyrrole biosynthetic process
		hydroxymethylbilane synthase activity
		tetrapyrrole biosynthetic process

## Sheet: reactor 6_indel
Protein	domain	Goterm
PTP3	Y_phosphatase	protein tyrosine phosphatase activity
		protein dephosphorylation

## Sheet: reactor 1_SNP
Protein	Domain	Goterm
RPA190	RNA_pol_Rpb1_2	DNA binding
		transcription
		DNA-directed RNA polymerase activity

## Sheet: reactor 2_SNP
Protein	domain	Goterm
IRA2	RasGAP	regulation	of	small	GTPase	mediated	signal	transduction
		GTPase	activator	activity
		intracellular

## Sheet: reactor 3_SNP
Protein	domain	GOterm
FAA4	AMP-binding	catalytic activity
FAA4	AMP-binding	metabolic process
FAA4	AMP-binding	catalytic activity
FAA4	AMP-binding	metabolic process
HEM13	Coprogen_oxidas	coproporphyrinogen oxidase activity
HEM13	Coprogen_oxidas	porphyrin-containing compound biosynthetic process
HEM13	Coprogen_oxidas	oxidation-reduction process
PPA2	Pyrophosphatase	cytoplasm
PPA2	Pyrophosphatase	magnesium ion binding
PPA2	Pyrophosphatase	inorganic diphosphatase activity
PPA2	Pyrophosphatase	phosphate-containing compound metabolic process

[truncated: 3 more sheets: reactor 4_SNP, reactor 5_SNP, reactor 6_SNP]
